# Supplementary material for: A structure-based in silico analysis of the Kell blood group system
Source: Front Immunol. 2024 Dec 6;15:1452637. doi: 10.3389/fimmu.2024.1452637 (PMC11669894; doi:10.3389/fimmu.2024.1452637)
Supplement: Supplementary file 1 [file DataSheet1.zip]

Archive with 6 entries (5 files):
- Data Sheet 1/
- Data Sheet 1/Kell_orthologs_alignment.fasta
- Data Sheet 1/Structural_Modelling.ZIP
- Data Sheet 1/Supplementary Material Sections 1-12.PDF
- Data Sheet 1/Supplementary Tables S1-S7.XLSX
- Data Sheet 1/Supplement_dbNSFP.ZIP
