# Supplementary material for: A structure-based in silico analysis of the Kell blood group system
Source: Front Immunol. 2024 Dec 6;15:1452637. doi: 10.3389/fimmu.2024.1452637 (PMC11669894; doi:10.3389/fimmu.2024.1452637)
Supplement: Supplementary file 1 [file DataSheet1.zip › Data Sheet 1/Kell_orthologs_alignment.fasta]

>Human | Homo sapiens | ENSP00000347409
-----------------------------------------------------------M
EGGDQSEEEPRERSQAGGMGTLWSQESTPEERLPVEGSRPWAVARRVLTAILILGLLLCF
S-VLLFYNFQNCGPRPCETSVCLDLRDHYLASGNTSVAPCTDFFSFACGRAKETNNSFQE
LATKNKNRLRRILEVQNSWHPGSGEEKAFQFYNSCMDTLAIEAAGTGPLRQVIEELGGWR
ISGKWTSLNFNRTLRLLMSQYGHFPFFRAYLGPHPASPHTPVIQIDQPEFDVPLKQDQEQ
KIYAQIFREYLTYLNQLGTLLGGDPSKVQEHSSLSISITSRLFQFLRPLEQRRAQGKLFQ
MVTIDQLKEMAPAIDWLSCLQATFTPMSLSPSQSLVVHDVEYLKNMSQLVEEMLLKQRDF
LQSHMILGLVVTLSPALDSQFQEARRKLSQKLRELTEQPPMPARPRWMKCVEETGTFFEP
TLAALFVREAFGPSTRSAAMKLFTAIRDALITRLRNLPWMNEETQNMAQDKVAQLQVEMG
ASEWALKPELARQEYNDIQLGSSFLQSVLSCVRSLRARIVQSFLQPHPQHRWKVSPWDVN
AYYSVSDHVVVFPAGLLQPPFFHPGYPRAVNFGAAGSIMAHELLHIFYQLLLPGGCLACD
NHALQEAHLCLKRHYAAFPLPSRTSFNDSLTFLENAADVGGLAIALQAYSKRLLRHHGET
VLPSLDLSPQQIFFRSYAQVMCRKPSPQDSHDTHSPPHLRVHGPLSSTPAFARYFRCARG
ALLNPSSRCQLW
>Chimpanzee | Pan troglodytes | ENSPTRP00000066310
-----------------------------------------------------------M
EGGDQSEEEPRERSQAGGMGTLWSQESTPEERLPVEGSRPWAVARRVLTAILILGLLLCF
S-VLLFYNFQNCGPRPCETSVCLDLRDHYLASGNTSVAPCTDFFSFACGRAKETNNSFQE
LATKNKNRLRRILEAQNSWHPGSGEEKAFQFYNSCMDTRAIEAAGTGPLRQVIEELGGWR
ISGKWTSLNFNQTLRLLMSQYGHFPFFRAYLGPHPASPHTPVIQIDQPEFDVPLKQDQEQ
KIYAQIFREYLTYLNQLGTLLGGDPSKVQEHSSLSISITSRLFQFLRPLEQRRAQGKLFQ
MVTIDQLKEMAPAIDWLSCLQATFTPMSLSPSQSLVVHDVEYLKNMSQLVEEMLLKQRDF
LQSHMILGLVVTLSPALDSQFQEARRKLSQKLRELTEQPPMPARPRWMKCMEETGTFFEP
TLAALFVREAFGPSTRSAAMKLFTAIRDALITRLRNLPWMNEETQNMAQDKVAQLQVEMG
ASEWALKPELARQEYNDIQLGPSFLHSVLSCVRSLRARIVQSFLQPRPQHRWKVSPWDVN
AYYSVSDHVVVFPAGLLQPPFFHPGYPRAVNFGAAGSIMAHELLHIFYQLLLPGGCPACD
NHALQEAHLCLKRHYAAFPLPSRTSFNDSLTFLENAADVGGLAIALQAYSKRLLRHHGET
VLPSLDLSPQQIFFRSYAQVMCRKPSPQDSHDTHSPPHLRVHGPLSSTPAFARYFRCARG
ALLNPSSRCQLW
>Gorilla | Gorilla gorilla gorilla | ENSGGOP00000007829
-----------------------------------------------------------M
EGGDQSEEEPRERSQAGGMGTLWSQESTPEERLPVEGSRPWAVARRVLTAILILGLLLCF
S-VLLFYNFQNCGPCLCETSVCLDLRDHYLASGNTSVAPCTDFFSFACGRAKETNNSFQE
LATKNKNRLRRILEAQNSWHPGSGEEKAFQFYNSCMDTRAIEAAGTGPLRQVIEELGGWR
ISGKWTSLNFNRTLRLLMSQYGHFPFFRAYLGPHPASPHTPVIQIDQPEFDVPLKQDQEQ
KIYAQIFREYLTYLNQLGTLLGGDPSKVQEHSSLSISITSRLFQFLRPLEQRQAQGKLFQ
MITIDQLKEMAPAIDWLSCLQATFTPMSLSPSQSLVVHDVEYLKNMSQLVEEMLLKQRDF
LQSHMILGLVVTLSPALDSQFQEARRKLSQKLRELTEQPPMPARPRWMKCVEETGTFFEP
TLAALFVREAFGPSTQSAAMKLFTAIRDALITRLRNLPWMNEETQNMAQDKVAQLQVEMG
ASEWALKPELARQEYNDIQLGPSFLQSVLSCVRSLRARIVQSFLQPRPQHRWKVSPWDVN
AYYSVSDHVVVFPAGLLQPPFFHPGYPRAVNFGAAGSIMAHELLHIFYQLLLPGGCPACD
NHALQEAHLCLKRHYAAFPLPSGTSFNDSLTFLENAADVGGLAIALQAYSKRLLRHHGET
VLPSLDLSPQQIFFRSYAQVMCRKPSPQDSHDTHSPPHLRVHGPLSSTPAFARYFRCARG
ALLNPSSRCQLW
>Bonobo | Pan paniscus | ENSPPAP00000001894
-----------------------------------------------------------M
EGGDQSEEEPRECSQAGGMGTLWSQESTPEERLPVEGSRPWAVARRVLTAILILGLLLCF
S-VLLFYNFQNCGPRPCETSVCLDLRDHYLASGNTSVAPCTDFFSFACGRAKETNNSFQE
LATKNKNRLRRILEAQNSWHPGSGEEKAFQFYNSCMDTRAIEAAGTGPLRQVIEELGGWR
ISGKWTSLNFNQTLRLLMSQYGHFPFFRAYLGPHPASPHTPVIQIDQPEFDVPLKQDQEQ
KIYAQIFREYLTYLNQLGTLLGGDPSKVQEHSSLSISITSRLFQFLRPLEQRRAQGKLFQ
MVTIDQLKEMAPAIDWLSCLQATFTPMSLSPSQSLVVHDVEYLKNMSQLVEEMLLKQRDF
LQSHMILGLVVTLSPALDSQFQEARRKLSQKLRELTEQPPMPARPRWMKCVEETGTFFEP
TLAALFVREAFGPSTRSAAMKLFTAIRDALITRLRNLPWMNEETQNMAQDKVAQLQVEMG
ASEWALKPELARQEYNDIQLGPSFLHSVLSCVRSLRARIVQSFLQPRPQHRWKVSPWDVN
AYYSVSDHVVVFPAGLLQPPFFHPGYPRAVNFGAAGSIMAHELLHIFYQLLLPGGCPACD
NHALQEAHLCLKRHYAAFPLPSRTSFNDSLTFLENAADVGGLAIALQAYSKRLLRHHGET
VLPSLDLSPQQIFFRSYAQVMCRKPSPQDSHDTHSPPHLRVHGPLSSTPAFARYFRCARG
ALLNPSSRCQLW
>Black snub-nosed monkey | Rhinopithecus bieti | ENSRBIP00000031444
-----------------------------------------------------------M
EGGDQSEEEPREPSQAGGMGTLWSQESTPEERLPVEGNRPWAVARRLLTAIQVLGLLLCF
S-VLLFYIFQNCGPGPCETPVCLDLRDHYLASGNTSVAPCTDFFGFACGRIKGTNNSFQE
LATKNKNRLRRILEAQNSWHPGSGEEKAFQFYNSCMDTRAIEAAGTGPLRQVIEELGGWR
ISGNWTSLNFNRTLRLLMSQYGHFPFFRAYLGPHPASPHTPVIQIDQPEFDVPLKQDQEQ
KTYAQIFREYLTYLNQLGTLLGGDPNKVQEHASLSISITSRLFQFLRPLEQRRAQGKLFQ
MVTIDQLKEIAPAIDWLSCLQATFTPMSLSPSQSLVVHDVEYLKNMSQLVEEMLLKQRDF
LQSHMILGLVGTLSPALDSQFQKARRKLSQKLRELTEQPPMPARPRWMKCVEETGTFFEP
TLAALFVREAFDPSTRSAAMELYTAIRDALITHLRKLPWMNEETQNMAQEKVAQLQVEMG
ASVWALKPELARQEYRDIQLGPNFLQSVLSCVRSLQARIVQSFLQPCPQHRWKVSPWEVN
AYYSISDHVVVFPAGLLQPPFFHPGYPRAVNFGAAGSIMAHELLHIFYQLLLPGGCPACD
THALQEGLVCLKRHYAAFPLPSGTSFNDSLTFLENAADVGGLAIALQAYSKRLLRHHGET
ILPSLDLSPQQIFFRSYAQVMCREPSPQESYDTHSPPHLRVHGALSSTPAFARYFRCARG
TLLNPSSRCQLW
>Macaque | Macaca mulatta | ENSMMUP00000008647
-----------------------------------------------------------M
ESGDQSEEEPREPSQAGGMGTLWSQESTPEERLPVEGSRPWAVARRVLTAIQVLGLLLCF
S-VLLFYIFQNCGPRPCETSVCLDLRDHYLASGNTSVAPCTDFFGFACGRVKGTYNSFQE
LATKNKNRLRRILEARNSWYSGSGEEKAFQFYNSCMDTRAIEAAGTGPLRQVIEELGGWR
ISGNWTSLNFNRTLRLLMSQYGHFPFFRAYLGPHPASPHTPVIQIDQPEFDVPLKQDQEQ
KTYAQIFREYLTYLNQLGTLLGGDPNKVQEHAFRSLIITSRLFQFLRPLEQRRAQGKLFQ
MVTIDQLKEIAPAIDWLSCLQATFTPMSLSPSQSLVVHDVEYLKNMSQLVEEMLLKQRDF
LQSHMILGLVGTLSPALDSQFQKARRKLSQKLRELTEQPPMPARPRWMKCVEKTGTFFEP
TLAALFVREAFDPSTRSAAMELFTAIRDALITRLRKLPWMNEETQNMAQDKVAQLQVEMG
ASEWALKPELARPEYRDIQLGPNFLQSVLSCVRSLQARIVQSFLQPCPQHRWKVSPWEVN
AYYSISDHVVVFPAGLLQPPFFHPGYPRAVNFGAAGSIMAHELLHIFYQLLLPGGCPACD
THALQEALLCLKRHYAAFPLPSGTSFNDSLTFLENAADVGGLAIALQAYSKRLLWHRGET
VLPRLDLSPQQIFFRSYAQVMCREPSPQESYDTHSPPHLRVHGPLSSTPAFARYFRCARG
TLLSPSSRCQLW
>Panamanian white-faced capuchin | Cebus imitator | ENSCCAP00000000262
-----------------------------------------------------------M
EWGDQSEEEPREPNQAGGMGTLWSQEISPEERLPVEGSRPWAVARRVLTAILLLGLLLCS
S-VLLFYIFRNCGPRPCETSVCLDLRDHYLASGNTSVAPCTDFFSFACGRAKGTNNSFQE
LAKRNKNRLRRILEAQNSRHPGSGEEKAFQFYNSCMDTHAIEAAGAGPLRQVIEELGGWR
ISGNWTSLNFNRTLRLLMSQYGHFPFFRAYLGPHPAFPHTPVIQIDQPEFDVPLKQDQEQ
KIYAQIYREYLTYLSRLGTLLGGDPNKVQQHASLSISITSQLFQFLRPLEQRQAQGKVFQ
MVTIDQLKEMAPAVDWLSCLQATFTPMSLSPSQLLMVHDLEYLKNMSQLVEDLLLKDRDF
LQSHMILGLVGTLSPALDSRFQEARRKLSQKLRELTEQSPMPARPRWMKCVEETSTFFQP
TLAALFVHEAFGPSTRSAAMELFTVIRDTLITRLRKLPWMNKETQNMAQDKVAQLRVEMG
ASEWTLKPELAQQEYSDIQLGPSFLQSVLSCVRSLRARIVQSFLRPFPPHRWQVSPWEVS
AYYSTSDHVVVFPAGLLQPPFFHPGYPRAVNFGAAGSIMAHELLHIFYQLLLPGGCLGCD
THALQEALLCLERHYAAFPLPRGSSFNDSLTLLENAADAGGLAIALQAYNKRLLWHHGET
VLPSLDLTPQQIFFRSYAQVMCREPSPQDSHDTHSPPQLRVHGPLSSTPAFARHFRCPPG
ALLNPSSRCQLW
>Ma's night monkey | Aotus nancymaae | ENSANAP00000008192
-----------------------------------------------------------M
EWGDQSEEEPREPNQADGMGTLWSQEISPEERLPVEGSRPWAVARRVLTALLLLGLLLCS
S-VLLFYIFRNCGPSPCETSVCLDLRDHYLASGNTSVAPCTDFFSFACGRAKGTNNSFQE
LAKRNKNLLRRILEAQNSWHPGSGEEKAFQFYNSCMDTRAIEAAGAGPLRQVIEELGGWR
ISGNWTSLNFNRTLRLLMSQYGHFPFFRAYLGPHPAFPHTPVIQIDQPEFDVPLKQDQEQ
KIYAQIYREYLTYLSQLGTLLGGDPNKVQQHASLSISITSQLFQFLRPLEQRRAQGKLFQ
MVTIDQLKEMAPAIDWLSCLQATFTPMSLSPSQLLMVHDLEYLKNMSQLVEDLLLKDRDF
LQSHMILGLVGTLSPALDSQFQEARRKLSQKLRELTEQPPMPARPQWMKCVEETGTFFQP
TLAALFVREAFGPSTRSAAMELFTAIRDTLITRLRNLPWMNKETQNMAQDKVAQLRVEMG
ASEWTLKPEVAQEEYSDIQLGPSFLQSLLSCVRSLRARIIQSFLRPFPLHRWQVSPWEVN
AYYSISDHVVVFPAGLLQPPFFHPGYPRAVNFGAAGSIMAHKLLHIFYQLLLPGGCLGCD
THALQEALLCLERHYAAFPLPSGTSFNDSLTFLENAADAGGLAIALQAYNKRLLWHHGET
VLPSLDLTPQQIFFRSYAQVMCREPSPQDSHDTHSPPQLRVHGTLSSTPAFARHFHCPPG
ALLNPSSRCQLW
>Bolivian squirrel monkey | Saimiri boliviensis boliviensis | ENSSBOP00000016071
-----------------------------------------------------------M
EWGDQS-EEPREPNQAGGMGTLWSQEISPEERLPVEGSRPWAVARRVLTAILLLGLLLCS
S-VLLFYIFWNCGPRPCETSVCLDLRDHYLASGNTSVAPCTDFFSFACGRAKGTNTSFQE
LAKRNKNRLRRILEAQNSRHPGSGEEKAFQFYNSCMDTRAIEAAGAGPLRQVIEELGGWR
ISGNWTSLNFNRTLRLLMSQYGHFPFFRAYLGPHPTFPHTPVIQIDQPEFDVPLKQDQEQ
KIYAQIYREYLTYLSQLGTLLGGDPNKVQQHASWSISITSQLFQFLRPLEQRRAQGKLFQ
MVTIDQLKEMAPAIDWLSCLQATFTPMSLSPSQLLMVHDLEYLKNMSQLVEDLLLKDRDF
LQSHMILGLVGTLSPALDSQFQEARRKLSQKLRELTEQPPMPARPRWVECVEETSTFFQP
TLAALFVREAFGPSTRSAAMELFTAIRDTLITRLRKLPWMNKETQNMAQDKVAQLRVEMG
ASEWTLKPELAQQEYSDIQLEPSFLQSVLSCVRSLRARIVQSFLRPFPPHRWQVSPWEVN
AYYSISDHVVVFPAGLLQPPFFHPGYPRAVNFGAAGSIMAHELLHIFYQLLLPGGCLGCD
THALQEALLCLERHYAAFPLPSGTSFNDSLRFLEDAADAGGLAIALQAYNKRLLWHHGET
ILPSLDLTPQQIFFQSYAQVMCREPSPQDSHDAHSPPQLRVHGPLSSTPAFARHFRCPPG
AFLNPSSRCQLW
>Coquerel's sifaka | Propithecus coquereli | ENSPCOP00000005002
-----------------------------------------------------------M
EGEDKSEEEPREPSRGPRMRTLQSQENSPEERLPTEWSRLGAMARRALMTVLLLSLLLAA
S-VFLLYTFQNCGS--CETPECWELRALYLASGNSKVDPCTDFFSFACGKANETSDSVQA
LAEENKRRLWRILEAQGPWHPGSGEEKAFQFYNSCMDTHAIEAAGAGPLRQVIEELGGWS
ISGNWTSLEFNQTLTLLMSQYGHFPFFRTYLGPHPSSPHKPVIQIDQPEFDVPLKQEQEQ
KVSAQIFREYLSYLNQLGTLLGGDPKKVQEHASLSISITSRLFQFLRPLEQRQAQGKLFQ
TVTIDQLQEMAPAIDWLSCLQATFAPMPLSPSQPLVVYDLEYLKDMSQLVEELVLTQRDF
LQSYMILGLVGTLSPALDSKFQDARRELSQKLRELTEQPPVSARPRWMQCVEETGTFFQP
TLAALYVREAFDWRTRSAAMELFTAIRDTLVTRLRRLPWMNRETQEEAQDKVTQLQVEMG
APEWVLEPELARQEYSDIQLGPSFLQSVLSCARSLQARTVRSFLQPLPHHRWKMSPWAVN
AYYSIPDHVVVFPAGLLQPPFFHPGYPRAVNFGAAGSIMAHELLHVFYKLLLPGGCPACD
THALQRELQCLERHYAAFSSHGRSSFNGSGTFLENAADVGGLAIALQAYNQRLFWHYGET
TLPSLDLRPEQIFFRSYAQAMCRGHSSQDSQRTHSLGPLRVHGPLSNTPAFARYFRCPRG
TLLNPSSRCHLW
>Mouse Lemur | Microcebus murinus | ENSMICP00000006760
-----------------------------------------------------------M
EAEDKSEEEPRGPSRAPRMRTFQSQENSPEERLPTERSGLWAMARRALMTVLLLSMLLAA
S-VFLLYTFQTCGPSPCETPECWELSALYLASGNSKVAPCTDFFSFACGKANGTVDSVQV
LAEENKRRLRGILEAQGSWHPGSGEEKAFQFYNSCMDTHAIEAAGAGPLRQVIEEVGGWP
VSGNWTSLDFNRTLTLLMSQYGHFPFFEAYLGPHPFSPHTPVIQIDQPEFDVPLKQDQEQ
KVSAQIFREYLAYLNQLGILLGGAPEKVQQHASLSISITSRLSRFLRPLELRQVQGKPFQ
MVTVDQLQEKAPAIDWLSCLQATFTPMPLSPSQPLMVHDLEYLEDMSQLVEELVLTHRDF
LQSYMILGLVGTLSPALDSKFQDARRELRQKLRELTEQPPVPAPPRWMQCVEETGAFFEP
TLAASYVREAFDQRTRSAAMELFTAVRDALVTRLRRLPWMNKETREEAEDKVAQLRVEMG
APEWVLKPELARQEYSDIQLGPSFLHSVLSCVRSLQARIVRSFLQPLPRHRWKMSPWAVN
AYYSIPDHVVVFPAGLLQPPFFHPGYPRAVNFGAAGSIMAHELLHIFYKLLLPGGCPACD
TDALQRELLCLEHQYAAFPSHGRSSFNGSRTLLENAADVGGLAIALQAYNQRLLMHYGET
TLPGLDLSPQQIFFRSYAQATCRGHSSQDSQRTHGPGPLRVHGPLSNTPAFARYFRCPHG
ALLNPSSRCHLW
>Greater bamboo lemur | Prolemur simus | ENSPSMP00000000340
-----------------------------------------------------------M
EGEDKSEEEPRGPSQAPRMRTLQSQENSPEERLPTEGSRLWAMARRALMTVLLLSLLFAA
S-VFLLYTFRNCGPGPCETPECWELRALYLASGNSKADRCTDFFSFACGKANRTSDSVQA
LAEENKRRLRRILEAQGSWHPSSGEKKAFQFYNSCMDTHAIEAAGAGPLRQVIEELGGWS
ISGNWTSLDFNRTLTLLMSQYRHFPFFRTYLGPHPSSPHMPVIQIDQPEFDIPLKQEQEQ
KVSAQIFREYLTYLNQLGTLLGGDPEKVQEHASLSISITSQLFQFLRSLEQRQAEGKLFQ
TVTIDQLQEMAPAIDWLSCLQATFAPMPLSPSQPLVVHDLEYLKDMSQRVQELVLTQRDF
LQSHMILGLVGTLSPALDSKFQDARRELSQKLRELTEQPPLSARPRWMQCVEQTGAFFEP
TLAALYVQEAFDRRTRSAAMELFTAIRDALITRLRRLPWMSKETQKEAQDKVSQLQVEMG
APEWVLQPELARQEYSDIQLGPSFLQSVLSCARSLQARIVRSFLQPLPRHRWKMSPWAVN
AYYSIPDHVVVFPAGLLQPPFFHPGYPRAVNFGAAGSIMAHELLHVFYKLLLPGGCPACD
TRALERELLCLERHYAAFPSHGRSSFSGSRTFLENAADVGGLAVALQAYNQRLFGHYGET
TLPSLDLSPQQIFFRSYAQVMCRGHSSQDPQRTHSPGPLRVHGPLSNTPAFARYFRCPRG
TLLNPSSRCHLW
>Golden snub-nosed monkey | Rhinopithecus roxellana | ENSRROP00000008906
-----------------------------------------------------------M
EGGDQSEEEPREPSQAGGMGTLWSQESTPEERLPVEGSRPWAVARRLLTAIQVLGLLLCF
S-VLLFYIFQNCGPGPCETPVCLDLRDHYLASGNTSVAPCTDFFGFACGRIKGTNNSFQE
LATKNKNRLRRILEAQNSWHPGSGEEKAFQFYNSCMDTRAIEAAGTGPLRQVIEELGGWR
ISGNWTSLNFNRTLRLLMSQYGHFPFFRAYLGPHPASPHTPVIQIDQPEFDVPLKQDQEQ
KTYAQIFREYLTYLNQLGTLLGGDPNKVQEHASLSISITSRLFQFLRPLEQRRAQGKLFQ
MVTIDQLKEIAPAIDWLSCLQATFTPMSLSPSQSLVVHDVEYLKNMSQLVEEMLLKQRDF
LQSHMILGLVGTLSPALDSQFQKARRKLSQKLRELTEQPPTPARPRWMKCVEETGTFFEP
TLAALFVREAFDPSTRSAAMELYTAIRDALITHLRKLPWMNEETQNMAQEKVAQLQVEMG
ASVWALKPELARQEYRDIQLGPNFLQSVLSCVRSLQARIVQSFLQPCPQHRWKVSPWEVN
AYYSISDHVVVFPAGLLQPPFFHPGYPRAVNFGAAGSIMAHELLHIFYQLLLPGGCPACD
THALQEGLVCLKRHYAAFPLPSGTSFNDSLTFLENAADVGGLAIALQAYSKRLLRHHGET
ILPSLDLSPQQIFFRSYAQVMCREPSPQESYDTHSPPHLRVHGALSSTPAFARYFRCARG
TLLNPSSRCQLW
>Tarsier | Carlito syrichta | ENSTSYP00000000740
-----------------------------------------------------------M
EGGDQSEEELRGQSQARGTG------SSPEERLS---TAWWASARRVLTAILLFGLLLGS
S-VLLFYIFWNCGPRLCETPVCLDLRARYQASGNTSAAPCNDFFSFACGKVKGSSNSFQS
LAEENKSQLRRILEAQDPLYPGSGEEKAFQFYSSCMDTHSIEAAGAGPLRQVIEELGGWC
ISGNWTSLDFNRTLRLLMSQYGHFPFFRAYLGPHPASPHTPVIQIDQPEFDVPLKQKQEQ
KIYAQIIREYLTYLNRLGTLLGGDPGKVQEHASLSISITSRLFQFLRPLEHRWTQGKLFQ
MVTIHQLQEMAPAIDWLSCLQATFTPMSLSPSQPLVVHDLEYLKNMSHLVEELLLTHRDF
LQSHMILGLVGTLSPALDSKFQEAHRELSQKLRELTEQPPMPARPRWMKCVEETGTFFEP
TLAALFVREAFGPSTRSAAMELFTAIQDVLVTRLRRLPWMDEETQKATQQKVSQLQVEMG
APEWALKPEMARQEYSDIQLGPTFLQSVLSCHRSLRARIVRSFLHPPSPHRWKVSPWEVN
AYYSTSDHVVVFPAGLFQPPFFHLGYPRAVNFGAAGSIMAHKLLQIIYQLWLPGDCPACD
ARALHGARLCLEHHYAAFLLPSRTSFNDSFTFLENVADVGGLAVALQAYTKRLLWHSGET
TLPSLDLSPQQIFFRSYAQVMCRKPSPKDSHDTHSPPPLRVHGPLSSTPAFARHFHCPRG
ALLNPSNRCQLW
>Rabbit | Oryctolagus cuniculus | ENSOCUP00000045353
-----------------------------------------------------------M
EGGEESGGEPRGHSQDSRMGTPWSQESSPDEGQPADWNRPWAPARRVLLAVLIISLLLGS
S-VLLVFIFRNCGPRPCDTPVCLDLLARYTASGNSGVDACTDFFSLACGKANGTSNSFRD
LAEENKSRLRRILEAPGSWHPGSGEEKAFQFYSSCMDTQAIEDAGTGPLRQVIEELGGWH
ISGNWTSIDFNQTLALLMSRYGHFPFFRAYLQPHPAPPHTPVIQIDQPEFDAPLKQEQEQ
KIYAQIVREYLTYLNQLGTLLGGDPGKVQEHASLSISITSRLFQFLRPLEQRQAQGKLFH
TVTIDQLQEMAPAIDWLSCLQATFTPMLLSPSQPLVVHDLEYVKNMSQLVEGLLVKHRNF
LQSHMILGLVGTLSPALDSKFQEARRSLNQKLRELTERPPLPAHPRWMECVEETGTYFEP
TLAALFVREAFGPSTQSAAMELFTAIKDALIARLKRLPWMNEETRKEAQDRVTHLQVKIG
APEWALKPELAKQGYSDIQLGPSFLQSVLSCVRSLRARIVQSFLEPFPHHRWQVSPWGVN
AYYSMPDHVVVFPAGLLQPPFFHPGYPRAVNFGAAGSIMAHKLLHIFYQLLLPGGCLNCD
TRALQEASLCLERHYAAFPLPGRTSFNGSTTFLKNAADVGGLSIAFQAYSRSLIRHRGET
TLPNQDLSSHQLFFRSYAQVMCREPSPQDSQDIHSPPSLRIHGPLSQIPAFARYFHCPRG
TLLNPSSRCQLW
>Eurasian red squirrel | Sciurus vulgaris | ENSSVLP00005014494
-----------------------------------------------------------M
EGGDKNGQEPRGQSQASGTGPPWSQESSPEEGLPTEWSRDWSLTRRVLLAVSLFSLLLGS
S-VLWVYIFRNCGPRPCETPVCLDLLAQYQASGNTSEAPCTDFFSFACERAKRISNSFQA
LAKENKKRLKRLLEDPESWHQGSGEEKAFQFYHSCMDTDAIEAAGAGPLTQVIEELGGWH
ISGNWTSFDFNQTLRLLMSQYGHFPFFKAYLRPHPASPHTPVIQIDQPEFDIPLKQEQEQ
KIYAQIVREYLTYLNRLGTLLGGDPIKVQQHASLSITITSQLFQFLSPLEQREARDKLFH
MVTINQLQEMAPAIDWLSCLQATFTPMSLSPSQPLVVQDLDYLRNMSQLIEEMLLKHRDF
LQSHMILGLVGTLSPALDSKFREARRELRQKLRELTERPPLPDHPRWAKCVEEAGTFFEP
TLAALFVHEAFGPGIRSAAMELFTEIKDALVTRLRRLPWIREETRKEVQNRVTQLQVTMG
APDWALKRELARQEYSDIQLGPNFLQSVLSCVRSLRARKVWSFLQPLPRHRWLVSPWGVN
AYYSIPDHEVVFPAGLLQPPFFHPDYPRAVNFGAAGSIMAHELLHVFYQLLLPGGCPDCD
TRALQEALLCLERHYAALPLPSGTSFSGSSTLLENAADVGGLAIAFQAYSKSLLQNRGET
KLPNLDLNPHQLFFRSYAQVMCREPSAEHSQDTHSPPSLRVHGPLSNTPDFARHFRCPRG
TLMNPSSHCQLW
>Mouse | Mus musculus | ENSMUSP00000031899
------------------------------------------------------------
------------------MGPPWSQESSPEERLPTEWSRQLTRARWVLLAVLLCGLLLGS
S-MLWFYIFRNCGPCPCETPVCMELLDHYLASGNRSVAPCTDFFSFACEKANGTSDSFQA
LTEENKSRLWRLLEAPGSWHLGSGEEKAFQFYNSCMDTDAIEASGSGPLIQIIEELGGWN
ITGNWTSLDFNQNLRLLMSQYGHFPFFRAYLRPHPAPPHTPIIQIDQPEFDILLQQEQEQ
KVYAQILREYVTYLNRLGTLLGSNPQEAQQHASWSIVFTSRLFQFLRPQQQQQAQDKLFH
VVTIDELQEMAPAIDWLSCLQAIFTPMSLNSSQTLVVHDLDYLRNMSQLVEEGLLNHRES
IQSYMILGLVDTLSPALDTKFQEARRELIQELRKLKERPPLPAYPRWMKCVEQTGAFFEP
TLAALFVREAFGPSIQSAAMELFAEIKDAVIIRLKKLSWISEETQKEALNKLAQLQVEMG
APKRAVKPDIATQEYNDIQLGPSFLQSFLSCVRSLRARNVQSFLQPFPYHRWQKSPWEVN
AYYSISDHMVVFPAGLLQPPFFHPGYPRAVNFGAAGSIMAHELLHIFYQLLLPGGCPACD
THVLQEALLCLERHYAAFPLPSISSFNGSHTLLENAADIGGVAIAFQAYSKRIVEHTGEL
TLPNLDLSPYQLFFRSYAQVMCRGLSSQDPQDPHSPPSLRVHGPLSNTPDFAKHFHCPRG
TLLNPSARCKLW
>Rat - WKY/Bbb RGD_1581635 | Rattus norvegicus | ENSRNOP00000021486
------------------------------------------------------------
------------------MGPPWSQERSPEESLSTEWSRQSTRARWVLLAVLLCGLLIGC
S-MLWVYIFRNCGPWTCESPVCMELVNHYLASGNRSAAPCTDFFSFACEKANGTSNSFQA
LAEENKSRLWKLLEAPGSWHLESGEEKAFQFYNSCMDTDAIEASGTGPLVQIIKELGGWN
ISGNWTFFDFNQNLRLLMSQYGHFPFFRAYLHPHPAPPHTPIIQIDQPEFDILLQQDQEQ
KVYAQILREYVTYLNRLGTLLGSNPQEAQQHASWSIVFTSRLFQFLRPQQQQQAQDKLFH
VVTIDALQEMAPAIDWLSCLQAIFTPMSLSPSQTLQVHDLDYLRNMSQLVEEGLLNHSEI
IQSYMILGLVDTLSPALATKFQEARRELTQKLRKLKERPPLPAYPRWMKCVEQTGSFFEP
TLAALFVHEAFGPSIRSAAMELFAEIKDAVIVRLKKLSWISEETRKEALNKLTQLQVEMG
APKRALKTEMAKQEYSDIQLGPSFLQSFLSCVRSLQGRKVRSFLQPFPYHRWQKSPWSVS
AYYSVPDHVVVFPAGLLQPPFFHPGYPRAVNFGAVGSIMAHKLLHIFFQFLLPGGCPACD
TRALQEALLCLEHRYAAFPLPSMSSFNGSHTLLENAADIGGVAIAFQAYRKRITERTGEL
TLPNQELSPYQLFFRSYAQVMCRELISQDPQDTHSPPRLRVHGPLSNSPDFAKHFLCPSG
SLLNPSTRCKLW
>Alpine marmot | Marmota marmota marmota | ENSMMMP00000009105
------------------------------------------------------------
------------------MGPPWSQESSPEEGLPTEWSREWSVTRRVLLVVSLFSLLLGS
S-VLWVYIFRNCGPRPCETPMCLDLLARYQASGNTSEAPCTDFFSFSCEKAKRISDSFQA
LAEENKKRLKRQLEDPGSWHPGSGEEKAFQFYNSCMDTDAIEAEGAGPLKQVIEELGGWH
ISGNRTSFDFNQTLKLLMSQYGHFPFFKAYLGPHPVSPHTPVIKIDQPEFDVPLKKVQEQ
KIYAQIFREYLTYLNRLGTLLGGDPIKVQPHASLSISITSQLFQFLSPLEQQEAQDMHFQ
MVTINQLQEMAPAIDWLSCLQATFTPMSLSPSQLLMVQDLDYLRNMSQLVEEMLLKHRDF
LQSHMIFGLVGTLSPALDSKFQEARRELRQKLRELTERPPLPAHPRWMKCVEEAGTFFEP
TLVALFVREAFGPGIQSAAMELFTEIKDALVAHLKRLPWISQKTRREAQNRITQLQVQMG
APEWALKPELAGQEYSNIQLGPNFLQSFLSCVRSLQARKVWSFLQPLPYHRWQVSPWGVT
ASYSIPDHEVVFPAGLLQPPFFHPDYPRAVNFGAAGSIMARELLHIFYQLLLPGDCLDCD
TRALQEALLCLERHYAAFPLPSGTSFSGSSTLLENAADVGALAIAFQAYSRSLLEYRGET
KLPNWDLSPHQLFFRSYAQVLCREPSTEHSQVTHSPPRLRVHGPLSNTPAFARHFRCPRD
ALMNPSSRCQLW
>Arctic ground squirrel | Urocitellus parryii | ENSUPAP00010012299
------------------------------------------------------------
------------------MGPPWSQESSPEEGLPTEWSPEWSVTRRLLLVVSLFSLLLGS
S-VLWVYIFQNCGPRPCETPLCLDLLARYQASGNTSEAPCTDFFSFSCKKAKRISDSFQD
LAEENKKRLKRRLEDPESWHPGSGKEKAFQFYNSCMDTDAIEAEGAGPLKQVIEELGGWH
ISGNRTSFDFNQTLKLLMSQYGHFPFFKAYLGPHPESXHTPVIKIDQPEFDVPLKQEQEQ
KIYAQIFREYLTYLNRLGTLLGGDPIKVQQHASLSISITSQLFQFLSPLEQQEAQDKHFQ
MVTIHQLQEMAPAIDWLSCLQATFTPMSLSPSQLLMVQDLDYLRNMSQLVEEMLLKHRDF
LQSHMIFGLVGTLSPALDSKFQEARRELRQKLRELTERPPLPAHPRWMKCVEETGTFFEP
TLAALFVHEAFGPGIRSAAMELFTEIKDALVAHLKRLPWISEKTRREAQNRITQLQVQMG
APEWTLKPELARQEYSNIQLGPNFLQSFLSCVRSLQARKVWSFLQPLPYHRWQVSPWGVT
ASYSIPDHEVVFPAGLLQPPFFHPDYPRAVNFGAAGSIMARELLHIFYQLFHPGDCLDCD
TRALQEALLCLERHYAAFPLPSGTSFNGSSTLLENAADVGGLAIAFQAYSRSLLEYRGET
KLPNWDLSPHQLFFRSYAQVLCREPSTEHSRDTHSPPRLRVHGPLSNTPAFARHFRCPRD
ALMNPSSRCQLW
>Prairie vole | Microtus ochrogaster | ENSMOCP00000007730
------------------------------------------------------------
------------------MGPPWSQESSPGEGLPTEWRRQWTRSRRVLLAVLICGLLLGS
S-VLWVYIFRNCGPRPCKTRVCLDLLAHYLASGNRSVDPCTDFFSFVCAKANGTSNSVQT
LTDKNKSQLWKLLETPRSWHLRSGEEKAFQFYNSCMDTDTIESAGAGPLQQVIEELGGWN
ISGNWTSLDFNRTLRLLMSQYGHFPFFRAYLRPHLAPPHTPVIQIDQPEFDILLQKEQEQ
KIYAQILREQLTYLNRLGTLLGGNPQKVQQHAAWFIYFTSRLFQFLRPLEQQEAQDKLFH
VVTINELQEMAPAIDWLSCLQATFTPMSLNPNQTLVVRDLDYLRNMSQLVEEELLTNRDM
IQSYMILGLVDTLSPALDSKFREARRELRQKLRELKERPPLPAYPRWMKCVEDTGTFFEP
TLAALFVQEAFGPSIQSAAMELFAEIKDAVIIRLKNLSWISEETLKEALNKLTKLQVEMG
APKQDLKPELAKEEYSDIQLGPNFLQSFLSCSRSLQGRNVRHFLQPFPSHRWTGSPWGVK
AYYSVSDHVVVFPAGLLQPPFFHPGYPRAVNFGAAGSIMAHELLRIFYQLLLPGGCPACD
THVLQEALLCLERHYAAFSLPKMAPFNGSHTLLENAGDIGGLAIAFQAYSKRIAEHSGEM
TLPTLDLSPYQLFFQSYAQVMCGESSSQNPQDIYSPPSLRVHGPLSNTPAFAKHFRCPHG
TLLNPSARCKLW
>Chinese hamster CriGri | Cricetulus griseus | ENSCGRP00001002284
------------------------------------------------------------
------------------MGPPWSQENSPDERLPTGWSRQWTRARRVLIGVLLCGLLLGS
S-VLWVYIFRNCGPRPCETPVCLKLLDYYLASGNRNADPCTDFFSFVCEKTNGTSNSFQL
LTEENKNKLWKLLETPGSWHLRSGEEKAFQFYNSCMDTDAIEAAGAGPLQQVIEELGGWH
ISGNWTSVDFNPTLRLLMSQYGHFPFFRAYLRPHPTPPHTPVIQIDQPEFDILLQKEQEQ
RIYAQILREQLTYLNRLGALLGGEPQKVQQHASWFISFTSRLFQFLRPPEQQQAQDKLFH
VVTIGELQEMAPAIDWLSCLQATFTPMSLSPAQTLVVRDLDYLRNMSQLVEEELLTSRDM
IQSYMILGLVDTLSPALDSKFRKARKELRQKLRELKEQPPLPAYPRWMKCVEETGAFFEP
TLAALFVQEAFGPSIQSAAMELFAEIKDAVILQLKKLSWISEETLNESLNKLTQLQVEMG
APKRDLKPELAKEEYSDIQLGPSFLQSFLSCVRSLQGRKVQHFLQPFPYHRWKESPWGVN
AYYSIPDHVVVFPAGLLQPPFFHPGYPRAVNFGAAGSIMAHELLRIFYQLLLPGGCPACD
THVLQEALLCLEHHYAAFPLPSMARLNGSHALLENAGDIGGLAIAFQAYSKRIAGQSGEM
TLANQDLSPYQLFFRSYAQVMCRELSSQDPQDTYSPPSLRVHGPLSNIPDFAKHFHCPHG
TLLNPSARCKLW
>Steppe mouse | Mus spicilegus | ENSMSIP00000003450
------------------------------------------------------------
------------------MGPPWSQESSPEERLPTEWSRQLTRARWVLLAVLLCGLLLGS
S-MLWFYIFRNCGPCPCETPVCMELLDHYLASGNRSVAPCTDFFSFACEKANGTSDSFQA
LTEENKSR-WRLLEAPGSWHLGSGEEKAFQFYNSCMDTDAIEASGSGPLIQIIEELGGWN
ITGNWTSLDFNQNLRLLMSQYGHFPFFRAYLRPHPAPPHTPIIQIDQPEFDILLQQEQEQ
KVYAQILREYVTYLNRLGTLLGSNPQEAQQHASWSIVFTSRLFQFLRPQQQQQAQDKLFH
VVTIDELQEMAPAIDWLSCLQAIFTPMSLNSSQTLVVHDLDYLRNMSQLVEEGLLNHRES
IQSYMILGLVDTLSPALDTKFQEARRELIQELRKLKERPPLPAYPRWMKCVEQTGAFFEP
TLAALFVREAFGPSIRSAAMELFAEIKDAVIIRLKKLSWISEETQKEALNKLAQLQVEMG
APKRAVKPDIATQEYNDIQLGPSFLQSFLSCVRSLRARNVQSFLQPFPYHRWQKSPWEVN
AYYSISDHMVVFPAGLLQPPFFHPGYPRAVNFGAAGSIMAHELLHIFYQLLLPGGCPACD
THVLQEALLCLERHYAAFPLPSISSFNGSHTLLENAADIGGVAIAFQAYSKRIVEHTGEL
TLPNLDLSPYQLFFRSYAQVMCRGLSSQDPQDPHSPPSLRVHGPLSNTPDFAKHFHCPRG
TLLNPSARCKLW
>Northern American deer mouse | Peromyscus maniculatus bairdii | ENSPEMP00000009675
------------------------------------------------------------
------------------MGPPWSQEGSPEEGLPTEWSRQWTRGRRVLIAILLGGLVLGS
S-VLWVYIFRNCGPRHCETPVCLDLLARYLASGNSSVDPCTDFFRFVCEKGNGTSDSFQT
LSEENKSQLWRLLETPGSWHLGSGEEKAFQFYNSCMDTDAIEAEGVGPLQQIIEELGGWH
ISGNWTSLDFNRTLRLLMSQYGHFPFFRAHLQPHPSPPHTPVIQIDQPEFDILLQKEQEQ
KIYAQILREQLTYLNRLGTLLGGDAQKVQQHAAWFISFTSRLFQFLRPLEQQQAQDKLFQ
VVTIGELQEMAPAIDWLSCLQAIFTPMSLSPAQTLVVRDLDYLRNMSQLVEEELLANRDL
IQSYMILGLVDTLSPALDSKFREARRELRQKLWELKERPPLPASPRWMKCVEETGKFFEP
TLAALFVREAFGPSIRSAAMELFAEIKDAVILRLKKLSWISEKTLNEALNKLTKLQVEMG
APKRALKPDLAKEEYNDIQLGPSFLQSFLSCERSLQGRKVRHFLQPFAHHRWTESPWGVK
AYYSVSDHVVVFPAGLLQPPFFHPGYPRAVNFGAAGSIMAHKLLHIFYQLLLPGGCPACD
THVLQEALLCLEHHYAAFPLPNMSSFNGSHTLLENAGDVGGLAIAFQAYSKRIVEHHGEM
TLPNQDLSPYQLFFRSYAQVMCRELSSEDPQDTHSPPSLRIHGPLSNTPAFAKHFYCPHG
TLLNPSAHCKLW
>Upper Galilee mountains blind mole rat | Nannospalax galili | ENSNGAP00000022288
------------------------------------------------------------
------------------MGPPWSQESSSEES-PAEWSRQWARARRVMIAVLLFGLVIGS
S-VLWVYIFRNCGPRPCETPVCLDLLAHYLASGNTSVDPCTDFFSFVCDTANGISNSFQM
LAEENKSQLQRLLENSGSWPPGSGEEKAFQFYNSCMDTDAIEAAGAGPLRQVIEELGGWH
ISGNWTSLDFNRTLRLLMSQYGHFPFFRAYLRPHPAPPHTPVIQIDQPEFDILLKQEQEQ
KIYAQILREYLTYLNRLGTLLGGDPEKVQQHASWSIFFTSRLFRFLRPLEQQQTQDKLFH
VVTINELQEMAPAIDWLSCLQATFTPMSLSPSQPLVVHDLDYLRNMSQLVEEELLTNRDM
MQSYMILGLVETLSPALDSKFREARRELSQKLRELTERPPLPAHPRWMKCVEETGAFFEP
TLAALFVREAFGPSTQRAAMELFAEIKDALIMRLKNLSWISKETRKEALKRLTQLQVEMG
APKRALKPELAKQEYSDIQLGPSFLQSVLSCVRSLRGRNVQSFLQPFPYHRWQVSPWGVS
AYYSISDHVAVFPAGLLQPPFFHPGYPRAVNFGAAGSIMAHELLHIFYQLLLPGSCPACD
THALQEALLCLERHYATFPFPSTASFNGSHTLLENAADIGGLAIAFQAYSKRLVQYSGET
TLPSQDLSPYQLFFRSYTQVMCREPSSQDPQDTHSPPSLRVHGPLSNTPAFAKHFHCPRG
TLMNPSSRCQLW
>Golden Hamster | Mesocricetus auratus | ENSMAUP00000011306
------------------------------------------------------------
------------------MGPPWSQEGSPGEGRAIGRSRRWTRARRGLIGVLLCGLLLGS
S-VLWVYIFRNCGPRPCETPVCLKLLDHYLASGNRNADPCTDFFSFVCEKANGTSNSFKV
LTEENKNKLWRLLETPGSWRLRSGEEKAFQFYNSCMDTDAIESAGAGPLQQVIEELGGWH
ISGNWTSLDFNRTLRLLMSQYGHFPFFRAHLGSHPAPPHTLVIQIDQPEFDILLQKEQEQ
KIYAQILREQLTYLNRLGTLLGGDPQKVQQHASWFISFTSRLFQFLRPLEQQQAQDKLFH
VVTIRELQEMAPAIDWLSCLQATFTPMSLSPNQTLVVHDLDYLRNMSQLVEEELLTSRDM
IQSYMILGLVDTLSPALDSKFREARRELRQKLLELKERPPLPAYPRWMKCVEETGTFFEP
TLAALFVQEAFGPSIQSAAMELFAEIKDAVIIHLKKLSWISEETLEESLNKLTQLQVEMG
APKRDLKPELAKEEYSDIQLGPSFLQSFLSCVRSLQGRKVRHFLQPFPYHRWTGSPWGVN
AYYSVPDHVVVFPAGLLQPPFFHPGYPRAVNFGAAGSIMAHELLRIFYQLLLPGGCPACD
THTLQEAILCLERHYAAFPLPNMAPFNGSHTLLENAGDTGGLAIAFQAYSKRIAEQSGEM
TLANLDLSPYQLFFRSYAQVMCRELSSQDPQDTYSLPILRVHGPLSNFPDFAKHFHCPRG
TLLNPSARCKLW
>Long-tailed chinchilla | Chinchilla lanigera | ENSCLAP00000002217
------------------------------------------------------------
------------------MEPP-SRQSSPEDGLP----SKWALTRRALLTVLLSGLLLGS
A-VLWFYIFTSCGPPSCETPVCLDLLDYYLASGNNSTAPCTNFFSFVCGEPGEITNSFQA
LEDENKNLLRRLLEAQRSWHPGSGEEKAFQFYSSCMDTDAIEAAGTGPLKQVIEELGGWN
ISGKWTFSDFNQTLALLMSQYDYFPFFRAYLRTHPSPPHAPVIQIDRPEFEVPVKQEQEQ
KIYAQIIREYLAYLQQLGTLLGGDPGKVQEHAFLSISITSRLFEYLRLLEQRQSQDKLFH
VLTIEQLQEMAPAIDWLSCLQETFKPMSLSPSQALVVHDLDYLRNMSQLVQEEMLKHRDV
LQSHMILGLVETLTPALDNKFREARMELTQKLQKLMKQPLTPAHPRWKKCVENTGSFFKP
TLAALYVKQAFGPWTQRAAMQLFTEIKNALFTRLEKLPWISEKSRKEVQDRVTQLQVKMG
PLDWVLKPELARQKYQDIQLGPNFLQSFLSCVQSLRARNVQSFLQPLSYHRWPVSPWGVK
AYYSIPDHVVVFPAGLLQPPFFHPGYPRAVNFGAAGSIMAREVLHIFYQLLLPGGCPACD
THALQEALLCLEHHYAALLLPNRTSVNGSQTSLENAADVGGLAIALQAYSRRIVEYRGET
TLPNQHLSPHQLFFRSYAQMMCRESNPQDSRDIHRPPSLQVNGPLSSIPAFARYFGCPHG
TLMNPSRRCQLW
>Degu | Octodon degus | ENSODEP00000019397
------------------------------------------------------------
------------------MQPSSRRERSPEDGLSPKWSCRWALVRRALLTLLLLGLLLGS
S-VLWFYIFTSCGPPPCETPVCMDLLEYYAASGNSSVAPCANFFNFVCGEPGNITNSFLA
LEDENKRLLRRLLEAPKSWHLGSGNEKAFQFYNSCMDTDAIEVAGTGPLKQVIEELGGWN
ISGKWTYSDFNQTLALLMSRYDYFPFFRAYLRTHPSPPHAPVIQIDRPEFDVPLKQEQEQ
KIYAQVIREYLSYLQQLGTLLEGDPQKVQQQAFLSISITSRLFEYLRLLEQRQSQDKLFH
VLTIDELQEMAPAIDWLFCLQETFKPMSLSHSQALVVHDLDYLRNMSQLVQEEMLKHRDV
LQSHMILGLVETLTPALDSKFREARRELSQKLQKLTEQPLIPAHPRWKKCVEDTGSFFKP
TLAALYVKEAFGPGTQHAAMKLFTEIKAALIARLRKLPWISEKSRKEAEGRVTQLQVKLG
PLDWVLKPKLAREEYQDIQLGPSFLQSFLSCVQSLRARNVQSFLQPLSHYRWQVSPWGVK
PYYSIPDHVVVFPAGLLQPPFFHPGYPRAVNFGAVGSIMAREVLHIFYQLLLPGRCPACD
-HALQQVLLCLEHHYAALLLPSRAILNGSQTSLENAADVGGLALALQAYNERLLQYRGET
TLPNQHLHPHQLFFRSYAQMMCKEPNLQDSQDIHRPPSLRVNGPLSSIPAFARYFGCPHG
TLMNPSRHCQFW
>Cow | Bos taurus | ENSBTAP00000019317
------------------------------------------------------------
----------MWTEQASGSGTRRRRERSPEEELHTAQDGWWQMTFRALRTLLLFSIILGL
SLLLWGYVFQGCGPSPCKTSVCQDLLDLYLASGNTSVAPCTDFFSFACGNINRTGSPFQA
LAEENKRRVRRILETPGSWRLAPGEEKAFEFYNSCMNMSAIEAAGASPFRQVIEELGGWS
IFGNWTPLDFNQTLSLLMSQYGHFPFFRAYLKPLPTPPYLPVIQIDQPELDVLLKQKQEP
N-YAQILREYLSYLNRLVTLLGGDPTKVGNDASYSLFINSQLNQFLRPGEQQQAQGKVFE
MVTIDQLQRVAPAIDWLSCLQATFAPMSLSPSYCVAVHDLEYLKNMSQLIEKDLMKHRDF
LQSHIIFGLVKTLSPALDSQFQEAHRSLSQKVGELTGRPPMPVHPRWMTCVEKTEAFFEP
TLATLFIKETFKPSTHSAAMELFTTIKDTFISHLHTVPWMDRETRAEAQDRLTQLQVKMG
PSEWALKPDPARQEYDDVQLGPSFLQTFLSCIRSRQARVIQGFLQPFSSHRWQVLPWGLK
ASYSIPDHVMVFPAGLLQPPFFHPGYPRAVNFGAAGSIMARELLHIFDQLLLPGGCPACD
TRDLQKALLCLERLYAALPSPKGTSFNVSRTLLEDAADAGALAIALKAYKKRLVLFRGET
ILPNLDLSPRQLFFRSYAQVMCRDPSTQDPQDIRSPPTLRVHGPLSDSPAFTRHFRCPQG
ALLNPPSRCQLW
>Wild yak | Bos mutus | ENSBMUP00000004659
------------------------------------------------------------
----------MWTEQASGSGTRRRWERSPEEELHTAQDGWWQMTLRALRTLLLFSIILGL
SLLLWGYVFQGCGPSPCKTSVCQDLLDLYLASGNTSVAPCTDFFSFACGNINRTGSPFQA
LAEENKRRVRRILETPGSWRLAPGEEKAFEFYNSCMNMSAIEAAGASPFRQVIEELGGWS
IFGNWTPLDFNQTLSLLMSQYGHFPFFRAYLKPLPTPPYLPVIQIDQPELDVLLKQKQEP
N-YAQILREYLSYLNRLVTLLGGDPTKVGNDASYSLFINSQLNQFLRPGEQQQAQGKVFE
MVTIDQLQRVAPAIDWLSCLQATFAPMSLSPSYHVAVHDLEYLKNMSQLIEKDLMKHRDF
LQSHIIFGLVKTLSPALDSQFQEAHRSLSQKVGELTGRPPMPVHPRWMTCVEKTEAFFEP
TLATLFIKETFKPSTHSAAMELFTTIKDTFISHLHTVPWMDRETRAEAQDRLTQLQVKMG
PSEWALKPDPARQEYDDVQLGPSFLQTFLSCVRSRQARVIQGFLQPFSSHRLQVLPWGLK
ASYSIPDHVMVFPAGLLQPPFFHPGYPRAVNFGAAGSIMARELLHIFDQLLLPGGCPACD
TRALQKALLCLERLYAALPSPKGTSFNVSRTLLEDAADAGALAIALKAYKKRLVLFRGET
ILPNLDLSPRQLFFRSYAQVMCRDPSTQDPQDIRSPPTLRVHGPLSDSPAFTRHFRCPQG
ALLNPPSRCQLW
>Hybrid - Bos Taurus | Bos indicus x Bos taurus | ENSBIXP00005030192
------------------------------------------------------------
----------MWTEQASGSGTRRRRERSPEEELHTAQDGWWQMTLRALRTLLLFSIILGL
SLLLWGYVFQGCGPSPCRTSVCQDLLDLYLASGNTSVAPCTDFFSFACGNINRTGSPFQA
LAEENKRRVRRILETPGSWRLAPGEEKAFEFYNSCMNMSAIEAAGASPFRQVIEELGGWS
IFGNWTPLDFNQTLSLLMSQYGHFPFFRAYLKPLPTPPYLPVIQIDQPELDVLLKQKQEP
N-YAQILREYLSYLNRLVTLLGGDPTKVGNDASYSLFINSQLNQFLRPGEQQQAQGKVFE
MVTVDQLQRVAPAIDWLSCLQATFAPMSLSPSYRVAVHDLEYLKNMSQLIEKDLMKHRDF
LQSHIIFGLVKTLSPALDSQFQEAHRSLSQKVGELTGRPPMPVHPRWMTCVEKTEAFFEP
TLATLFIKETFKPSTHSAAMELFTTIKDTFISHLHTVPWMDRETRAEAQDRLTQLQVKMG
PSEWALKPDPARQEYDDVQLGPSFLQTFLSCVRSRQARVIQGFLQPFSSHRWQVLPWGLK
ASYSIPDHVMVFPAGLLQPPFFHPGYPRAVNFGAAGSIMARELLHIFDQLLLPGGCPACD
TRALQKALLCLERLYAALPSPKGTSFNVSRTLLEDAADAGALAIALKAYKKRLVLFRGET
ILPNLDLSPRQLFFRSYAQVMCRDPSTQDPQDIRSPPTLRVHGPLSDSPAFTRHFRCPQG
ALLNPPSRCQLW
>Yarkand deer | Cervus hanglu yarkandensis | ENSCHYP00000036708
------------------------------------------------------------
----------MRTEQASGSGTRRRRVRFPEEEPPTAQDGWWQKTLRALKTLLLFSIILGV
SLLLWGYVFQGCGPSPCKTSVCQDLLALYLASGNTSVAPCTDFFSFACGNADRTGSPFQA
LEEENKRRVRRILETPGSWRLAPGEEKAFGFYNSCMNTGAIEAAGAGPLRQVIEELGGWP
TSGNWTPSDFNQTLSLLMSQYGHFPFFRAYLQRLPTPPYLPVIQIDQPEFDVLLKQKQES
N-YAQILREYLNYLDRLVTLLGGDRNQAQKHASFSLAINSQLNQMVGPGEQQRAQDKVFE
MVTIDQLQRMAPTIDWLSCLQATFTPMALSPSDRVAVRDLAYLKNMSKLLEIKLSEHRDL
LQSHMIFGLVKTLSPALDSQFQEAHRSLNQKLGELTGHPPMPVHPRWMMCMEKTEAFFEP
TLATLFIRETFRPSTQSAAMELFTAIKDAFISHLHTVPWMDGETRAEAQDKLTQLQVKMG
PSDWALKPDPARQEYDDIQLGPSFLQTFLSCVRSRQARVVQEFLQPVSNHRWQVPPWGLQ
AYYSTPDHVMVFPARLLQPPFFHPGYPRAVNFGAAGSIMARELLHIFDQLLLPGGCPACD
TRALQKALLCLERLYTALPSPKGTSFDVSRTLLEDAADAGALAIALKAYKKRLVLFRGET
ILPSLDLSPRQLFFRSYAQVMCRDPSTQDPQDIHSPPTLRVHGPLSDSPAFARHFRCPQG
ALLNPSRRCQLW
>Polar bear | Ursus maritimus | ENSUMAP00000016217
---------------------------------------MHPLPEPASLPSLLLSSGGWR
PEWGRTRAGGMSRAGGMRPPWNQERAPEERLPSATEPGRQWSMVRRMLTAGLLFSLLLGF
S-LLLVYIFRSCGPXPCMTPVCWDLLARYLASGNTSVAPCTDFFNFACGQAKGTDYSFQA
LAEENKKRLRRILEAPGSWHLGSGEEKAFQFYSSCMDTDAIEAAGAAPLRQVIEELGGWR
ISGNWTSLDFNRTLRLLMSQYGYFPFFRAYLRPRPTPPYTPVIQIDQPEFDVPLKQEKEQ
KIYAQIVREYLTYLNQLGTLLGGEPNKVQEHAFLSISITSQLFQFLRPLEQRRAQGKLFQ
MVTIDQLQEMAPAIDWLSCLQATFTPMPLSPSQLLLVHDLEYLKNMSQLVEEQLSIHRDF
LQSHMILGLVRTLSPALDSKFQEARRSLIQKLGELTERPPMPARPRWMKCVEETGTFFEP
TLATLFVREAFSPSTQSAAMELFTAIKNALVSRLRRIPWMDEKTRKEAQNRVTQLQVKMG
APEWALKPSLARQEYNDIQLGPSYLQSFLSCVRSLRARIVQSFLQSFPYHRWQVSPWGVN
AYYSIPDHVVVFPAGLLQPPFFHPGYPRAVNFGAAGSIMAHELLHIFYQLLLPGGCPACD
TRALQGALLCLKHHYETIPLPNGTFFNGSRTFLENAADIGGLAIALQAYSKRLLWHRGET
ILPNLDLSPQQLFFRSYAQVMCREPGTQEPQDPHSPPTLRVHGPLSNTPAFARYFHCPHG
ALMNPSSRCQLW
>Red fox | Vulpes vulpes | ENSVVUP00000038669
---------------------------------------MHPLPEPASLPSLLLSSGGWR
PEWGRTQAGGMSQPSGMGPPWNQERSPEGRLP--TEPGGRWSTVRGVLIAGLLFGVLFGF
S-VLLVYVFRSCGPSPCRTPACWDLLARYLASGNTSVAPCTDFFSFACGKAKGTDYSFQA
LAKENKDRLRKILETPDSWNLSSGEEKAFQFYKSCMDTGAIEAAGAAPLKHVIEELGGWR
ISGNWTSLDFNRTLSLLMSQYGYFPFFRAYLQPRPTPPYTPIIQIDQPEFDVPLKQEQEQ
KIYAQIVREYLAYLYQLGTLLGGDPTKVQEHAFLSISITSQLFHFVKPLEQRRAQGKLFH
MVTIDQLQEMAPAIDWLSCLQATFTPMSLSPSQLLMVHDLEYLKNMSQLVEEQLSKHRDF
LQSHMILGLVRTLSPALDSKFQEAHRSLIQKLGELTERPAMPARPRWMKCVEETGAFFEP
TLAALFVREAFSPSTRSASMELFTAIKDALISRLRRIPWMDEKTRKEAQNRVTQLQVKMG
APEWVLEPSLARQEYKDIQLGPNYLQSFLSCVRSLRARIVQSFLPSFLYHRWQVSPWGVN
AYYSISDHVVVFPAGLLQPPFFHPGYPRAVNFGAAGSIMAHELLHIFHQLLLPRGCPACD
TRALQGALLCLKRHYAAIPLPSGTSFNESQTFLENAADAGGLAIALQAYSKRLLWHRGET
VLPNLDLSPQQLFFRSYAQVMCREPGTQEPHDPHSPPTLRVHGPLSNTPAFARHFHCPRG
ALMNPSSRCQLW
>Greater horseshoe bat | Rhinolophus ferrumequinum | ENSRFEP00010013123
---------------------------------------MHPPLSEPASLSLLLT---WF
RRVEARVGRTTGTDPARGMGALWSQERPPEEGQPTERSRWQAMARQLLTTVLFLSVLLGS
C-VLFIYIFWSCRPRTCDTPVCRRLLDHYLKSGNISVAPCTDFFSFACGKAKGT------
LAEEIKRQLQRILESSGSWHPGSEEEKAFQFYSSCMDTDAIEAEGAGPLRHIIEELGGWQ
ISGNWTSLDFNRTLRLLMSQYGHFPFFRAYLSPHPSPPHQLVIQIDQPKFDIPLGQELEQ
KNYAQILREYLTYLNCLGKLLGGNPSKVQEHAYLSISITSQLSRFLRPPGQQRTQGKLFQ
MVTIDQLQEMAPAIDWLSCLQATFTPMSLSPSQLVVVHDLDYLQNMSKVLEKQLLEHRDF
LQSHMIFGLVEALSPALDSKFQEARRLLNQKVRELTEQPPMPTRPRWMECVEETDAAFKP
TLAAVFVRETFSPSTQSAAMELFTAIKDALITHLRRLPWIDEETQKKAQDKVTQVQVTMG
APEWALKPALARQEYNDTHLRPSYLQSFLSSVRSRQARIIQSSFQPSPHHRWKVSPWEVS
AHYSSSDHMVAFPAGLLLPPFFHPGYPRAVNFGAAGSIMVHELLRIFSQLLLPGCCQACD
NRAV---LQCLENHYAAFPLPHGISFNGSRTFQENVADMGSLAIALQAYKNRLLWHYGET
TLPRLDLSPHQLFFLSYAQVMCREPSTQDSQDTHSPPSLRVHGPLSNTPAFARYFSCPRG
TLLNPSRRCQLW
>Horse | Equus caballus | ENSECAP00000008839
-------------------MKICVWWGGEGKEGDASKLPDTTLFNGLLSLNQLLS----P
PSSLSSGGWRGGLRLVHGMATLRRQERPPGEEPPTERSRVWGMVRRMLVLVLILSLLLGS
S-VLLFYIFGSCGPRPCETRVCWDLLARYLASGNTSVAPCTDFFSFACGQAKGISNSFQA
LAEENKNRLRRILEAPGSWHPGSGEEKAFQFYSFCMDTDAIEAAGAGPLRQIIEELGGWR
ISGSWTSLDFNRTLRLLMSQYDHFPFFRADLQPHPTPPHLPVIQIYQPEFDLPVKQEQEQ
KNYAQIVREYLTYLNQLGTLLGGDARKVQEHAAMSISITSQLLQFLRPPEQRRAQGKLFQ
MVTIDQLQEMAPAIDWLSCLQAIFTSMSLSPSQPLVVHDLEYLKNMSYLVEEQLSKHRDF
LQSHMILGLVGSLSPVLDSKFQEAHTLLNQKLRELTERPPLPTHPRWMKCVKETGDYFQP
TLAALFVREAFSPSTQSAAMELFTEIKDALITRLRSLPWMDERTQKEAQDKVTQLQVKMG
APEWALEPALARQEYNDIQLGSSYLQSHLSCVRSLRARIIQSFLQPSPHHRWQVLPWEVN
AYYSISDHVVVFPAGLFQPPFFHPGYPRAVNFGAAGSIMAHELLHVFYKLLLPGGCPACD
TRALQGALLCLEHLYAAFPLPRGVSFNGSRTLLENAADTGGLVIALKAYRKRLLWHRGET
VLPNLNLSPQQLFFRSYAQVMCGDPSTQDSQDTHSPPTLRIHGPLSNIPDFARYFRCPRG
ALMNPSSHCPLW
>Naked mole-rat female | Heterocephalus glaber | ENSHGLP00000021696
MVQPGRGSFQGPSGDTGLAQTCVNVGGGQREGCQNGLLKLSLQHPFLNQLPSSSFLHALQ
DGGDKSRQGPRGPIQARGMAPSSRQESSPEEGLPTKWSRRWAMAGWALLTLLLLGLLLGS
S-VLWFYVFGNCGPPPCETPVCLHLLDYYLASGNSSVAPCNNFFNFACGEPGKTINSFHA
LEDENKRLLRRVLEAPGSWHPGSGEEKAFQFYGSCMDTDAIEAAGTGPLKQVIEELGGWN
ISGKWTFSDFNQTLALLMSQYGHFPFFRAYLRTHPSPPHAPVIQIDQPEFEVPLKQEQEQ
KIYAQIIREYLAYLQQLGTLLGGDPEKVQQHAFLSISITSRLFKYLRLLEQRQSQDKLFH
VLTIEQLQEMAPAIDWLSCLQETFKPMSLSPSQALVIHDLDYLRNMSQLVQEEMLKHRDV
LQSHMILGLVETLTPALDSKFREARRELSQKLQELTEQPLMPAHPRWKKCVEDTGAFFEP
TLAALYVKEAFGPGTQRAAMKLFTEIKDALIARLKKLSWISEKSQKEAQDRVTQLQVKIG
APDWVLKPELARQEYQDIQFGPSFLQSVLSCVKSLRARNVQSFLQPSSHHRWQVSPWGVN
AYYSISDHVVVFPAGLLQPPFFHAGYPRAVNFGATGSIMARELLHIFYQLLLPGGCPACD
THALQEALLCLEHHYDALLLPSRSSLNGSQTFLENAADVGGLAIALQAYSKRLLEYRGET
TLPNQDLSPHRLFFRSYAQVMCREPNPQDIQDIHRPPSLRVNGPLSSIPAFARYFGCPHD
ALMNPSRRCQLW
>Leopard | Panthera pardus | ENSPPRP00000000257
------------------------------------------------------------
--------------------MRRIISLRGGPGTNFFFPLSPSLPHPSLPTPSLLCLLLGS
S-VLLVYIFRSCGPRPCRTPECHDLQAHYLASGNTSVAPCTDFFSFACGDAKGTKSSFQA
LAEENKRRLRKILGEAPSLQVG-GPEPITIF--SCVDTGAIEAEGAAPLRQVIEELGGWR
ISGNWTSLDFNRTLSLLMSQYGYFPFFRAYLRPHPTLPHTPVIQIDQPEFDLPLKQEQEQ
KIYAQIVREYLAYLSRLGALLGGDPDKVQQHAFLSISITSQLFQFLRPLEEQQAQKKLFQ
LVTIDQLQEMAPAIDWLSCLQATFTPMSLRPSQLLVVHDLEYLKNMSQLVEEQLLKYRDF
LQSHMILGLVGTLSPALDSKFQEARRSLIQKLRELTQRPPMPTSPRWMKCVEETGAFFEP
TLAALFIHEAFSPKTQSAAMELFTAIKDTLIARLRRVPWMDEKTRKEAQDRVTQLQVKMG
GPEWALKPSLAREEYNDIQLGPSYLQSFLSCVRSLRARIVQNFLQSFPQHRWQVSTWGVS
AYYSISDHVVVFPAGLLQPPFFHPGYPRAVNFGAAGSIMAHELLHIFSQLLLPGGCPACD
THALQGALLCLKRHYQSIPLPSGLSFNGSWTLLENAADIGGVAIALQAYSRRLLRYYGET
ILPNLDLSPLQLFFRSYAQVMCREPSTWEPQDPHSPPMLRVHGPLSNMQAFARHFHCPRG
ALMNPSSRCQLW
>Tiger | Panthera tigris altaica | ENSPTIP00000006159
------------------------------------------------------------
--------------------MRRIISLRGGPGTNFFFPLSPSLPHPSLPTPSLLCLLLGS
S-VLLVYIFRSCGPRPCRTPECHDLQAHYLASGNTSVAPCTDFFSFACGDAKGTKSSFQA
LAEENKRRLRKILGEAPSLQVG-GPEPITIF--SCVDTGAIEAEGAAPLRQVIEELGGWR
ISGNWTSLDFNRTLSLLMSQYGYFPFFRAYLRPHPTLPHTPVIQIDQPEFDLPLKQEQEQ
KIYAQIVREYLAYLSRLGALLGGDPDKVQQHAFLSISITSQLFQFLRPLEEQQAQKKLFQ
LVTIDQLQEMAPAIDWLSCLQATFTPMSLRPSQLLVVHDLEYLKNMSQLVEEQLLKYRDF
LQSHMILGLVGTLSPALDSKFQEARRSLIQKLRELTQRPPMPTSPRWMKCVEETGAFFEP
TLAALFIHEAFSPKTQSAAMELFTAIKDTLIARLRRVPWMDEKTRKEAQDRVIQLQVKMG
GPEWALKPSLAREEYNDIQLGPSYLQSFLSCVRSLRARIVQNFLQSFPQHRWQVSTWGVS
AYYSISDHVVVFPAGLLQPPFFHPGYPRAVNFGAAGSIMAHELLHIFSQLLLPGGCPACD
THALQGALLCLKRHYQSIPLPSGLSFNGSWTLLENAADIGGVAIALQAYSRRLLRYYGET
ILPNLDLSPLQLFFRSYAQVMCREPSTWEPQDPHSPPMLRVHGPLSNMQAFARHFHCPRG
ALMNPSSRCQLW
>Lion | Panthera leo | ENSPLOP00000016586
------------------------------------------------------------
--------------------MRRIISLRGGPGTNFFFPLSPSLPHPPLPTPSLLCLLLGS
S-VLLVYIFRSCGPRPCRTPECHDLQAHYLASGNTSVAPCTDFFSFACGDAKGTKSSFQA
LAEENKRRLRKILEEPGSRHLGTGEDKAFQFYSSCVDTGAIEAEGAAPLRQVIEELGGWR
ISGNWTSLDFNRTLSLLMSQYGYFPFFRAYLRPHPTLPHTPVIQIDQPEFDLPLKQEQEQ
KIYAQIVREYLAYLSRLGALLGGDPDKVQQHAFLSISITSQLFQFLRPLEEQQAQKKLFQ
LVTIDQLQEMAPAIDWLSCLQATFTPMSLRPSQLLVVHDLEYLKNMSQLVEEQLLKYRDF
LQSHMILGLVGTLSPALDSKFQEARRSLIQKLRELTQRPPMPTSPRWMKCVEETGAFFEP
TLAALFIHEAFSPKTQSAAMELFTAIKDTLIARLRRVPWMDEKTRKEAQDRVTQLQVKMG
GPEWALKPSLAREEYNDIQLGPSYLQSFLSCVRSLRARIVQNFLQSFPQHRWQVSTWGVS
AYYSISDHVVVFPAGLLQPPFFHPGYPRAVNFGAAGSIMAHELLHIFSQLLLPGGCPACD
THALQGALLCLKRHYQSIPLPSGLSFNGSWTLLENAADIGGVAIALQAYSRRLLRYYGET
ILPNLDLSPLQLFFRSYAQVMCREPSTWEPQDPHSPPMLRVHGPLSNMQAFARHFHCPRG
ALMNPSSRCQLW
