# Supplementary material for: A structure-based in silico analysis of the Kell blood group system
Source: Front Immunol. 2024 Dec 6;15:1452637. doi: 10.3389/fimmu.2024.1452637 (PMC11669894; doi:10.3389/fimmu.2024.1452637)
Supplement: Supplementary file 1 [file DataSheet1.zip › Data Sheet 1/Supplementary Tables S1-S7.XLSX]

## Sheet: Table_S1 KEL dataset
Pos	Missense_Variant	Three Letter Code	Frequency_Europe	Missense_Type	Antigenic_aminoacid	Phenotype	Allele	Phenotypes that are the result of more than one missense variant	Alleles including more than one missense variant
77	C77F	Cys77Phe	0	NullV		K0	KEL*02N.28
82	C82R	Cys82Arg	1.86e-05	combinedV				K0+T193M	KEL*01N.02+T193M;
86	R86Q	Arg86Gln	1.78e-05	combinedV				Kmod+R281W	KEL*02M.13+R281W;
100	C100S	Cys100Ser	0	NullV		K0	KEL*02N.42
102	D102E	Asp102Glu	1.8e-06	combinedV				Kmod+P433L	KEL*02M.06+P433L;
112	K112E	Lys112Glu	9.41e-05	CtrlV
130	R130W	Arg130Trp	4.15e-05	AgWT	R	KEL:-18	KEL*02.-18.1
130	R130Q	Arg130Gln	2.37e-05	AgWT	R	KEL:-18	KEL*02.-18.2
133	L133P	Leu133Pro	1.8e-06	NullV		K0	KEL*02N.35
146	E146K	Glu146Lys	3.3e-05	CtrlV
152	Y152C	Tyr152Cys	8.99e-07	NullV		K0	KEL*02N.32
156	M156V	Met156Val	7.2e-05	CtrlV
161	I161F	Ile161Phe	8.99e-07	NullV		K0	KEL*02N.48
180	R180C	Arg180Cys	1.61e-05	AgWT	R	KEL:-14,-24	KEL*02.-14.1
180	R180H	Arg180His	1.36e-05	AgWT	R	KEL:-14	KEL*02.-14.2
180	R180P	Arg180Pro	2.7e-06	AgWT;AgV	RP	KEL: -14,24	KEL*02.24
192	R192P	Arg192Pro	0	ModV		Kmod	KEL*02M.15
192	R192Q	Arg192Gln	1.61e-05	ModV		Kmod	KEL*02M.19
193	T193M	Thr193Met	0.0417	AgV;combinedV;AgWT	TM	KEL:1,-2 or K+k-	KEL*01.01	KEL:1weak,3 or K+w, Kp(a+)+R281W; K0+P560A; K0+C82R; Kmod+P326L; Kmod+R447W; Kmod+G641R; Kmod+A645V; Kmod+G703R	KEL*01.03+R281W; KEL*01N.01+P560A; KEL*01N.02+C82R; KEL*01M.02+P326L; KEL*01M.03+R447W; KEL*01M.04+G641R; KEL*01M.05+A645V; KEL*01M.06+G703R;
193	T193S	Thr193Ser	8.99e-07	AgV	S	KEL:1weak or K+w	KEL*01.02
193	T193R	Thr193Arg	0	ModV		Kmod or KEL:1weak	KEL*01M.01
196	L196V	Leu196Val	0.000102	ModV		Kmod	KEL*02M.17
242	I242M	Ile242Met	5.68e-05	CtrlV
248	R248Q	Arg248Gln	1.61e-05	AgV	Q	KEL:25,-28 or VLAN+ VONG-	KEL*02.25
248	R248W	Arg248Trp	8.47e-06	AgV	W	KEL:-25,28 or VLAN- VONG+	KEL*02.28
249	E249K	Glu249Lys	8.99e-07	AgWT	E	KEL:-27 or RAZ-	KEL*02.-27
253	Y253C	Tyr253Cys	0	AgWT	Y	KEL:-34 or KASH-	KEL*02.-34
260	L260F	Leu260Phe	0	combinedV (AgWT)	L			KEL:-35 or KELP-+R675Q	KEL*02.-35+R675Q;
263	G263R	Gly263Arg	4.5e-06	ModV		Kmod	KEL*02M.10
263	G263E	Gly263Glu	0	ModV		Kmod	KEL*02M.16
268	V268L	Val268Leu	3.22e-05	CtrlV
278	I278V	Ile278Val	6.1e-05	CtrlV
278	I278L	Ile278Leu	0.000458	CtrlV
281	R281W	Arg281Trp	0.0107	AgV;combinedV;AgWT	RW	KEL:3,-4,-21 or Kp(a+b-c-)	KEL*02.03	KEL:1weak,3 or K+w, Kp(a+)+T193M; K0+R700Q; Kmod+R86Q	KEL*01.03+T193M; KEL*02N.34+R700Q; KEL*02M.13+R86Q;
281	R281Q	Arg281Gln	1.02e-05	AgV	Q	KEL:-3,-4,21 or Kp(a-b-c+)	KEL*02.21
292	R292Q	Arg292Gln	0.000109	AgWT;AgV	RQ	KEL:31, -38 or KYO+, KYOR-	KEL*02.31
293	R293W	Arg293Trp	1.53e-05	AgWT;AgV	RW	KEL:-37,39 or KHUL-,KEAL+	KEL*02.39
302	V302A	Val302Ala	0.00188	AgWT;AgV	VA	KEL: -11,17	KEL*02.17
305	D305N	Asp305Asn	3.14e-05	AgWT	D	KEL:−30 or KTIM-	KEL*02.-30
313	A313T	Ala313Thr	4.83e-05	combinedV				K0+R358T	KEL*02N.45+R358T;
315	D315N	Asp315Asn	0.000141	CtrlV
316	W316C	Trp316Cys	1.98e-05	NullV		K0	KEL*02N.66
322	A322V	Ala322Val	2.03e-05	AgWT	A	KEL:-22	KEL*02.-22
326	P326L	Pro326Leu	1.44e-05	combinedV				Kmod+T193M	KEL*01M.02+T193M;
329	L329P	Leu329Pro	4.5e-06	AgWT;ModV		Kmod KEL:−13	KEL*02M.03
340	V340M	Val340Met	3.39e-05	CtrlV
358	R358T	Arg358Thr	8.99e-07	combinedV				K0+A313T	KEL*02N.45+A313T;
362	Q362K	Gln362Lys	3.14e-05	ModV		Kmod	KEL*02M.14
363	S363N	Ser363Asn	0.000354	ModV		Kmod	KEL*02M.01
377	L377P	Leu377Pro	8.99e-07	NullV		K0	KEL*02N.62
382	Q382R	Gln382Arg	0	AgV	R	KEL:23	KEL*02.23
402	P402T	Pro402Thr	6.87e-05	CtrlV
406	R406Q	Arg406Gln	8.48e-06	AgWT	R	KEL:-26 or TOU-	KEL*02.-26
413	E413K	Glu413Lys	3.05e-05	CtrlV
418	F418S	Phe418Ser	5.08e-06	NullV		K0	KEL*02N.37
421	T421M	Thr421Met	9.49e-05	CtrlV
423	A423V	Ala423Val	8.31e-05	ModV		Kmod	KEL*02M.11
423	A423S	Ala423Ser	4.32e-05	CtrlV
424	A424V	Ala424Val	5.08e-06	AgWT	A	KEL:-32 or KUCI-	KEL*02.-32
428	R428L	Arg428Leu	0	AgWT	R	KEL:-33 or KANT-	KEL*02.-33
431	F431S	Phe431Ser	4.14e-05	CtrlV
433	P433L	Pro433Leu	3.65e-05	combinedV				Kmod+D102E	KEL*02M.06+D102E;
445	A445V	Ala445Val	9.58e-05	CtrlV
447	R447W	Arg447Trp	7.63e-06	combinedV				Kmod+T193M	KEL*01M.03+T193M;
456	N456K	Asn456Lys	4.23e-05	CtrlV
464	T464I	Thr464Ile	0.000247	AgWT	T	KEL:-36 or KETI-	KEL*02.-36
492	R492Q	Arg492Gln	0.000344	AgWT	R	KEL:-19	KEL*02.-19
494	E494V	Glu494Val	7.12e-05	AgV	V	KEL:10 or Ul(a+)	KEL*02.10
497	D497V	Asp497Val	0	ModV		Kmod	KEL*02M.08
513	R513Q	Arg513Gln	2.12e-05	AgWT;AgV	RQ	KEL:-40, 41 or KHIZ-, KHOZ+	KEL*02.41
548	H548R	His548Arg	0.000255	AgWT	H	KEL: -12	KEL*02.-12
555	G555E	Gly555Glu	0	NullV		K0	KEL*02N.29
555	G555V	Gly555Val	0	ModV		Kmod	KEL*02M.18
560	P560A	Pro560Ala	0	NullV;combinedV		K0	KEL*02N.18	K0+T193M	KEL*01N.01+T193M;
570	V570M	Val570Met	1.78e-05	NullV		K0	KEL*02N.59
574	A574T	Ala574Thr	5.68e-05	CtrlV
576	G576R	Gly576Arg	4.24e-06	NullV		K0	KEL*02N.33
586	I586S	Ile586Ser	0	ModV		Kmod	KEL*02M.09
588	Y588C	Tyr588Cys	8.99e-07	ModV		Kmod	KEL*02M.07
597	L597P	Leu597Pro	0.000358	AgWT;AgV	LP	KEL:6,-7 or Js(a+b-)	KEL*02.06
598	A598T	Ala598Thr	0.000142	CtrlV
606	E606Q	Glu606Gln	0.000103	CtrlV
611	L611R	Leu611Arg	8.99e-07	NullV		K0	KEL*02N.38
623	R623K	Arg623Lys	8.99e-07	AgWT	R	KEL:-29 or KALT-	KEL*02.-29
634	E634D	Glu634Asp	4.83e-05	CtrlV
641	G641R	Gly641Arg	8.99e-07	combinedV				Kmod+T193M	KEL*01M.04+T193M;
645	A645V	Ala645Val	5.68e-05	combinedV				Kmod+T193M	KEL*01M.05+T193M;
645	A645E	Ala645Glu	3.47e-05	CtrlV
645	A645T	Ala645Thr	5.76e-05	CtrlV
675	R675Q	Arg675Gln	1.37e-05	combinedV (AgWT)	R		KEL*02M.03	KEL:-35 or KELP-+L260F	KEL*02.-35+L260F;
676	S676N	Ser676Asn	3.63e-06	NullV		K0	KEL*02N.05
677	Y677C	Tyr677Cys	6.08e-05	ModV		Kmod	KEL*02M.02
689	D689Y	Asp689Tyr	0.00024	CtrlV
691	H691Q	His691Gln	9.26e-05	CtrlV
692	D692N	Asp692Asn	0.000502	CtrlV
700	R700Q	Arg700Gln	5.93e-06	combinedV				K0+R281W	KEL*02N.34+R281W;
703	G703R	Gly703Arg	2.37e-05	ModV;combinedV		Kmod	KEL*02M.04	Kmod+T193M	KEL*01M.06+T193M;
704	P704H	Pro704His	1.86e-05	ModV		Kmod	KEL*02M.12
712	A712T	Ala712Thr	3.05e-05	CtrlV
714	Y714F	Tyr714Phe	0.000213	CtrlV
716	R716H	Arg716His	8.98e-05	CtrlV

## Sheet: Table_S1a
			Antigenic wildtype (AgWT)														Antigenic variants (AgV) antithetical													Antigenic variants (AgV) non-antithetical													Non-antigenic KEL variant, but defining WT-Ag
.		.	Phenotype	Phenotype	Allele name	Nucleotide change (NM_000420.2)	Exon Intron	Predicted amino acid change	PMID (Reference nr)	Accession number	rs number	GRCh38	d	.		.	Phenotype	Phenotype	Allele name	Nucleotide change (NM_000420.2)	Exon Intron	Predicted amino acid change	PMID (Reference nr)	Accession number	rs number	GRCh38	.	antigen	.	Phenotype	Phenotype	Allele name	Nucleotide change (NM_000420.2)	Exon Intron	Predicted amino acid change	PMID (Reference nr)	Accession number	rs number	GRCh38	.		.	Phenotype	Phenotype	Allele name	Nucleotide change (NM_000420.2)	Exon Intron	Predicted amino acid change	PMID (Reference nr)
.	antithet	.	KEL:2	KEL:2 or k+	KEL*02	c.578C	6	p.Thr193	PMID: 1712490	M64934 NM_000420.2	rs8176058	7:142957921	d	.	antithet	.	KEL:1	KEL:1,-2 or K+k-	KEL*01.01	c.578C>T	6	p.Thr193Met	PMID: 7849312	S76770.1	rs8176058	7:142957921	.		.	KEL:1weak or K+w	KEL:1weak or K+w	KEL*01.02	c.577A>T	6	P.Thr193Ser	PMID: 17076841	n.a.	rs61729031	7:142957922	.		.
.	antithet	.	KEL:4			c.841C		p.Arg281						.	antithet	.	KEL:3	KEL:3,-4,-21 or Kp(a+b–c–)	KEL*02.03	c.841C>T	8	p.Arg281Trp	PMID: 8669078	AM085119	rs8176059	7:142954267	.		.											.		.
.		.	as above			c.842G								.		.	KEL:21	KEL:-3,-4,21 or Kp(a–b–c+)	KEL*02.21	c.842G>A	8	p.Arg281Gln	PMID: 8669078	n.a.	rs61729036	7:142954266	.		.											.		.
.	antithet	.	KEL:7			c.1790T		p.Leu597						.	antithet	.	KEL:6	KEL:6,-7 or Js(a+b–)	KEL*02.06	c.1790T>C	17	p.Leu597Pro	PMID: 7570911	S80081.1	rs8176038	7:142943026	.		.											.		.
.		.	ob KEL:8 obsolete											.		.											.		.											.		.
.		.	ob KEL:9 obsolete											.		.											.		.											.		.
.		.												.		.											.	antigen	.	KEL:10	KEL:10 or Ul(a+)	KEL*02.10	c.1481A>T	13	p.Glu494Val	PMID: 8669078	n.a.	rs61729032	7:142944333	.		.
.	antithet	.	KEL:11			c.905T		p.Val302						.	antithet	.	KEL:17	KEL: -11,17	KEL*02.17	c.905T>C	8	p.Val302Ala	PMID: 8669078	n.a.	rs61729034	7:142954203	.		.											.		.
.		.												.		.											.		.											.		.
.		.	KEL:12			c.1643A		p.His548						.		.											.		.											.	no antig. but defining WT-Ag antigen	.	KEL:-12	KEL: -12	KEL*02.-12	c.1643A>G	15	p.His548Arg	PMID: 9426633
.		.	KEL:13			c986T		p.Leu329						.		.											.		.											.	Kmod	.	Kmod KEL:-13	Kmod KEL:-13	KEL:*02M.03	c.986T>C	9	p.Leu329Pro	PMID: 12869119
.	antithet	.	KEL:14			c.539G		p.Arg180						.	antithet	.	KEL:24	KEL: -14,24	KEL*02.24	c.539G>C	6	p.Arg180Pro	PMID: 9354821	n.a.	rs61729039	7:142957960	.		.											.		.
.		.												.		.											.														no antig. but defining WT-Ag antigen	.	KEL:-14	KEL:-14,-24	KEL*02.-14.1	c.538C>T	6	p.Arg180Cys	PMID: 9354821
.		.												.		.											.														no antig. but defining WT-Ag antigen	.	KEL:-14	KEL:-14	KEL*02.-14.2	c.539G>A	6	p.Arg180His	PMID: 9354821
.		.	ob KEL:15 obsolete											.		.											.		.											.		.
.		.	DNA data n.a. KEL:16											.		.											.		.											.		.
.		.	KEL:18			c.389G		p.Arg130						.		.											.														no antig. but defining WT-Ag antigen	.	KEL:-18	KEL:-18	KEL*02.-18.1	c.388C>T	4	p.Arg130Trp	PMID: 9426633
.		.												.		.											.														no antig. but defining WT-Ag antigen	.	same above	KEL:-18	KEL*02.-18.2	c.389G>A	4	p.Arg130Gln	PMID: 9426633
.		.	KEL:19			c.1475G		p.Arg492						.		.											.														no antig. but defining WT-Ag antigen	.	KEL:-19	KEL:-19	KEL*02.-19	c.1475G>A	13	p.Arg492Gln	PMID: 9426633
.		.	DNA data n.a. KEL:20											.		.											.		.											.		.
.		.	KEL:22			c.965C		p.Ala322						.		.											.		.											.	no antig. but defining WT-Ag antigen	.	KEL:-22	KEL:-22	KEL*02.-22	c.965C>T	9	p.Ala322Val	PMID: 9426633
.		.												.		.											.	antigen	.	KEL:23	KEL:23	KEL*02.23	c.1145A>G	10	p.Gln382Arg	PMID: 9269063	n.a.	rs61729038	7:142952567	.		.
.		.												.		.											.	antigen	.	KEL:25	KEL:25,-28 or VLAN+ VONG-	KEL*02.25	c.743G>A	8	p.Arg248Gln	PMID: 8837356	n.a.	rs61729040	7:142954365	.		.
.		.	KEL:26			c.1217G		p.Arg406						.		.											.															.	KEL:-26	KEL:-26 or TOU-	KEL*02.-26	c.1217G>A	11	p.Arg406Gln	PMID: 9426633
.		.	KEL:27			c.745G		p.Glu249						.		.											.														no antig. but defining WT-Ag antigen	.	KEL:-27	KEL:-27 or RAZ-	KEL*02.-27	c.745G>A	8	p.Glu249Lys	PMID: 11904003
.		.												.		.											.	antigen		KEL:28	KEL:-25,28 or VLAN+ VONG-	KEL*02.28	c.742C>T	8	p.Arg248Trp		n.a.	rs61728832	7:142954366
.		.	KEL:29			c.1868G		p.Arg623						.		.											.														no antig. but defining WT-Ag antigen	.	KEL:-29	KEL:-29 or KALT-	KEL*02.-29	c.1868G>A	17	p.Arg623Lys	PMID: 16934067 (13)
.		.	KEL:30			c.913G		p.Asp305						.		.											.														no antig. but defining WT-Ag antigen	.	KEL:−30	KEL:−30 or KTIM-	KEL*02.-30	c.913G>A	8	p.Asp305Asn	PMID: 16934067 (13)
.		.	KEL:32			c.1271C		p.Ala424						.		.											.														no antig. but defining WT-Ag antigen	.	KEL:-32	KEL:-32 or KUCI-	KEL*02.-32	c.1271C>T	11	p.Ala424Val	PMID: 23560718 (16)
.		.	KEL:33			c.1283G		p.Arg428						.		.											.														no antig. but defining WT-Ag antigen	.	KEL:-33	KEL:-33 or KANT-	KEL*02.-33	c.1283G>T	11	p.Arg428Leu	PMID: 23560718 (16)
.		.	KEL:34			c.758A		p.Tyr253						.		.											.														no antig. but defining WT-Ag antigen	.	KEL:-34	KEL:-34 or KASH-	KEL*02.-34	c.758A>G	8	p.Tyr253Cys	(3), Abstract
.		.	KEL:35			c.780G, c.2024G		p.Leu260 p.Arg675						.		.											.														no antig. but defining WT-Ag antigen	.	KEL:-35	KEL:-35 or KELP-	KEL*02.-35	c.780G>T c.2024G>A	8 18	p.Leu260Phe p.Arg675Gln	(4), Abstract
.		.	KEL:36			c.1391C		p.Thr464						.		.											.														no antig. but defining WT-Ag antigen	.	KEL:-36	KEL:-36 or KETI-	KEL*02.-36	c.1391C>T	12	p.Thr464Ile	(5), Abstract
.	antithet	.	KEL:37			c.877C		p.Arg293						.	antithet	.	KEL:39	KEL:-37,39 or KHUL-,KEAL+	KEL*02.39	c.877C>T	8	p.Arg293Trp	PMID: 23968329 PMID: 27679424	KF366655.1	rs557358978	7:142954231	.		.											.		.
.	antithet	.	KEL:38			c.875G		p.Arg292						.	antithet	.	KEL:31	KEL:31, -38 or KYO+, KYOR-	KEL*02.31	c.875G>A	8	p.Arg292Gln	(2), Abstract PMID: 23968329	n.a.	rs201698610	7:142954233	.		.											.		.
.	antithet	.	KEL:40			c.1538G		p.Arg513						.	antithet	.	KEL:41	KEL:-40, 41 or KHIZ-, KHOZ+	KEL*02.41	c.1538G>A	14	p.Arg513Gln	(10), Abstract (11), Abstract	MG 818162	rs143144958	7:142943837	.		.											.		.
	Dataset variants							Total: 22														Total: 9													Total: 5													Total:17 (16 alleles)
[truncated: 4 more columns]

## Sheet: Table_S1b
AA Position	Wildtype Residue	Variant Residue	Antigen name	ISBT Allele	Class
130	R		KEL18	KEL*02	AgWT
180	R		KEL14	KEL*02	AgWT
		P	KEL24	KEL*02.24	AgV
193	T		k, KEL2	KEL*02	AgWT
		M	K, KEL1	KEL*01.01 KEL*01.02	AgV
		S	K+w	KEL*01.02	AgV
248	R	Q*	VLAN, KEL25	KEL*02.25 KEL*02.28 KEL*02.28	AgV
	R	W*	VONG, KEL28	KEL*02.28	AgV
249	E		RAZ, KEL27	KEL*02	AgWT
253	Y		KASH, KEL34	KEL*02	AgWT
260/675	L/Rd		KELP, KEL35	KEL*02	AgWT
281	R		Kpb, KEL4	KEL*02	AgWT
		W	Kpa, KEL3	KEL*02.03	AgV
		Q	Kpc, KEL21	KEL*02.21	AgV
193/281		M/Wd	K, KEL1/Kpa, KEL3	KEL*01.03	AgV
292	R		KYOR, KEL38	KEL*02	AgWT
		Q	KYO, KEL31	KEL*02.31	AgV
293	R		KHUL, KEL37	KEL*02	AgWT
		W	KEAL, KEL39	KEL*02.39	AgV
302	V		KEL11	KEL*02	AgWT
		A	KEL17	KEL*02.17	AgV
305	D		KTIM, KEL30	KEL*02	AgWT
322	A		KEL22	KEL*02	AgWT
329	L		KEL13	KEL*02	AgWT
382	Q	R*	KEL23	KEL*02.23	AgV
406	R		TOU, KEL26	KEL*02	AgWT
424	A		KUCI, KEL32	KEL*02	AgWT
428	R		KANT, KEL33	KEL*02	AgWT
464	T		KETI, KEL36	KEL*02	AgWT
492	R		KEL19	KEL*02	AgWT
494	E	V*	Ula, KEL10	KEL*02.10	AgV
513	R		KHIZ, KEL40	KEL*02	AgWT
	R	Q	KHOZ, KEL41	KEL*02.41	AgV
548	H		KEL12	KEL*02	AgWT
597	L		Jsb, KEL7	KEL*02	AgWT
		P	JSa, KEL6	KEL*02.06	AgV
623	R		KALT, KEL29	KEL*02	AgWT

## Sheet: Table_S2 MAF 
Pos	Variant	Three Letter Code	MAF Europe
72	C72S	Cys72Ser	8.99e-07
72	C72R	Cys72Arg	1.8e-06
73	G73S	Gly73Ser	8.99e-07
74	P74S	Pro74Ser	3.6e-06
75	R75H	Arg75His	8.47e-06
75	R75G	Arg75Gly	1.8e-06
75	R75C	Arg75Cys	8.47e-07
76	P76R	Pro76Arg	8.99e-07
76	P76L	Pro76Leu	8.99e-07
76	P76S	Pro76Ser	1.47e-05
77	C77R	Cys77Arg	1.69e-06
78	E78D	Glu78Asp	8.99e-07
80	S80P	Ser80Pro	1.69e-06
81	V81M	Val81Met	1.69e-06
81	V81L	Val81Leu	8.99e-07
83	L83V	Leu83Val	9.32e-06
85	L85P	Leu85Pro	1.8e-06
85	L85F	Leu85Phe	8.99e-07
86	R86W	Arg86Trp	1.69e-06
87	D87N	Asp87Asn	9.32e-06
88	H88R	His88Arg	2.54e-06
89	Y89C	Tyr89Cys	1.8e-06
90	L90P	Leu90Pro	2.54e-06
93	G93R	Gly93Arg	1.8e-06
95	T95I	Thr95Ile	8.99e-07
95	T95A	Thr95Ala	8.99e-07
95	T95P	Thr95Pro	4.5e-06
96	S96R	Ser96Arg	8.99e-07
96	S96N	Ser96Asn	1.8e-06
98	A98V	Ala98Val	8.47e-07
98	A98S	Ala98Ser	1.8e-06
99	P99L	Pro99Leu	1.8e-06
101	T101I	Thr101Ile	1.69e-06
101	T101A	Thr101Ala	8.99e-07
102	D102N	Asp102Asn	1.1e-05
103	F103L	Phe103Leu	8.99e-07
103	F103I	Phe103Ile	8.99e-07
107	A107P	Ala107Pro	8.99e-07
107	A107T	Ala107Thr	8.99e-07
108	C108W	Cys108Trp	8.99e-07
109	G109R	Gly109Arg	1.8e-06
110	R110G	Arg110Gly	8.99e-07
111	A111P	Ala111Pro	1.02e-05
112	K112E	Lys112Glu	9.41e-05
113	E113D	Glu113Asp	8.99e-07
114	T114I	Thr114Ile	8.99e-07
117	S117Y	Ser117Tyr	1.95e-05
120	E120D	Glu120Asp	8.99e-07
120	E120G	Glu120Gly	8.99e-07
125	N125K	Asn125Lys	3.6e-06
128	R128Q	Arg128Gln	5.4e-06
132	I132T	Ile132Thr	8.99e-07
133	L133V	Leu133Val	8.99e-07
134	E134D	Glu134Asp	8.99e-07
134	E134G	Glu134Gly	1.8e-06
135	V135I	Val135Ile	4.5e-06
136	Q136R	Gln136Arg	8.99e-07
138	S138Y	Ser138Tyr	2.88e-05
138	S138T	Ser138Thr	2.88e-05
140	H140Q	His140Gln	1.02e-05
142	G142S	Gly142Ser	8.99e-07
143	S143C	Ser143Cys	8.99e-07
144	G144E	Gly144Glu	3.6e-06
144	G144R	Gly144Arg	8.99e-07
145	E145K	Glu145Lys	8.99e-07
146	E146G	Glu146Gly	8.47e-06
146	E146K	Glu146Lys	3.3e-05
149	F149S	Phe149Ser	4.5e-06
150	Q150H	Gln150His	3.39e-06
151	F151S	Phe151Ser	1.27e-05
151	F151L	Phe151Leu	1.8e-06
152	Y152D	Tyr152Asp	8.99e-07
153	N153T	Asn153Thr	8.99e-07
155	C155Y	Cys155Tyr	1.47e-05
155	C155G	Cys155Gly	8.99e-07
156	M156I	Met156Ile	8.99e-07
156	M156V	Met156Val	7.2e-05
158	T158I	Thr158Ile	8.99e-07
158	T158A	Thr158Ala	1.19e-05
160	A160V	Ala160Val	3.39e-06
160	A160P	Ala160Pro	8.99e-07
161	I161N	Ile161Asn	2.54e-06
161	I161T	Ile161Thr	8.99e-07
161	I161V	Ile161Val	8.99e-07
163	A163T	Ala163Thr	8.47e-07
164	A164P	Ala164Pro	8.99e-06
164	A164S	Ala164Ser	8.99e-07
165	G165W	Gly165Trp	8.99e-07
168	P168A	Pro168Ala	8.99e-07
168	P168S	Pro168Ser	6.29e-06
174	E174D	Glu174Asp	1.8e-06
174	E174K	Glu174Lys	1.8e-06
176	L176F	Leu176Phe	1.7e-06
181	I181V	Ile181Val	8.47e-07
183	G183A	Gly183Ala	8.99e-07
184	K184E	Lys184Glu	1.47e-05
185	W185L	Trp185Leu	8.99e-07
190	F190C	Phe190Cys	4.5e-06
192	R192L	Arg192Leu	8.99e-07
193	T193K	Thr193Lys	8.99e-07
197	L197P	Leu197Pro	8.99e-07
198	M198L	Met198Leu	1.47e-05
198	M198V	Met198Val	8.99e-07
199	S199R	Ser199Arg	8.99e-07
199	S199N	Ser199Asn	3.39e-06
199	S199G	Ser199Gly	8.99e-07
200	Q200P	Gln200Pro	1.8e-06
200	Q200R	Gln200Arg	8.99e-07
200	Q200E	Gln200Glu	2.7e-06
202	G202S	Gly202Ser	8.99e-07
203	H203Y	His203Tyr	1.69e-05
206	F206L	Phe206Leu	8.99e-07
207	F207Y	Phe207Tyr	8.99e-07
209	A209D	Ala209Asp	1.69e-06
209	A209T	Ala209Thr	1.35e-05
216	A216V	Ala216Val	8.99e-07
216	A216D	Ala216Asp	2.34e-05
216	A216S	Ala216Ser	1.8e-06
217	S217F	Ser217Phe	8.99e-07
218	P218S	Pro218Ser	1.8e-06
219	H219R	His219Arg	1.47e-05
220	T220I	Thr220Ile	8.99e-07
220	T220A	Thr220Ala	1.78e-05
221	P221S	Pro221Ser	8.47e-07
223	I223V	Ile223Val	8.99e-07
224	Q224R	Gln224Arg	8.99e-07
234	L234F	Leu234Phe	7.19e-06
236	Q236H	Gln236His	2.7e-06
236	Q236E	Gln236Glu	1.8e-06
236	Q236K	Gln236Lys	1.8e-06
242	I242M	Ile242Met	5.68e-05
242	I242N	Ile242Asn	2.54e-05
242	I242T	Ile242Thr	8.99e-07
242	I242F	Ile242Phe	8.99e-07
243	Y243C	Tyr243Cys	1.8e-06
243	Y243D	Tyr243Asp	8.99e-07
244	A244D	Ala244Asp	7.2e-06
244	A244V	Ala244Val	1.47e-05
250	Y250H	Tyr250His	1.69e-06
252	T252S	Thr252Ser	1.35e-05
252	T252P	Thr252Pro	3.6e-06
254	L254V	Leu254Val	1.36e-05
257	L257P	Leu257Pro	8.99e-07
257	L257M	Leu257Met	8.99e-06
258	G258E	Gly258Glu	1.47e-05
262	G262E	Gly262Glu	3.6e-06
263	G263A	Gly263Ala	8.99e-06
264	D264E	Asp264Glu	1.47e-05
265	P265S	Pro265Ser	8.99e-07
266	S266R	Ser266Arg	8.99e-07
266	S266I	Ser266Ile	1.47e-05
268	V268A	Val268Ala	8.99e-07
268	V268L	Val268Leu	3.22e-05
270	E270G	Glu270Gly	4.5e-06
270	E270K	Glu270Lys	1.8e-06
271	H271Q	His271Gln	8.99e-06
272	S272Y	Ser272Tyr	8.99e-07
275	S275L	Ser275Leu	8.99e-07
275	S275A	Ser275Ala	8.99e-07
278	I278V	Ile278Val	6.1e-05
278	I278L	Ile278Leu	0.000458
279	T279N	Thr279Asn	1.8e-06
280	S280L	Ser280Leu	8.99e-07
283	F283L	Phe283Leu	1.8e-06
288	P288T	Pro288Thr	8.09e-06
289	L289M	Leu289Met	8.99e-07
290	E290D	Glu290Asp	8.99e-07
290	E290Q	Glu290Gln	2.54e-06
292	R292W	Arg292Trp	2.71e-05
293	R293Q	Arg293Gln	1.69e-05
293	R293G	Arg293Gly	8.99e-06
294	A294V	Ala294Val	1.69e-06
294	A294T	Ala294Thr	1.1e-05
296	G296C	Gly296Cys	3.6e-06
298	L298F	Leu298Phe	7.63e-06
301	M301T	Met301Thr	8.99e-07
302	V302G	Val302Gly	8.99e-07
302	V302F	Val302Phe	1.8e-06
303	T303A	Thr303Ala	3.39e-06
304	I304N	Ile304Asn	1.8e-06
304	I304V	Ile304Val	1.69e-06
305	D305V	Asp305Val	2.43e-05
305	D305G	Asp305Gly	8.99e-07
306	Q306R	Gln306Arg	6.3e-06
309	E309D	Glu309Asp	2.7e-06
309	E309Q	Glu309Gln	8.99e-07
311	A311V	Ala311Val	1.69e-06
312	P312H	Pro312His	8.99e-07
314	I314V	Ile314Val	8.99e-07
315	D315N	Asp315Asn	0.000141
317	L317F	Leu317Phe	8.99e-07
318	S318Y	Ser318Tyr	8.99e-07
324	F324L	Phe324Leu	8.99e-07
325	T325R	Thr325Arg	3.6e-06
333	Q333P	Gln333Pro	9.32e-06
334	S334F	Ser334Phe	1.8e-06
335	L335F	Leu335Phe	8.99e-07
336	V336M	Val336Met	2.71e-05
337	V337I	Val337Ile	8.99e-07
338	H338R	His338Arg	5.08e-06
339	D339V	Asp339Val	8.99e-07
340	V340A	Val340Ala	8.99e-06
340	V340G	Val340Gly	8.99e-07
340	V340M	Val340Met	3.39e-05
344	K344R	Lys344Arg	8.99e-07
344	K344E	Lys344Glu	3.6e-06
346	M346V	Met346Val	8.47e-07
347	S347L	Ser347Leu	2.94e-05
348	Q348E	Gln348Glu	5.4e-06
350	V350G	Val350Gly	8.99e-07
350	V350M	Val350Met	8.99e-07
351	E351G	Glu351Gly	8.99e-07
351	E351Q	Glu351Gln	8.99e-07
353	M353V	Met353Val	8.99e-07
354	L354Q	Leu354Gln	1.8e-06
358	R358K	Arg358Lys	2.7e-06
359	D359G	Asp359Gly	1.8e-06
359	D359Y	Asp359Tyr	1.8e-06
362	Q362H	Gln362His	8.99e-07
364	H364R	His364Arg	8.47e-07
365	M365V	Met365Val	1.8e-06
366	I366N	Ile366Asn	8.99e-07
366	I366V	Ile366Val	1.8e-06
370	V370A	Val370Ala	8.99e-07
370	V370M	Val370Met	8.99e-07
372	T372A	Thr372Ala	4.5e-06
373	L373V	Leu373Val	8.99e-07
375	P375R	Pro375Arg	8.99e-07
375	P375T	Pro375Thr	6.78e-06
376	A376T	Ala376Thr	8.99e-07
378	D378E	Asp378Glu	8.99e-07
378	D378N	Asp378Asn	8.99e-07
380	Q380E	Gln380Glu	2.7e-06
382	Q382H	Gln382His	8.99e-07
383	E383G	Glu383Gly	1.8e-06
383	E383K	Glu383Lys	1.69e-05
384	A384T	Ala384Thr	6.78e-06
385	R385H	Arg385His	4.24e-06
385	R385C	Arg385Cys	1.69e-05
388	L388F	Leu388Phe	1.8e-06
393	R393Q	Arg393Gln	2.03e-05
393	R393W	Arg393Trp	1.44e-05
400	P400L	Pro400Leu	8.99e-07
400	P400H	Pro400His	1.27e-05
400	P400R	Pro400Arg	1.71e-05
400	P400T	Pro400Thr	5.93e-06
401	M401L	Met401Leu	3.6e-06
402	P402T	Pro402Thr	6.87e-05
404	R404H	Arg404His	1.19e-05
404	R404C	Arg404Cys	8.48e-06
405	P405A	Pro405Ala	9e-07
407	W407R	Trp407Arg	1.8e-06
408	M408K	Met408Lys	8.99e-07
410	C410Y	Cys410Tyr	8.99e-07
410	C410R	Cys410Arg	2.7e-06
411	V411L	Val411Leu	1.69e-06
411	V411M	Val411Met	2.37e-05
413	E413D	Glu413Asp	8.99e-07
413	E413K	Glu413Lys	3.05e-05
414	T414K	Thr414Lys	1.47e-05
414	T414A	Thr414Ala	3.6e-06
415	G415D	Gly415Asp	8.47e-07
415	G415A	Gly415Ala	1.8e-06
416	T416M	Thr416Met	3.39e-06
416	T416A	Thr416Ala	2.7e-06
417	F417I	Phe417Ile	8.99e-07
419	E419G	Glu419Gly	8.99e-07
419	E419Q	Glu419Gln	1.8e-06
419	E419K	Glu419Lys	5.08e-06
420	P420L	Pro420Leu	2.2e-05
420	P420A	Pro420Ala	2.7e-06
421	T421M	Thr421Met	9.49e-05
423	A423E	Ala423Glu	5.08e-06
423	A423S	Ala423Ser	4.32e-05
424	A424T	Ala424Thr	4.24e-06
425	L425F	Leu425Phe	4.24e-06
427	V427A	Val427Ala	1.69e-06
428	R428H	Arg428His	1.8e-05
428	R428G	Arg428Gly	2.37e-05
428	R428C	Arg428Cys	1.53e-05
429	E429D	Glu429Asp	8.99e-07
429	E429K	Glu429Lys	4.24e-06
430	A430G	Ala430Gly	2.7e-06
431	F431S	Phe431Ser	4.14e-05
433	P433R	Pro433Arg	3.39e-06
434	S434N	Ser434Asn	1.47e-05
435	T435I	Thr435Ile	3.6e-06
436	R436Q	Arg436Gln	2.72e-05
436	R436G	Arg436Gly	2.7e-06
437	S437N	Ser437Asn	1.8e-06
438	A438P	Ala438Pro	9.01e-07
439	A439T	Ala439Thr	9e-07
440	M440R	Met440Arg	1.47e-05
440	M440T	Met440Thr	9.01e-07
441	K441T	Lys441Thr	6.3e-06
442	L442V	Leu442Val	2.54e-05
443	F443L	Phe443Leu	8.99e-07
445	A445V	Ala445Val	9.58e-05
445	A445T	Ala445Thr	8.99e-07
446	I446V	Ile446Val	3.39e-06
447	R447Q	Arg447Gln	1.27e-05
447	R447L	Arg447Leu	4.5e-06
448	D448G	Asp448Gly	3.39e-06
448	D448V	Asp448Val	8.99e-07
448	D448N	Asp448Asn	8.99e-07
448	D448H	Asp448His	8.99e-07
449	A449D	Ala449Asp	9.89e-06
450	L450F	Leu450Phe	1.8e-06
451	I451F	Ile451Phe	5.4e-06
452	T452A	Thr452Ala	1.8e-06
453	R453H	Arg453His	1.86e-05
453	R453G	Arg453Gly	1.44e-05
453	R453C	Arg453Cys	1.36e-05
453	R453S	Arg453Ser	1.53e-05
456	N456K	Asn456Lys	4.23e-05
459	W459R	Trp459Arg	4.5e-06
460	M460I	Met460Ile	1.8e-06
461	N461S	Asn461Ser	8.99e-07
463	E463D	Glu463Asp	2.63e-05
464	T464A	Thr464Ala	2.52e-05
466	N466H	Asn466His	8.99e-07
467	M467V	Met467Val	2.7e-06
471	K471R	Lys471Arg	9e-07
477	V477L	Val477Leu	7.2e-06
477	V477M	Val477Met	5.09e-06
479	M479I	Met479Ile	1.7e-06
479	M479V	Met479Val	8.99e-07
480	G480E	Gly480Glu	8.48e-07
481	A481P	Ala481Pro	9e-07
481	A481T	Ala481Thr	9e-07
481	A481S	Ala481Ser	9e-07
482	S482L	Ser482Leu	8.99e-07
486	L486V	Leu486Val	1.8e-06
488	P488R	Pro488Arg	1.8e-06
488	P488S	Pro488Ser	8.99e-07
488	P488A	Pro488Ala	1.8e-06
489	E489D	Glu489Asp	2.94e-05
491	A491T	Ala491Thr	8.99e-07
493	Q493P	Gln493Pro	1.8e-06
493	Q493K	Gln493Lys	4.24e-06
494	E494K	Glu494Lys	2.7e-06
494	E494Q	Glu494Gln	1.8e-06
496	N496S	Asn496Ser	7.63e-06
496	N496Y	Asn496Tyr	9e-07
497	D497N	Asp497Asn	2.54e-05
497	D497Y	Asp497Tyr	1.36e-05
500	L500R	Leu500Arg	3.6e-06
502	S502L	Ser502Leu	1.1e-05
503	S503N	Ser503Asn	8.99e-07
506	Q506R	Gln506Arg	5.93e-06
508	V508I	Val508Ile	8.99e-07
510	S510N	Ser510Asn	8.47e-07
511	C511W	Cys511Trp	8.99e-07
513	R513P	Arg513Pro	1.8e-06
513	R513W	Arg513Trp	6.78e-06
514	S514P	Ser514Pro	8.99e-07
515	L515F	Leu515Phe	1.47e-05
516	R516L	Arg516Leu	2.7e-06
516	R516Q	Arg516Gln	3.39e-06
517	A517V	Ala517Val	1.8e-06
517	A517P	Ala517Pro	4.5e-06
518	R518I	Arg518Ile	1.69e-06
520	V520F	Val520Phe	8.99e-07
521	Q521E	Gln521Glu	8.99e-07
522	S522R	Ser522Arg	8.99e-07
523	F523Y	Phe523Tyr	8.99e-07
523	F523C	Phe523Cys	1.8e-06
525	Q525H	Gln525His	8.99e-07
526	P526R	Pro526Arg	8.99e-07
527	H527Q	His527Gln	8.99e-07
527	H527Y	His527Tyr	8.48e-07
531	R531K	Arg531Lys	9e-07
535	S535Y	Ser535Tyr	7.2e-06
539	V539L	Val539Leu	1.8e-06
539	V539I	Val539Ile	3.39e-06
540	N540S	Asn540Ser	7.63e-06
540	N540H	Asn540His	3.39e-06
540	N540D	Asn540Asp	8.99e-07
542	Y542H	Tyr542His	8.99e-07
543	Y543C	Tyr543Cys	8.99e-07
543	Y543N	Tyr543Asn	2.79e-05
544	S544L	Ser544Leu	2.63e-05
545	V545L	Val545Leu	8.99e-07
547	D547G	Asp547Gly	8.99e-07
548	H548P	His548Pro	8.99e-07
553	P553L	Pro553Leu	8.09e-06
553	P553R	Pro553Arg	4.24e-06
556	L556P	Leu556Pro	8.47e-07
559	P559H	Pro559His	8.99e-07
560	P560S	Pro560Ser	1.8e-06
563	H563Y	His563Tyr	9e-07
564	P564H	Pro564His	9e-07
567	P567L	Pro567Leu	1.44e-05
567	P567S	Pro567Ser	9e-07
567	P567A	Pro567Ala	9e-07
568	R568K	Arg568Lys	8.1e-06
569	A569V	Ala569Val	8.99e-07
571	N571S	Asn571Ser	3.39e-06
574	A574S	Ala574Ser	2.7e-06
574	A574T	Ala574Thr	5.68e-05
575	A575D	Ala575Asp	8.99e-07
575	A575V	Ala575Val	8.99e-07
576	G576D	Gly576Asp	8.47e-07
578	I578M	Ile578Met	8.99e-07
578	I578V	Ile578Val	1.69e-06
579	M579I	Met579Ile	2.7e-06
579	M579T	Met579Thr	8.99e-07
581	H581Y	His581Tyr	1.69e-06
582	E582K	Glu582Lys	1.08e-05
585	H585D	His585Asp	1.8e-06
586	I586V	Ile586Val	8.09e-06
588	Y588H	Tyr588His	6.78e-06
589	Q589E	Gln589Glu	5.93e-06
594	G594A	Gly594Ala	1.69e-06
594	G594E	Gly594Glu	8.99e-07
595	G595S	Gly595Ser	1.8e-06
598	A598V	Ala598Val	1.69e-06
598	A598T	Ala598Thr	0.000142
601	N601K	Asn601Lys	1.69e-06
602	H602R	His602Arg	3.6e-06
603	A603T	Ala603Thr	1.47e-05
605	Q605H	Gln605His	8.99e-07
605	Q605R	Gln605Arg	2.54e-06
606	E606Q	Glu606Gln	0.000103
607	A607V	Ala607Val	1.02e-05
608	H608Q	His608Gln	3.6e-06
609	L609M	Leu609Met	8.99e-07
613	R613H	Arg613His	2.37e-05
613	R613L	Arg613Leu	2.46e-05
613	R613C	Arg613Cys	5.08e-06
614	H614L	His614Leu	4.5e-06
614	H614R	His614Arg	1.8e-06
616	A616G	Ala616Gly	8.99e-07
617	A617V	Ala617Val	5.93e-06
619	P619L	Pro619Leu	2.7e-06
619	P619S	Pro619Ser	4.24e-06
619	P619T	Pro619Thr	8.99e-07
621	P621R	Pro621Arg	2.54e-06
622	S622R	Ser622Arg	3.6e-06
622	S622N	Ser622Asn	8.99e-07
622	S622G	Ser622Gly	8.99e-07
623	R623G	Arg623Gly	8.99e-07
624	T624A	Thr624Ala	8.99e-07
627	N627S	Asn627Ser	6.29e-06
628	D628G	Asp628Gly	1.8e-06
628	D628V	Asp628Val	8.99e-07
628	D628Y	Asp628Tyr	8.99e-07
629	S629Y	Ser629Tyr	3.6e-06
631	T631I	Thr631Ile	1.19e-05
634	E634D	Glu634Asp	4.83e-05
636	A636V	Ala636Val	1.62e-05
636	A636T	Ala636Thr	2.7e-06
637	A637G	Ala637Gly	8.99e-07
638	D638G	Asp638Gly	8.99e-07
639	V639G	Val639Gly	8.99e-07
639	V639A	Val639Ala	9.89e-06
639	V639I	Val639Ile	2.71e-05
644	I644T	Ile644Thr	1.69e-06
645	A645E	Ala645Glu	3.47e-05
645	A645S	Ala645Ser	3.6e-06
645	A645T	Ala645Thr	5.76e-05
647	Q647L	Gln647Leu	2.7e-06
648	A648E	Ala648Glu	9.05e-07
648	A648T	Ala648Thr	9.05e-07
651	K651Q	Lys651Gln	1.8e-06
652	R652S	Arg652Ser	7.21e-06
655	R655Q	Arg655Gln	1.7e-06
655	R655W	Arg655Trp	2.72e-05
657	H657Q	His657Gln	1.8e-06
657	H657L	His657Leu	9.01e-07
658	G658A	Gly658Ala	9.01e-07
658	G658V	Gly658Val	9.01e-07
659	E659D	Glu659Asp	9.01e-07
660	T660I	Thr660Ile	2.07e-05
661	V661I	Val661Ile	9.01e-07
661	V661F	Val661Phe	3.6e-06
661	V661L	Val661Leu	1.47e-05
663	P663S	Pro663Ser	4.5e-06
664	S664N	Ser664Asn	2.55e-06
665	L665P	Leu665Pro	9.01e-07
668	S668R	Ser668Arg	3.4e-06
668	S668N	Ser668Asn	8.49e-07
669	P669L	Pro669Leu	9.02e-07
669	P669A	Pro669Ala	1.8e-06
670	Q670E	Gln670Glu	9.02e-07
672	I672N	Ile672Asn	9.03e-07
676	S676I	Ser676Ile	8.55e-07
677	Y677F	Tyr677Phe	9.09e-07
678	A678V	Ala678Val	9.11e-07
680	V680G	Val680Gly	9.1e-07
680	V680A	Val680Ala	9.1e-07
680	V680M	Val680Met	9.11e-07
681	M681I	Met681Ile	4.28e-06
681	M681T	Met681Thr	9.09e-07
682	C682Y	Cys682Tyr	2.72e-06
684	K684R	Lys684Arg	2.72e-06
685	P685L	Pro685Leu	9.06e-07
685	P685S	Pro685Ser	2.72e-06
687	P687L	Pro687Leu	9.04e-07
688	Q688R	Gln688Arg	9.37e-06
689	D689N	Asp689Asn	2.55e-06
689	D689Y	Asp689Tyr	0.00024
690	S690P	Ser690Pro	5.42e-06
691	H691Q	His691Gln	9.26e-05
691	H691Y	His691Tyr	2.71e-06
692	D692N	Asp692Asn	0.000502
694	H694D	His694Asp	1.8e-06
695	S695R	Ser695Arg	9.01e-07
696	P696R	Pro696Arg	9.01e-07
696	P696A	Pro696Ala	9.01e-07
697	P697L	Pro697Leu	9e-07
699	L699F	Leu699Phe	1.95e-05
700	R700P	Arg700Pro	1.47e-05
701	V701A	Val701Ala	9e-07
704	P704T	Pro704Thr	9e-07
706	S706T	Ser706Thr	8.99e-07
707	S707G	Ser707Gly	8.99e-07
708	T708N	Thr708Asn	1.8e-06
709	P709L	Pro709Leu	1.44e-05
709	P709S	Pro709Ser	8.47e-07
710	A710D	Ala710Asp	8.99e-07
710	A710V	Ala710Val	8.99e-07
712	A712T	Ala712Thr	3.05e-05
712	A712S	Ala712Ser	8.99e-07
714	Y714F	Tyr714Phe	0.000213
714	Y714C	Tyr714Cys	8.99e-07
716	R716H	Arg716His	8.98e-05
716	R716C	Arg716Cys	1.95e-05
717	C717G	Cys717Gly	3.6e-06
717	C717R	Cys717Arg	8.99e-07
718	A718S	Ala718Ser	1.47e-05
718	A718T	Ala718Thr	8.99e-07
719	R719H	Arg719His	2.88e-05
719	R719C	Arg719Cys	3.6e-06
721	A721T	Ala721Thr	4.5e-06
722	L722P	Leu722Pro	8.99e-07
724	N724K	Asn724Lys	3.6e-06
724	N724S	Asn724Ser	1.8e-06
724	N724D	Asn724Asp	2.7e-06
726	S726C	Ser726Cys	8.99e-07
727	S727I	Ser727Ile	8.99e-07
728	R728H	Arg728His	2.63e-05
728	R728L	Arg728Leu	8.99e-06
728	R728C	Arg728Cys	1.1e-05
729	C729Y	Cys729Tyr	8.99e-07
729	C729F	Cys729Phe	8.99e-07
732	W732L	Trp732Leu	8.99e-07
732	W732R	Trp732Arg	1.8e-06

## Sheet: Table_S3 Properties Predictions
Pos	Missense_Variant	Missense_Type	Frequency_Europe	Antigenic_aminoacid	Allele	Seq_cons	Str_cons	RSA	SecondaryStr	Hydrophobicity_Wildtype	Hydrophobicity_Variant	dZ_Hydrophobicity	Polarity_Wildtype	Polarity_Variant	dZ_Polarity	Sidechain-Volume_Wildtype	Sidechain-Volume_Variant	dZ_Sidechain-Volume	Charge_Wildtype	Charge_Variant	dZ_Charge	Maestro	RaSP	MPC	SIFT_converted	SIFT4G_converted	Polyphen2_HDIV	Polyphen2_HVAR	LRT_converted	MutationTaster_converted	MutationAssessor	FATHMM_converted	PROVEAN_converted	VEST4	MetaSVM	MetaLR	MetaRNN	M_CAP	REVEL	MutPred	MVP	MPC	PrimateAI	DEOGEN2	BayesDel_addAF	BayesDel_noAF	ClinPred	LIST_S2	CADD_raw
77	C77F	NullV	0		KEL*02N.28	100	1	0.0873	+	8.4	15.5	0.36	5.5	5.2	-0.11	55	132	1.84	0	0	0	-0.022	0.253	0.45558	0.91255	0.92824	0.90584	0.88582	0.51296	0.32743	0.39105	0.85173	0.99019	0.90251	0.91325	0.87931	0.98341	0.8697	0.83283	0.87396	0.92206	0.45558	0.28104	0.91458	0.88387	0.88241	0.84301	0.40135	0.55363
82	C82R	combinedV	1.86e-05			100	2	0	H <> S+	8.4	-51.5	-3	5.5	10.5	1.91	55	124	1.65	0	1	2.24	-0.094	0.255	0.38704	0.91255	0.70582	0.90584	0.77976	0.51296	0.58761	0.39105	0.83578	0.99452	0.91505	0.67752	0.73242	0.94832	0.83354	0.86453	ND	0.79721	0.38704	0.44106	0.88243	0.88049	0.87897	0.92238	0.29741	0.51329
86	R86Q	combinedV	1.78e-05			32	0	0.19091	H X S+	-51.5	-17.2	1.72	10.5	10.5	0	124	85	-0.93	1	0	-2.24	-0.264	0.382	0.07639	0.36912	0.45744	0.40341	0.24526	0.03015	0.08975	0.11182	0.81478	0.13226	0.10626	0.55133	0.55877	0.24714	0.60314	0.57225	0.73815	0.74565	0.07639	0.02634	0.39114	0.24134	0.42203	0.06511	0.30052	0.20485
100	C100S	NullV	0		KEL*02N.42	100	2	0.13537	T 34 S+	8.4	2.5	-0.3	5.5	9.2	1.41	55	32	-0.55	0	0	0	0.087	0.301	0.42224	0.91255	0.92824	0.90584	0.92359	0.62929	0.53665	0.81396	0.90792	0.98823	0.9455	0.95555	0.95234	0.97944	0.94102	0.94243	ND	0.94599	0.42224	0.3608	0.92988	0.79454	0.92077	0.89318	0.40735	0.67694
102	D102E	combinedV	1.8e-06			92	3	0.22283	X +	-38.5	-34.3	0.21	13	12.3	-0.27	54	83	0.69	-1	-1	0	0.005	0.299	0.37861	0.54683	0.92824	0.58535	0.61339	0.41658	0.41186	0.78878	0.85542	0.7092	0.59223	0.70234	0.7106	0.93999	0.83081	0.89147	0.96425	0.92549	0.37861	0.24962	0.91353	0.67701	0.67295	0.67341	0.15685	0.52002
112	K112E	CtrlV	9.41e-05			52	0	0.7815	> -	-36.8	-34.3	0.13	11.3	12.3	0.38	119	83	-0.86	1	-1	-4.47	-0.027	0.247	0.10127	0.49117	0.04041	0.27347	0.23121	0.08251	0.08975	0.496	0.72994	0.24898	0.25989	0.29488	0.36805	0.30475	0.48523	0.34042	ND	0.71978	0.10127	0.05514	0.45314	0.37471	0.3842	0.08945	0.28234	0.06482
130	R130W	AgWT	4.15e-05	R	KEL*02.-18.1	67	1	0.29498	H X S+	-51.5	7.9	2.98	10.5	5.4	-1.94	124	170	1.1	1	0	-2.24	-0.337	0.324	0.08358	0.28148	0.33554	0.31856	0.29851	0.14237	0.08975	0.39373	0.77078	0.8283	0.34552	0.25013	0.36081	0.00368	0.60749	0.45868	ND	0.82486	0.08358	0.01335	0.89971	0.05147	0.44553	0.03364	0.47908	0.19528
130	R130Q	AgWT	2.37e-05	R	KEL*02.-18.2	67	1	0.29498	H X S+	-51.5	-17.2	1.72	10.5	10.5	0	124	85	-0.93	1	0	-2.24	-0.188	0.426	0.09445	0.35537	0.20422	0.45836	0.38599	0.14237	0.08975	0.50856	0.76037	0.51646	0.27792	0.50529	0.57454	0.04487	0.68578	0.47057	ND	0.75975	0.09445	0.00329	0.56091	0.08052	0.3782	0.08053	0.42203	0.17948
133	L133P	NullV	1.8e-06		KEL*02N.35	100	2	0.00742	H <5S+	11.7	-0.8	-0.63	4.9	8	1.18	111	32.5	-1.88	0	0	0	0.432	0.928	0.46407	0.91255	0.92824	0.90584	0.97372	0.42656	0.81001	0.81396	0.83241	0.93697	0.95956	0.91874	0.90665	0.99585	0.97153	0.91484	0.97596	0.97776	0.46407	0.26194	0.92325	0.89472	0.89339	0.63472	0.31953	0.65184
146	E146K	CtrlV	3.3e-05			95	0	0.22615	H > S+	-34.3	-36.8	-0.13	12.3	11.3	-0.38	83	119	0.86	-1	1	4.47	-0.159	0.286	0.39287	0.33753	0.92824	0.40886	0.44513	0.40219	0.38346	0.53315	0.81478	0.25118	0.46742	0.58024	0.57758	0.60788	0.81431	0.76946	0.66843	0.87558	0.39287	0.25881	0.4109	0.53419	0.58746	0.56877	0.61875	0.50582
152	Y152C	NullV	8.99e-07		KEL*02N.32	95	3	0.013	H X S+	-2.9	8.4	0.57	6.2	5.5	-0.27	136	55	-1.93	0	0	0	0.208	0.673	0.42491	0.91255	0.92824	0.90584	0.97372	0.49741	0.4827	0.81396	0.90147	0.97138	0.86404	0.9522	0.94798	0.99295	0.95785	0.9648	0.98028	0.98171	0.42491	0.55877	0.92831	0.91527	0.91422	0.96293	0.63332	0.78352
156	M156V	CtrlV	7.2e-05			92	1	0.33245	H < S+	14.2	10.9	-0.17	5.7	5.9	0.08	105	84	-0.5	0	0	0	-0.102	0.261	0.15016	0.72154	0.92824	0.48869	0.55529	0.51296	0.39506	0.78151	0.75911	0.66665	0.48504	0.81534	0.8024	0.64824	0.8706	0.86302	ND	0.80336	0.15016	0.35108	0.80386	0.20777	0.56487	0.27234	0.34191	0.55072
161	I161F	NullV	8.99e-07		KEL*02N.48	100	2	0.08997	H X S+	13	15.5	0.13	5.2	5.2	0	111	132	0.5	0	0	0	-0.063	0.378	0.45965	0.91255	0.92824	0.90584	0.86255	0.55875	0.46548	0.81396	0.76948	0.67589	0.64563	0.89359	0.87661	0.93257	0.86326	0.90229	0.92369	0.88453	0.45965	0.37824	0.91253	0.70847	0.70472	0.68526	0.56831	0.68326
180	R180C	AgWT	1.61e-05	R	KEL*02.-14.1	40	0	0.50489	S S+	-51.5	8.4	3	10.5	5.5	-1.91	124	55	-1.65	1	0	-2.24	0.184	0.343	0.37907	0.63226	0.4912	0.64738	0.52893	0.03954	0.2123	0.43825	0.82254	0.63207	0.26717	0.6983	0.79583	0.5159	0.75333	0.61988	0.768	0.75306	0.37907	0.06751	0.8366	0.21474	0.40695	0.37615	0.34732	0.4559
180	R180H	AgWT	1.36e-05	R	KEL*02.-14.2	40	0	0.50489	S S+	-51.5	-12.6	1.95	10.5	10.4	-0.04	124	96	-0.67	1	0	-2.24	0.21	0.262	0.08289	0.24564	0.17372	0.14655	0.087	0.03954	0.08975	0.1555	0.82076	0.09297	0.02759	0.61888	0.74619	0.01008	0.6052	0.60002	ND	0.46036	0.08289	0.04455	0.42706	0.02598	0.28997	0.00293	0.30091	0.1631
180	R180P	AgV;AgWT	2.7e-06	RP	KEL*02.24	40	0	0.50489	S S+	-51.5	-0.8	2.54	10.5	8	-0.95	124	32.5	-2.19	1	0	-2.24	0.281	0.39	0.09777	0.41637	0.24123	0.07471	0.04355	0.03954	0.08975	0.1555	0.763	0.34795	0.07398	0.5414	0.55541	0.14941	0.52391	0.5377	0.78954	0.41653	0.09777	0.0577	0.40695	0.28804	0.27837	0.07959	0.22311	0.17617
192	R192P	ModV	0		KEL*02M.15	55	0	0.53396	H <> S+	-51.5	-0.8	2.54	10.5	8	-0.95	124	32.5	-2.19	1	0	-2.24	-0.229	0.576	0.10434	0.36709	0.46862	0.16867	0.17295	0.06445	0.08975	0.43825	0.74477	0.45769	0.28616	0.54712	0.65948	0.36822	0.62787	0.74093	0.7499	0.54036	0.10434	0.00939	0.63261	0.53751	0.6073	0.11971	0.24237	0.11824
192	R192Q	ModV	1.61e-05		KEL*02M.19	55	0	0.53396	H <> S+	-51.5	-17.2	1.72	10.5	10.5	0	124	85	-0.93	1	0	-2.24	-0.272	0.273	0.07782	0.09543	0.0384	0.22658	0.143	0.06445	0.08975	0.03072	0.73311	0.0248	0.02658	0.34022	0.51642	0.01899	0.23245	0.27069	0.6068	0.36143	0.07782	0.00517	0.41465	0.01708	0.15732	0.00426	0.28956	0.0815
193	T193M	AgV;combinedV;AgWT	0.0417	TM	KEL*01.01	92	1	0.00335	H X S+	5	14.2	0.46	8.6	5.7	-1.11	61	105	1.05	0	0	0	-0.258	0.266	0.39828	0.42487	0.48336	0.55278	0.38599	0.42254	0.19694	0.75005	0.75108	0.66206	0.0619	0.5295	0.3369	0.00282	ND	0.51691	ND	ND	0.39828	0.38659	0.80635	0.02897	0.46002	0.01703	0.27986	0.36424
193	T193S	AgV	8.99e-07	S	KEL*01.02	92	1	0.00335	H X S+	5	2.5	-0.13	8.6	9.2	0.23	61	32	-0.69	0	0	0	0.146	0.395	0.37101	0.2852	0.44702	0.45403	0.45477	0.42254	0.18198	0.75005	0.74583	0.53258	0.38541	0.69187	0.74699	0.66428	0.67518	0.74164	0.70465	0.88999	0.37101	0.34496	0.67924	0.46777	0.4765	0.50931	0.23595	0.45069
193	T193R	ModV	0		KEL*01M.01	92	1	0.00335	H X S+	5	-51.5	-2.83	8.6	10.5	0.72	61	124	1.5	0	1	2.24	-0.102	0.346	0.41004	0.72154	0.69154	0.61912	0.62107	0.42254	0.20516	0.75005	0.75325	0.75537	0.64818	0.68582	0.78656	0.85251	0.78099	0.8367	0.78849	0.87537	0.41004	0.41555	0.82758	0.66016	0.65591	0.77527	0.36288	0.48853
196	L196V	ModV	0.000102		KEL*02M.17	100	0	0.28688	H X>S+	11.7	10.9	-0.04	4.9	5.9	0.38	111	84	-0.64	0	0	0	-0.222	0.317	0.3787	0.05278	0.54159	0.40886	0.40506	0.33837	0.40051	0.44382	0.731	0.18877	0.40765	0.60419	0.63296	0.48148	0.45406	0.52596	ND	0.70733	0.3787	0.27092	0.47442	0.33222	0.57202	0.14838	0.21082	0.39254
242	I242M	CtrlV	5.68e-05			62	1	0.28719	H <> S+	13	14.2	0.06	5.2	5.7	0.19	111	105	-0.14	0	0	0	-0.396	0.279	0.21999	0.19639	0.34596	0.25941	0.21939	0.08678	0.19072	0.46772	0.73631	0.14978	0.19055	0.50834	0.60559	0.32996	0.57878	0.38856	ND	0.7135	0.21999	0.25718	0.45727	0.17369	0.27391	0.16832	0.28234	0.30028
248	R248Q	AgV	1.61e-05	Q	KEL*02.25	100	0	0.72983	H X S+	-51.5	-17.2	1.72	10.5	10.5	0	124	85	-0.93	1	0	-2.24	-0.386	0.278	0.41295	0.19023	0.92824	0.90584	0.71741	0.52346	0.52396	0.76484	0.72889	0.36189	0.60749	0.75215	0.80717	0.6076	0.87424	0.64977	0.79987	0.92516	0.41295	0.23381	0.49664	0.39407	0.61906	0.32323	0.62412	0.73591
248	R248W	AgV	8.47e-06	W	KEL*02.28	100	0	0.72983	H X S+	-51.5	7.9	2.98	10.5	5.4	-1.94	124	170	1.1	1	0	-2.24	-0.319	0.206	0.39947	0.4732	0.92824	0.90584	0.76113	0.52346	0.49177	0.76484	0.74265	0.72932	0.73195	0.84121	0.82806	0.24468	0.86913	0.70994	ND	0.94727	0.39947	0.35791	0.8823	0.38648	0.75838	0.25854	0.69682	0.85287
249	E249K	AgWT	8.99e-07	E	KEL*02.-27	100	0	0.25566	H X S+	-34.3	-36.8	-0.13	12.3	11.3	-0.38	83	119	0.86	-1	1	4.47	0.08	0.29	0.38412	0.35165	0.25748	0.50421	0.47596	0.26566	0.33083	0.6946	0.72785	0.36787	0.61002	0.80849	0.7203	0.53026	0.61725	0.5976	0.81488	0.90374	0.38412	0.47922	0.49107	0.36945	0.54548	0.35105	0.58964	0.46362
253	Y253C	AgWT	0	Y	KEL*02.-34	100	1	0.01984	H X S+	-2.9	8.4	0.57	6.2	5.5	-0.27	136	55	-1.93	0	0	0	0.056	0.644	0.42414	0.91255	0.92824	0.77913	0.69739	0.52346	0.47544	0.80896	0.76168	0.95924	0.79986	0.8816	0.86568	0.84741	0.88079	0.81182	0.84865	0.93483	0.42414	0.51922	0.89505	0.86414	0.86235	0.49589	0.59309	0.63775
260	L260F	combinedV	0			100	3	0.25717	H 3<5S+	11.7	15.5	0.19	4.9	5.2	0.11	111	132	0.5	0	0	0	-0.054	0.294	0.40026	0.51248	0.92824	0.5362	0.59072	0.42656	0.46274	0.81396	0.75215	0.69236	0.51851	0.79354	0.79615	0.9293	0.86567	0.85638	0.96265	0.81058	0.40026	0.31106	0.84293	0.45891	0.54747	0.6133	0.47089	0.4713
263	G263R	ModV	4.5e-06		KEL*02M.10	92	2	0.09058	< -	4.2	-51.5	-2.79	9	10.5	0.57	3	124	2.89	0	1	2.24	-0.126	0.909	0.20427	0.91255	0.72224	0.60036	0.64351	0.39978	0.34122	0.78878	0.81727	0.91479	0.32812	0.92143	0.88561	0.72944	0.86339	0.74658	0.53066	0.90267	0.20427	0.25105	0.82827	0.60618	0.60122	0.66954	0.39255	0.50023
263	G263E	ModV	0		KEL*02M.16	92	2	0.09058	< -	4.2	-34.3	-1.93	9	12.3	1.26	3	83	1.91	0	-1	-2.24	-0.202	0.891	0.32687	0.7849	0.6789	0.60036	0.59271	0.39978	0.35753	0.67516	0.81815	0.91268	0.44283	0.89374	0.8859	0.7364	0.78815	0.67108	0.45202	0.92377	0.32687	0.23475	0.82022	0.60284	0.59783	0.63297	0.45757	0.57207
268	V268L	CtrlV	3.22e-05			90	0	0.01809	H X S+	10.9	11.7	0.04	5.9	4.9	-0.38	84	111	0.64	0	0	0	-0.101	0.28	0.17153	0.348	0.17425	0.18474	0.20508	0.21776	0.08975	0.70455	0.71543	0.43149	0.27673	0.57519	0.64946	0.35447	0.60635	0.51233	0.73216	0.70072	0.17153	0.31618	0.52211	0.483	0.47609	0.20506	0.4684	0.167
278	I278V	CtrlV	6.1e-05			80	0	0.01829	H X S+	13	10.9	-0.11	5.2	5.9	0.27	111	84	-0.64	0	0	0	0.12	0.307	0.12219	0.47745	0.3533	0.40054	0.36449	0.24685	0.08975	0.68882	0.82715	0.24026	0.27435	0.66173	0.75302	0.43273	0.66162	0.64468	ND	0.73823	0.12219	0.21709	0.50684	0.36699	0.43078	0.11801	0.33234	0.23156
278	I278L	CtrlV	0.000458			80	0	0.01829	H X S+	13	11.7	-0.07	5.2	4.9	-0.11	111	111	0	0	0	0	-0.012	0.278	0.07196	0.05468	0.26631	0.23277	0.25995	0.24685	0.08975	0.48678	0.75438	0.14978	0.34552	0.38567	0.56676	0.21029	0.5078	0.30346	ND	0.60343	0.07196	0.2877	0.41867	0.01984	0.36295	0.00183	0.20891	0.17337
281	R281W	AgV;combinedV;AgWT	0.0107	RW	KEL*02.03	55	0	0.36581	H X S+	-51.5	7.9	2.98	10.5	5.4	-1.94	124	170	1.1	1	0	-2.24	-0.362	0.246	0.34145	0.5553	0.60337	0.7322	0.52893	0.06285	0.08975	0.52479	0.74689	0.78807	0.38232	0.68132	0.66801	0.03039	ND	0.51387	ND	0.77725	0.34145	0.00086	0.88775	0.00696	0.26767	0.09191	0.27564	0.27605
281	R281Q	AgV	1.02e-05	Q	KEL*02.21	55	0	0.36581	H X S+	-51.5	-17.2	1.72	10.5	10.5	0	124	85	-0.93	1	0	-2.24	-0.234	0.316	0.07698	0.00964	0.04302	0.15535	0.06944	0.06285	0.08975	0.09006	0.72568	0.20791	0.03392	0.50915	0.37694	0.20488	0.62499	0.47057	0.67121	0.34058	0.07698	0.00054	0.42659	0.00759	0.12435	0.0015	0.27311	0.02593
292	R292Q	AgV;AgWT	0.000109	RQ	KEL*02.31	55	3	0.06847	H <>S+	-51.5	-17.2	1.72	10.5	10.5	0	124	85	-0.93	1	0	-2.24	-0.246	0.33	0.10522	0.26965	0.20293	0.42542	0.34953	0.04534	0.08975	0.20779	0.74896	0.49018	0.03726	0.61611	0.58932	0.00172	0.64943	0.68558	ND	0.23763	0.10522	0.00806	0.82722	0.0099	0.29092	0.0033	0.39759	0.0154
293	R293W	AgV;AgWT	1.53e-05	RW	KEL*02.39	32	2	0.65959	H ><5S+	-51.5	7.9	2.98	10.5	5.4	-1.94	124	170	1.1	1	0	-2.24	-0.402	0.211	0.07961	0.91255	0.7415	0.77913	0.56482	0.06954	0.08975	0.53506	0.77206	0.86836	0.14196	0.64672	0.8017	0.39068	0.85087	0.5108	ND	0.67474	0.07961	0.01065	0.90649	0.15439	0.45842	0.32138	0.07415	0.36832
302	V302A	AgV;AgWT	0.00188	VA	KEL*02.17	90	1	0.05985	E -D	10.9	6.7	-0.21	5.9	8.1	0.84	84	31	-1.27	0	0	0	0.104	0.429	0.08931	0.34444	0.40426	0.09854	0.12992	0.14586	0.08975	0.37844	0.75108	0.50992	0.13911	0.62036	0.68166	0.0034	0.65301	0.48217	ND	0.57342	0.08931	0.25989	0.81626	0.03272	0.42751	0.01191	0.27384	0.30363
305	D305N	AgWT	3.14e-05	D	KEL*02.-30	72	0	0.4529	H > S+	-38.5	-20.1	0.92	13	11.6	-0.53	54	56	0.05	-1	0	2.24	-0.238	0.242	0.07138	0.05002	0.05805	0.45231	0.38823	0.07884	0.08975	0.34934	0.8244	0.23372	0.08646	0.58642	0.75501	0.02374	0.73496	0.51233	ND	0.73159	0.07138	0.09797	0.46252	0.02422	0.23189	0.01239	0.09743	0.07294
313	A313T	combinedV	4.83e-05			97	1	0.06544	T 3 S+	6.7	5	-0.09	8.1	8.6	0.19	31	61	0.72	0	0	0	-0.179	0.345	0.1439	0.68238	0.3378	0.25489	0.17743	0.31644	0.29582	0.478	0.74053	0.50992	0.32148	0.49189	0.52675	0.07323	0.43616	0.41743	ND	0.74256	0.1439	0.12427	0.59391	0.17874	0.45709	0.12264	0.44648	0.49304
315	D315N	CtrlV	0.000141			100	1	0.38558	> +	-38.5	-20.1	0.92	13	11.6	-0.53	54	56	0.05	-1	0	2.24	0.046	0.247	0.22439	0.17069	0.53072	0.77913	0.68536	0.36727	0.41428	0.52871	0.82715	0.47683	0.3562	0.83411	0.86879	0.50721	0.56165	0.73589	ND	0.9078	0.22439	0.52706	0.63694	0.09767	0.39606	0.19958	0.43132	0.76113
316	W316C	NullV	1.98e-05		KEL*02N.66	100	3	0.00733	H > S+	7.9	8.4	0.03	5.4	5.5	0.04	170	55	-2.75	0	0	0	0.221	0.791	0.4589	0.7849	0.72224	0.90584	0.84481	0.29496	0.81001	0.79541	0.80214	0.99717	0.91968	0.89904	0.89206	0.98176	0.85349	0.91736	0.95718	0.95126	0.4589	0.5304	0.93742	0.88844	0.88703	0.94592	0.59062	0.8575
322	A322V	AgWT	2.03e-05	A	KEL*02.-22	92	1	0.3218	H < S+	6.7	10.9	0.21	8.1	5.9	-0.84	31	84	1.27	0	0	0	-0.235	0.261	0.38878	0.17183	0.92824	0.63424	0.53214	0.62929	0.4364	0.73915	0.75325	0.45769	0.50778	0.7746	0.77771	0.54398	0.6975	0.70097	ND	0.84572	0.38878	0.36123	0.67415	0.18278	0.52463	0.23514	0.49005	0.58486
326	P326L	combinedV	1.44e-05			97	2	0.50176	T 3 S+	-0.8	11.7	0.63	8	4.9	-1.18	32.5	111	1.88	0	0	0	-0.047	0.17	0.38167	0.7849	0.5206	0.55554	0.45529	0.19313	0.18612	0.76659	0.82897	0.89684	0.50778	0.7238	0.79497	0.51946	0.82216	0.613	0.84775	0.93516	0.38167	0.31166	0.84129	0.10524	0.51455	0.23008	0.25103	0.53946
329	L329P	AgWT;ModV	4.5e-06	L	KEL*02M.03	100	0	0.10013	-	11.7	-0.8	-0.63	4.9	8	1.18	111	32.5	-1.88	0	0	0	0.358	0.738	0.46092	0.91255	0.76473	0.53761	0.55077	0.21403	0.4977	0.76659	0.74053	0.86988	0.55713	0.82604	0.80265	0.75971	0.78494	0.89193	0.76019	0.93718	0.46092	0.37621	0.84907	0.75883	0.75569	0.79851	0.35288	0.8112
340	V340M	CtrlV	3.39e-05			17	0	0.12954	H > S+	10.9	14.2	0.17	5.9	5.7	-0.08	84	105	0.5	0	0	0	-0.246	0.243	0.06909	0.21066	0.16522	0.12996	0.01387	0.17026	0.20721	0.01866	0.74159	0.0213	0.0672	0.3188	0.44778	0.00153	0.47904	0.34483	ND	0.55045	0.06909	0.12182	0.45437	0.01384	0.33012	0.04379	0.4704	0.18002
358	R358T	combinedV	8.99e-07			97	0	0.53009	H > S+	-51.5	5	2.83	10.5	8.6	-0.72	124	61	-1.5	1	0	-2.24	0.206	0.335	0.18416	0.42199	0.60972	0.18474	0.23361	0.21524	0.37371	0.71715	0.731	0.53258	0.52119	0.60838	0.64916	0.7522	0.69723	0.70014	0.83212	0.80548	0.18416	0.21593	0.60177	0.67174	0.66763	0.38392	0.4318	0.92332
362	Q362K	ModV	3.14e-05		KEL*02M.14	100	1	0.03807	H X S+	-17.2	-36.8	-0.98	10.5	11.3	0.31	85	119	0.81	0	1	2.24	0.235	0.337	0.40771	0.58626	0.42086	0.59044	0.56425	0.50451	0.32051	0.73523	0.72011	0.42384	0.6895	0.78671	0.75915	0.85799	0.51358	0.75074	0.7568	0.92694	0.40771	0.3423	0.53973	0.7711	0.83465	0.47071	0.45144	0.72372
363	S363N	ModV	0.000354		KEL*02M.01	100	0	0	H X S+	2.5	-20.1	-1.13	9.2	11.6	0.92	32	56	0.57	0	0	0	-0.054	0.271	0.38127	0.00964	0.33666	0.26349	0.31755	0.62929	0.33042	0.34509	0.77593	0.01107	0.64903	0.59898	0.64224	0.48676	0.53498	0.65967	ND	0.81056	0.38127	0.38541	0.43533	0.22204	0.54148	0.09504	0.39899	0.34032
377	L377P	NullV	8.99e-07		KEL*02N.62	100	3	0.04986	S < S-	11.7	-0.8	-0.63	4.9	8	1.18	111	32.5	-1.88	0	0	0	0.736	0.847	0.46407	0.91255	0.92824	0.90584	0.8317	0.42006	0.81001	0.81396	0.8056	0.91395	0.90932	0.89761	0.88418	0.98187	0.92245	0.97624	0.95547	0.95696	0.46407	0.40997	0.91162	0.9003	0.89905	0.8665	0.17787	0.84381
382	Q382R	AgV	0	R	KEL*02.23	77	1	0.1621	H X S+	-17.2	-51.5	-1.72	10.5	10.5	0	85	124	0.93	0	1	2.24	0.021	0.242	0.09651	0.20532	0.92824	0.15914	0.14941	0.38052	0.3172	0.51437	0.71425	0.29114	0.22228	0.55203	0.60988	0.46457	0.39776	0.44471	0.68353	0.7628	0.09651	0.06391	0.56209	0.35429	0.34547	0.24431	0.20728	0.24918
402	P402T	CtrlV	6.87e-05			95	0	0.81307	PP -	-0.8	5	0.29	8	8.6	0.23	32.5	61	0.68	0	0	0	0.211	0.199	0.3479	0.07545	0.59732	0.49324	0.49136	0.37364	0.33464	0.51832	0.81815	0.38734	0.38027	0.75461	0.76743	0.55186	0.83264	0.68734	ND	0.82836	0.3479	0.18421	0.46593	0.40495	0.50981	0.21213	0.3818	0.49554
406	R406Q	AgWT	8.48e-06	R	KEL*02.-26	97	2	0.19987	H 3> S+	-51.5	-17.2	1.72	10.5	10.5	0	124	85	-0.93	1	0	-2.24	0.087	0.311	0.38427	0.91255	0.92824	0.90584	0.86255	0.44522	0.30314	0.81396	0.79571	0.55983	0.51761	0.84761	0.86759	0.7087	0.82302	0.77591	0.91065	0.77811	0.38427	0.1893	0.83701	0.27854	0.56706	0.53331	0.38041	0.61289
413	E413K	CtrlV	3.05e-05			67	0	0.24901	H X S+	-34.3	-36.8	-0.13	12.3	11.3	-0.38	83	119	0.86	-1	1	4.47	0.044	0.289	0.07604	0.18562	0.2121	0.09854	0.087	0.12781	0.19072	0.33814	0.73523	0.43524	0.3325	0.34468	0.48378	0.00294	0.41613	0.24349	ND	0.36778	0.07604	0.14781	0.56576	0.12917	0.31833	0.00902	0.29103	0.07109
418	F418S	NullV	5.08e-06		KEL*02N.37	100	0	0	S X S+	15.5	2.5	-0.65	5.2	9.2	1.53	132	32	-2.39	0	0	0	0.693	0.788	0.47974	0.7849	0.92824	0.77913	0.7382	0.55875	0.43208	0.75554	0.84628	0.73378	0.93959	0.90479	0.89842	0.98336	0.93524	0.93939	ND	0.94768	0.47974	0.43868	0.91245	0.8493	0.88844	0.71025	0.17878	0.73632
421	T421M	CtrlV	9.49e-05			100	0	0.05949	H > S+	5	14.2	0.46	8.6	5.7	-1.11	61	105	1.05	0	0	0	-0.183	0.351	0.3979	0.7849	0.64786	0.90584	0.72923	0.29573	0.23817	0.72069	0.731	0.56144	0.65074	0.71707	0.79705	0.85819	0.82624	0.80653	ND	0.86349	0.3979	0.37007	0.62377	0.52797	0.67413	0.32377	0.57861	0.55907
423	A423V	ModV	8.31e-05		KEL*02M.11	97	0	0	H X S+	6.7	10.9	0.21	8.1	5.9	-0.84	31	84	1.27	0	0	0	-0.167	0.217	0.30512	0.72154	0.59159	0.50927	0.42815	0.35069	0.22029	0.65703	0.73845	0.58407	0.54059	0.62031	0.65626	0.64161	0.78567	0.71627	ND	0.73291	0.30512	0.30054	0.83155	0.2235	0.53349	0.16666	0.24174	0.42721
423	A423S	CtrlV	4.32e-05			97	0	0	H X S+	6.7	2.5	-0.21	8.1	9.2	0.42	31	32	0.02	0	0	0	0.114	0.332	0.18491	0.63226	0.46182	0.23277	0.20508	0.35069	0.24317	0.65703	0.72125	0.21003	0.47208	0.58003	0.61012	0.50565	0.74568	0.38657	ND	0.63527	0.18491	0.25462	0.50069	0.43957	0.43204	0.36991	0.36078	0.32578
424	A424V	AgWT	5.08e-06	A	KEL*02.-32	87	0	0.18676	H X S+	6.7	10.9	0.21	8.1	5.9	-0.84	31	84	1.27	0	0	0	-0.178	0.26	0.27094	0.58626	0.45744	0.33151	0.36707	0.15671	0.21609	0.77386	0.74793	0.63323	0.54234	0.66646	0.723	0.54632	0.72472	0.61184	ND	0.65211	0.27094	0.24558	0.80284	0.31879	0.5084	0.40919	0.21054	0.31972
428	R428L	AgWT	0	R	KEL*02.-33	57	0	0.63966	H < S+	-51.5	11.7	3.17	10.5	4.9	-2.14	124	111	-0.31	1	0	-2.24	-0.257	0.229	0.2888	0.72154	0.53426	0.28027	0.24114	0.02538	0.08975	0.496	0.83815	0.76174	0.47395	0.66082	0.78674	0.81327	0.88139	0.64775	0.88562	0.65308	0.2888	0.0133	0.83314	0.48972	0.48293	0.64026	0.13557	0.0507
431	F431S	CtrlV	4.14e-05			100	3	0.01319	S < S+	15.5	2.5	-0.65	5.2	9.2	1.53	132	32	-2.39	0	0	0	0.38	0.741	0.47974	0.91255	0.92824	0.77913	0.76113	0.51296	0.40723	0.80896	0.81399	0.93257	0.9059	0.88416	0.87277	0.99616	0.93595	0.92884	ND	0.91954	0.47974	0.38613	0.91276	0.83106	0.83723	0.74231	0.32863	0.71322
433	P433L	combinedV	3.65e-05			92	0	0.89991	H > S+	-0.8	11.7	0.63	8	4.9	-1.18	32.5	111	1.88	0	0	0	-0.268	0.177	0.08234	0.23631	0.44905	0.23728	0.18783	0.10424	0.08975	0.41143	0.74793	0.64132	0.30574	0.48687	0.60403	0.21585	0.55525	0.26805	ND	0.51921	0.08234	0.09703	0.79708	0.04205	0.25135	0.00066	0.20701	0.13706
445	A445V	CtrlV	9.58e-05			52	0	0.20694	H X S+	6.7	10.9	0.21	8.1	5.9	-0.84	31	84	1.27	0	0	0	-0.151	0.222	0.07282	0.31532	0.01155	0.14655	0.13708	0.07059	0.08975	0.46772	0.73739	0.29933	0.1448	0.48273	0.60976	0.30974	0.69176	0.19598	ND	0.47587	0.07282	0.07873	0.59126	0.03315	0.2202	0.0115	0.18642	0.11465
447	R447W	combinedV	7.63e-06			32	1	0.28613	H X S+	-51.5	7.9	2.98	10.5	5.4	-1.94	124	170	1.1	1	0	-2.24	-0.336	0.269	0.34256	0.91255	0.7415	0.61523	0.52893	0.26079	0.27625	0.34509	0.76168	0.87911	0.56317	0.67844	0.72568	0.86123	0.87214	0.73223	ND	0.92647	0.34256	0.11309	0.92332	0.33543	0.5226	0.70697	0.59828	0.56309
456	N456K	CtrlV	4.23e-05			17	0	0.70595	T < S+	-20.1	-36.8	-0.84	11.6	11.3	-0.11	56	119	1.5	0	1	2.24	-0.268	0.245	0.07564	0.00964	0.01155	0.02946	0.01387	0.09959	0.08975	0.00435	0.73205	0.25332	0.17966	0.35162	0.34928	0.12767	0.42241	0.19284	0.44217	0.41473	0.07564	0.07388	0.5283	0.02766	0.05913	0.05094	0.04965	0.00076
464	T464I	AgWT	0.000247	T	KEL*02.-36	92	3	0.0828	H > S+	5	13	0.4	8.6	5.2	-1.3	61	111	1.19	0	0	0	-0.182	0.173	0.30907	0.91255	0.7415	0.35811	0.38432	0.2249	0.08975	0.75187	0.80645	0.81595	0.63289	0.70264	0.76763	0.58869	0.89561	0.68646	ND	0.80723	0.30907	0.24968	0.91506	0.29794	0.60289	0.16826	0.22814	0.24678
492	R492Q	AgWT	0.000344	R	KEL*02.-19	67	0	0.65756	< +	-51.5	-17.2	1.72	10.5	10.5	0	124	85	-0.93	1	0	-2.24	-0.23	0.283	0.07761	0.3775	0.2188	0.20614	0.04355	0.12798	0.08975	0.3428	0.819	0.07155	0.22998	0.50127	0.5798	0.00154	0.57915	0.29366	ND	0.67667	0.07761	0.01081	0.38731	0.00499	0.21312	0.00047	0.33234	0.09325
494	E494V	AgV	7.12e-05	V	KEL*02.10	95	1	0.49089	-	-34.3	10.9	2.26	12.3	5.9	-2.44	83	84	0.02	-1	0	2.24	-0.062	0.239	0.2733	0.22746	0.70582	0.44643	0.31211	0.20422	0.08975	0.64929	0.81559	0.5083	0.52119	0.53061	0.57454	0.00247	ND	0.65178	ND	0.7991	0.2733	0.06123	0.5136	0.09794	0.56419	0.01674	0.31753	0.28193
497	D497V	ModV	0		KEL*02M.08	95	1	0.50772	T 3 S+	-38.5	10.9	2.47	13	5.9	-2.71	54	84	0.72	-1	0	2.24	-0.034	0.264	0.40801	0.7849	0.79402	0.47121	0.39216	0.26378	0.50595	0.6921	0.83327	0.90294	0.61596	0.78394	0.76903	0.77909	0.84399	0.84321	0.58821	0.91617	0.40801	0.19712	0.84581	0.69876	0.75837	0.66503	0.49964	0.72226
513	R513Q	AgV;AgWT	2.12e-05	RQ	KEL*02.41	92	0	0.38277	H X S+	-51.5	-17.2	1.72	10.5	10.5	0	124	85	-0.93	1	0	-2.24	-0.182	0.296	0.08898	0.18308	0.57587	0.37887	0.20792	0.34874	0.08975	0.59869	0.82806	0.29114	0.0699	0.62618	0.72108	0.23915	0.65942	0.70097	ND	0.85249	0.08898	0.10827	0.44658	0.3607	0.56353	0.12517	0.32403	0.41363
548	H548R	AgWT	0.000255	H	KEL*02.-12	100	0	0.2087	T <5 +	-12.6	-51.5	-1.95	10.4	10.5	0.04	96	124	0.67	0	1	2.24	0.102	0.287	0.35884	0.72154	0.66756	0.59044	0.59611	0.27106	0.21718	0.79925	0.81559	0.67129	0.51851	0.78479	0.8507	0.57627	0.87801	0.81356	ND	0.92234	0.35884	0.33475	0.89162	0.36828	0.63116	0.29033	0.34942	0.65022
555	G555E	NullV	0		KEL*02N.29	97	2	0	T 34 S+	4.2	-34.3	-1.93	9	12.3	1.26	3	83	1.91	0	-1	-2.24	0.066	0.897	0.42985	0.7849	0.92824	0.90584	0.86255	0.42656	0.47849	0.95627	0.84415	0.94786	0.90363	0.9355	0.93579	0.92789	0.94146	0.90798	0.86367	0.99168	0.42985	0.64176	0.95173	0.82066	0.81835	0.93135	0.26825	0.72814
555	G555V	ModV	0		KEL*02M.18	97	2	0	T 34 S+	4.2	10.9	0.34	9	5.9	-1.18	3	84	1.93	0	0	0	-0.279	0.861	0.42505	0.7849	0.92824	0.90584	0.86255	0.42656	0.81001	0.95627	0.84701	0.9704	0.87699	0.92202	0.92101	0.93649	0.95085	0.91736	0.88232	0.98523	0.42505	0.56277	0.93956	0.89547	0.89416	0.9431	0.4953	0.7537
560	P560A	NullV;combinedV	0		KEL*02N.18	100	3	0.11946	T 34 S+	-0.8	6.7	0.38	8	8.1	0.04	32.5	31	-0.04	0	0	0	-0.034	0.224	0.39091	0.91255	0.92824	0.90584	0.86255	0.43095	0.46701	0.92816	0.92357	0.92903	0.48504	0.97059	0.96665	0.91723	0.92637	0.88963	0.96632	0.94782	0.39091	0.44694	0.95402	0.74247	0.73912	0.80014	0.26618	0.63671
570	V570M	NullV	1.78e-05		KEL*02N.59	100	0	0	H <> S+	10.9	14.2	0.17	5.9	5.7	-0.08	84	105	0.5	0	0	0	-0.093	0.482	0.38292	0.2674	0.92824	0.90584	0.8317	0.35704	0.42407	0.60148	0.91249	0.23372	0.58373	0.89856	0.92259	0.74196	0.90402	0.77845	ND	0.84654	0.38292	0.61441	0.58185	0.36933	0.60088	0.1732	0.5878	0.59464
574	A574T	CtrlV	5.68e-05			100	0	0.00128	I X5S+	6.7	5	-0.09	8.1	8.6	0.19	31	61	0.72	0	0	0	0.09	0.318	0.38331	0.72154	0.92824	0.55554	0.4989	0.40056	0.44036	0.68372	0.82347	0.62747	0.70175	0.85507	0.83008	0.91616	0.90741	0.87539	0.90915	0.90045	0.38331	0.45619	0.88896	0.51081	0.65297	0.60021	0.48387	0.59789
576	G576R	NullV	4.24e-06		KEL*02N.33	100	3	0	I ><S+	4.2	-51.5	-2.79	9	10.5	0.57	3	124	2.89	0	1	2.24	-0.2	0.945	0.41825	0.91255	0.92824	0.90584	0.97372	0.3898	0.4977	0.98802	0.9802	0.95789	0.93135	0.984	0.99054	0.99667	0.97639	0.96044	0.99536	0.99397	0.41825	0.70438	0.96824	0.94268	0.94189	0.9739	0.57175	0.65801
586	I586S	ModV	0		KEL*02M.09	90	0	0.04849	G < S+	13	2.5	-0.53	5.2	9.2	1.53	111	32	-1.89	0	0	0	0.436	0.629	0.18261	0.44694	0.60337	0.23277	0.25995	0.05566	0.31055	0.13617	0.8056	0.33197	0.54322	0.60647	0.66952	0.62528	0.76585	0.51233	0.84138	0.71326	0.18261	0.25824	0.55069	0.48359	0.47672	0.11961	0.41328	0.26275
588	Y588C	ModV	8.99e-07		KEL*02M.07	75	0	0.16107	H X> S+	-2.9	8.4	0.57	6.2	5.5	-0.27	136	55	-1.93	0	0	0	0.218	0.388	0.41562	0.44694	0.41573	0.65571	0.58847	0.08114	0.18878	0.72069	0.81815	0.71639	0.57263	0.68686	0.82887	0.89043	0.85055	0.67386	0.88066	0.94318	0.41562	0.25277	0.95903	0.56062	0.55493	0.42258	0.20808	0.38524
597	L597P	AgV;AgWT	0.000358	LP	KEL*02.06	17	0	0.97587	T 3 S+	11.7	-0.8	-0.63	4.9	8	1.18	111	32.5	-1.88	0	0	0	0.006	0.295	0.10543	0.18956	0.12597	0.02946	0.01387	0.27485	0.20333	0.00634	0.81318	0.0003	0.09207	0.0648	0.02055	0.00038	ND	0.44999	ND	0.49584	0.10543	0.18027	0.60538	0.00402	0.26429	9e-05	0.07184	0.0911
598	A598T	CtrlV	0.000142			82	0	0.61611	T 3 S+	6.7	5	-0.09	8.1	8.6	0.19	31	61	0.72	0	0	0	-0.181	0.247	0.06879	0.24372	0.19539	0.41203	0.26602	0.06165	0.08975	0.53315	0.90147	0.33197	0.10198	0.69634	0.80791	0.24935	0.77257	0.58391	ND	0.6006	0.06879	0.10856	0.62692	0.08147	0.35508	0.04457	0.29475	0.10366
606	E606Q	CtrlV	0.000103			60	1	0.53641	H X S+	-34.3	-17.2	0.86	12.3	10.5	-0.69	83	85	0.05	-1	0	2.24	-0.241	0.252	0.07358	0.09236	0.12142	0.24543	0.24114	0.06194	0.08975	0.29575	0.83495	0.31576	0.09349	0.55362	0.72712	0.03091	0.66366	0.24907	ND	0.47757	0.07358	0.04854	0.69024	0.08941	0.2586	0.0153	0.3809	0.05082
611	L611R	NullV	8.99e-07		KEL*02N.38	100	1	0.02356	H X S+	11.7	-51.5	-3.17	4.9	10.5	2.14	111	124	0.31	0	1	2.24	0.084	0.558	0.44184	0.7849	0.76473	0.77913	0.72692	0.27453	0.2987	0.96931	0.918	0.78636	0.88687	0.94579	0.96458	0.99511	0.91705	0.89376	0.92923	0.98693	0.44184	0.42838	0.96285	0.91888	0.91788	0.83527	0.18256	0.6336
623	R623K	AgWT	8.99e-07	R	KEL*02.-29	27	0	0.92154	T 3 S+	-51.5	-36.8	0.74	10.5	11.3	0.31	124	119	-0.12	1	1	0	0.097	0.241	0.07639	0.06011	0.01155	0.16609	0.20255	0.07777	0.08975	0.09627	0.81478	0.0946	0.04307	0.4427	0.52489	0.07677	0.60002	0.38856	0.61446	0.49043	0.07639	0.0275	0.54172	0.02492	0.17298	0.00352	0.00507	0.10835
634	E634D	CtrlV	4.83e-05			97	3	0.07018	H > S+	-34.3	-38.5	-0.21	12.3	13	0.27	83	54	-0.69	-1	-1	0	-0.036	0.286	0.21719	0.72154	0.53788	0.77913	0.6583	0.37095	0.45151	0.9207	0.91851	0.60029	0.37509	0.91586	0.94079	0.93742	0.84613	0.85326	0.99368	0.96151	0.21719	0.35314	0.9508	0.75668	0.75352	0.53572	0.34608	0.38653
641	G641R	combinedV	8.99e-07			85	3	0.00644	H X S+	4.2	-51.5	-2.79	9	10.5	0.57	3	124	2.89	0	1	2.24	-0.309	0.613	0.41554	0.91255	0.72224	0.90584	0.74843	0.20522	0.08975	0.98156	0.95493	0.91741	0.7565	0.93364	0.98362	0.99797	0.95882	0.84106	0.99325	0.9389	0.41554	0.18613	0.964	0.90645	0.90528	0.60493	0.5429	0.45928
645	A645V	combinedV	5.68e-05			100	3	0	H X S+	6.7	10.9	0.21	8.1	5.9	-0.84	31	84	1.27	0	0	0	-0.136	0.404	0.39182	0.91255	0.92824	0.90584	0.88582	0.51296	0.46032	0.93364	0.92208	0.71397	0.62188	0.96744	0.96225	0.91786	0.93223	0.88637	ND	0.91948	0.39182	0.31611	0.92089	0.62972	0.83394	0.51686	0.28057	0.55802
645	A645E	CtrlV	3.47e-05			100	3	0	H X S+	6.7	-34.3	-2.05	8.1	12.3	1.6	31	83	1.24	0	-1	-2.24	-0.003	0.848	0.4144	0.91255	0.92824	0.90584	0.92359	0.51296	0.81001	0.98522	0.92508	0.78388	0.73916	0.97979	0.9722	0.99691	0.96145	0.93709	0.98385	0.94722	0.4144	0.35696	0.96661	0.90034	0.93517	0.89114	0.37456	0.54353
645	A645T	CtrlV	5.76e-05			100	3	0	H X S+	6.7	5	-0.09	8.1	8.6	0.19	31	61	0.72	0	0	0	0.072	0.421	0.36634	0.91255	0.92824	0.77913	0.74104	0.51296	0.45638	0.93364	0.92258	0.68999	0.42149	0.96861	0.96278	0.95072	0.92789	0.88684	0.9823	0.90364	0.36634	0.30468	0.93962	0.74647	0.8627	0.57363	0.32195	0.48011
675	R675Q	combinedV	1.37e-05			92	0	0.03371	H X S+	-51.5	-17.2	1.72	10.5	10.5	0	124	85	-0.93	1	0	-2.24	-0.198	0.35	0.08021	0.22053	0.20877	0.26641	0.19966	0.13177	0.24239	0.21307	0.82076	0.13418	0.25377	0.56748	0.67703	0.31893	0.36608	0.4672	0.7236	0.64544	0.08021	0.0077	0.56807	0.34062	0.33158	0.13549	0.33779	0.13848
676	S676N	NullV	3.63e-06		KEL*02N.05	100	0	0.00389	H X S+	2.5	-20.1	-1.13	9.2	11.6	0.92	32	56	0.57	0	0	0	-0.098	0.297	0.38581	0.68238	0.92824	0.90584	0.78936	0.62929	0.45182	0.54746	0.90792	0.34992	0.70527	0.87851	0.91387	0.88086	0.73171	0.80417	0.89049	0.96545	0.38581	0.38482	0.61754	0.55549	0.54972	0.65523	0.38541	0.70975
677	Y677C	ModV	6.08e-05		KEL*02M.02	100	0	0.01413	H X S+	-2.9	8.4	0.57	6.2	5.5	-0.27	136	55	-1.93	0	0	0	0.056	0.685	0.41986	0.91255	0.79402	0.90584	0.78936	0.29543	0.36348	0.94896	0.83815	0.92561	0.79599	0.93975	0.91798	0.92427	0.85148	0.89285	ND	0.94338	0.41986	0.51217	0.96634	0.70278	0.81693	0.70448	0.30012	0.75226
689	D689Y	CtrlV	0.00024			70	0	0.01334	G X4 S+	-38.5	-2.9	1.78	13	6.2	-2.59	54	136	1.96	-1	0	2.24	-0.362	0.293	0.1972	0.56456	0.76473	0.21781	0.19966	0.23891	0.24996	0.15352	0.90566	0.75058	0.42834	0.61076	0.7979	0.32382	0.69853	0.60952	ND	0.70871	0.1972	0.15399	0.87272	0.3284	0.57961	0.08991	0.1681	0.24948
691	H691Q	CtrlV	9.26e-05			22	1	0.75433	G <4 S+	-12.6	-17.2	-0.23	10.4	10.5	0.04	96	85	-0.26	0	0	0	-0.113	0.258	0.06694	0.07994	0.06469	0.07471	0.01387	0.09741	0.08975	0.00611	0.81235	0.11366	0.04307	0.35435	0.46165	0.01621	0.50451	0.26805	0.44874	0.37697	0.06694	0.03688	0.6648	0.1501	0.13984	0.03301	0.11011	0.04543
692	D692N	CtrlV	0.000502			90	3	0.29047	<< -	-38.5	-20.1	0.92	13	11.6	-0.53	54	56	0.05	-1	0	2.24	-0.049	0.263	0.38275	0.91255	0.92824	0.90584	0.86255	0.30113	0.08975	0.77858	0.86146	0.71276	0.28498	0.83917	0.91581	0.02916	0.8641	0.60599	ND	0.815	0.38275	0.24067	0.9077	0.06891	0.38904	0.16761	0.34357	0.40437
700	R700Q	combinedV	5.93e-06			97	3	0.1339	H < S+	-51.5	-17.2	1.72	10.5	10.5	0	124	85	-0.93	1	0	-2.24	-0.188	0.337	0.31421	0.91255	0.92824	0.90584	0.92359	0.46274	0.41736	0.97368	0.93474	0.70314	0.46835	0.98753	0.97791	0.79281	0.92973	0.9248	ND	0.95404	0.31421	0.23414	0.96157	0.87236	0.93529	0.91263	0.36121	0.57543
703	G703R	ModV;combinedV	2.37e-05		KEL*02M.04	100	3	0	H X S+	4.2	-51.5	-2.79	9	10.5	0.57	3	124	2.89	0	1	2.24	-0.352	0.837	0.41785	0.91255	0.92824	0.90584	0.92359	0.53742	0.463	0.98322	0.84415	0.94729	0.8266	0.95641	0.94408	0.97898	0.91925	0.93901	0.96734	0.94655	0.41785	0.53788	0.92971	0.75331	0.90838	0.88852	0.5454	0.60949
704	P704H	ModV	1.86e-05		KEL*02M.12	92	0	0	H > S+	-0.8	-12.6	-0.59	8	10.4	0.92	32.5	96	1.52	0	0	0	-0.263	0.711	0.41303	0.7849	0.92824	0.90584	0.88582	0.52346	0.39889	0.95329	0.90622	0.88431	0.7	0.97124	0.96055	0.91517	0.91303	0.89147	0.64281	0.92826	0.41303	0.31233	0.9472	0.77511	0.84915	0.71692	0.11326	0.64778
712	A712T	CtrlV	3.05e-05			92	0	0.07169	H <>S+	6.7	5	-0.09	8.1	8.6	0.19	31	61	0.72	0	0	0	0.057	0.307	0.13747	0.2155	0.2821	0.33059	0.34472	0.2813	0.08975	0.89816	0.90848	0.46842	0.12055	0.79376	0.87332	0.44193	0.81452	0.65967	ND	0.76446	0.13747	0.15553	0.84663	0.38645	0.54103	0.14484	0.2877	0.14207
714	Y714F	CtrlV	0.000213			42	0	0.32758	H 3<5S+	-2.9	15.5	0.92	6.2	5.2	-0.38	136	132	-0.1	0	0	0	-0.146	0.275	0.12873	0.91255	0.54159	0.33029	0.31689	0.17261	0.08975	0.34934	0.81727	0.50175	0.31702	0.50364	0.63501	0.6145	0.74841	0.613	ND	0.67857	0.12873	0.1641	0.75283	0.29063	0.49941	0.16692	0.40135	0.30292
716	R716H	CtrlV	8.98e-05			52	1	0.8805	T < 5 -	-51.5	-12.6	1.95	10.5	10.4	-0.04	124	96	-0.67	1	0	-2.24	0.177	0.243	0.08142	0.06957	0.04772	0.07471	0.04355	0.05971	0.08975	0.00881	0.81727	0.009	0.08366	0.48054	0.50469	0.11379	0.59729	0.41368	0.50452	0.41685	0.08142	0.00182	0.53562	0.04168	0.1412	0.03731	0.10549	0.00068
[truncated: 19 more columns]

## Sheet: Table_S4 AgWT-AgV
Pos	Variant	Three Letter Code	Antigen type	MAF Europe	Antigenic_aminoacid	Allele	Seq. Conservation	Structural conservation	RSA
597	L597P	Leu597Pro	AgWT;AgV	0.000358	LP	KEL*02.06	17	0	0.976
623	R623K	Arg623Lys	AgWT	8.99e-07	R	KEL*02.-29	27	0	0.922
248	R248Q	Arg248Gln	AgV	1.61e-05	Q	KEL*02.25	100	0	0.73
248	R248W	Arg248Trp	AgV	8.47e-06	W	KEL*02.28	100	0	0.73
293	R293W	Arg293Trp	AgWT;AgV	1.53e-05	RW	KEL*02.39	32	2	0.66
492	R492Q	Arg492Gln	AgWT	0.000344	R	KEL*02.-19	67	0	0.658
428	R428L	Arg428Leu	AgWT	0	R	KEL*02.-33	57	0	0.64
180	R180C	Arg180Cys	AgWT	1.61e-05	R	KEL*02.-14.1	40	0	0.505
180	R180H	Arg180His	AgWT	1.36e-05	R	KEL*02.-14.2	40	0	0.505
180	R180P	Arg180Pro	AgWT;AgV	2.7e-06	RP	KEL*02.24	40	0	0.505
494	E494V	Glu494Val	AgV	7.12e-05	V	KEL*02.10	95	1	0.491
305	D305N	Asp305Asn	AgWT	3.14e-05	D	KEL*02.-30	72	0	0.453
513	R513Q	Arg513Gln	AgWT;AgV	2.12e-05	RQ	KEL*02.41	92	0	0.383
281	R281Q	Arg281Gln	AgV	1.02e-05	Q	KEL*02.21	55	0	0.366
281	R281W	Arg281Trp	AgV;AgWT	0.0107	RW	KEL*02.03	55	0	0.366
322	A322V	Ala322Val	AgWT	2.03e-05	A	KEL*02.-22	92	1	0.322
130	R130Q	Arg130Gln	AgWT	2.37e-05	R	KEL*02.-18.2	67	1	0.295
130	R130W	Arg130Trp	AgWT	4.15e-05	R	KEL*02.-18.1	67	1	0.295
260	L260F	Leu260Phe	AgWT (with Arg675Gln)	0	L	KEL*02.-35	100	3	0.25717
249	E249K	Glu249Lys	AgWT	8.99e-07	E	KEL*02.-27	100	0	0.256
548	H548R	His548Arg	AgWT	0.000255	H	KEL*02.-12	100	0	0.209
406	R406Q	Arg406Gln	AgWT	8.48e-06	R	KEL*02.-26	97	2	0.2
424	A424V	Ala424Val	AgWT	5.08e-06	A	KEL*02.-32	87	0	0.187
329	L329P	Leu329Pro	AgWT;ModV	4.5e-06	L	KEL*02M.03	100	0	0.1
382	Q382R	Gln382Arg	AgV	0	R	KEL*02.23	77	1	0.162
464	T464I	Thr464Ile	AgWT	0.000247	T	KEL*02.-36	92	3	0.083
292	R292Q	Arg292Gln	AgWT;AgV	0.000109	RQ	KEL*02.31	55	3	0.068
302	V302A	Val302Ala	AgWT;AgV	0.00188	VA	KEL*02.17	90	1	0.06
675	R675Q	Arg675Gln	AgWT (with Leu260Phe)	1.37e-05	R	KEL*02.-35	92	0	0.03371
253	Y253C	Tyr253Cys	AgWT	0	Y	KEL*02.-34	100	1	0.02
193	T193M	Thr193Met	AgV;AgWT	0.0417	TM	KEL*01.01	92	1	0.003
193	T193S	Thr193Ser	AgV	8.99e-07	S	KEL*01.02	92	1	0.003
	Buried: 0.00 <= RSA <= 0.05
	Half-buried: 0.05 <= RSA <= 0.25
	Exposed: 0.25 <= RSA <= 1

## Sheet: Table_S5 (exome sequencing)
Pos	Missense_Variant	Missense_Type	Frequency_Europe	Seq_cons	Str_cons	RSA	SecondaryStr	Hydrophobicity_Wildtype	Hydrophobicity_Variant	dZ_Hydrophobicity	Polarity_Wildtype	Polarity_Variant	dZ_Polarity	Sidechain-Volume_Wildtype	Sidechain-Volume_Variant	dZ_Sidechain-Volume	Charge_Wildtype	Charge_Variant	dZ_Charge	MPC	Heterzygous	Homozygous	Location	Samples
72	C72R	rare_CtrlV	1.8e-06	100	0	0.8014	H < S+	8.4	-51.5	-3	5.5	10.5	1.91	55	124	1.65	0	1	2.24	0.4714	1	0	7_142961369_A_G	1
80	S80P	rare_CtrlV	1.69e-06	30	1	0.60069	H 3> S+	2.5	-0.8	-0.17	9.2	8	-0.46	32	32.5	0.01	0	0	0	0.08227	1	0	7_142961090_A_G	1
84	D84G	New_variant	0	75	0	0.59217	H X S+	-38.5	4.2	2.14	13	9	-1.53	54	3	-1.22	-1	0	2.24	0.11043	1	0	7_142961077_T_C	1
109	G109R	rare_CtrlV	1.8e-06	72	3	0.51627	T 3< S+	4.2	-51.5	-2.79	9	10.5	0.57	3	124	2.89	0	1	2.24	0.41283	1	0	7_142961003_C_T	1
112	K112E	CtrlV	9.41e-05	52	0	0.7815	> -	-36.8	-34.3	0.13	11.3	12.3	0.38	119	83	-0.86	1	-1	-4.47	0.10127	1	0	7_142960994_T_C	1
117	S117Y	rare_CtrlV	1.95e-05	87	0	0.05123	H > S+	2.5	-2.9	-0.27	9.2	6.2	-1.14	32	136	2.48	0	0	0	0.36037	1	0	7_142960978_G_T	1
128	R128Q	rare_CtrlV	5.4e-06	72	0	0.27711	H X S+	-51.5	-17.2	1.72	10.5	10.5	0	124	85	-0.93	1	0	-2.24	0.09445	1	0	7_142960945_C_T	1
128	R128G	New_variant_rare_CtrlV_R128Q	0	72	0	0.27711	H X S+	-51.5	4.2	2.79	10.5	9	-0.57	124	3	-2.89	1	0	-2.24	0.36678	2	0	7_142960946_G_C	2
130	R130W	AgWT	4.15e-05	67	1	0.29498	H X S+	-51.5	7.9	2.98	10.5	5.4	-1.94	124	170	1.1	1	0	-2.24	0.08358	6	0	7_142960940_G_A	6
130	R130Q	AgWT	2.37e-05	67	1	0.29498	H X S+	-51.5	-17.2	1.72	10.5	10.5	0	124	85	-0.93	1	0	-2.24	0.09445	2	0	7_142960939_C_T	2
156	M156V	CtrlV	7.2e-05	92	1	0.33245	H < S+	14.2	10.9	-0.17	5.7	5.9	0.08	105	84	-0.5	0	0	0	0.15016	2	0	7_142958363_T_C	2
158	T158I	rare_CtrlV	8.99e-07	92	0	0.41115	H > +	5	13	0.4	8.6	5.2	-1.3	61	111	1.19	0	0	0	0.23972	1	0	7_142958356_G_A	1
158	T158A	rare_CtrlV	1.19e-05	92	0	0.41115	H > +	5	6.7	0.09	8.6	8.1	-0.19	61	31	-0.72	0	0	0	0.14159	1	0	7_142958357_T_C	1
168	P168A	rare_CtrlV	8.99e-07	100	3	0.15877	H > S+	-0.8	6.7	0.38	8	8.1	0.04	32.5	31	-0.04	0	0	0	0.38933	2	0	7_142958327_G_C	2
180	R180L	New_variant_AgWT_R180C_AgWT_R180H_AgV;AgWT_R180P	0	40	0	0.50489	S S+	-51.5	11.7	3.17	10.5	4.9	-2.14	124	111	-0.31	1	0	-2.24	0.17459	1	0	7_142957960_C_A	1
192	R192Q	ModV	1.61e-05	55	0	0.53396	H <> S+	-51.5	-17.2	1.72	10.5	10.5	0	124	85	-0.93	1	0	-2.24	0.07782	2	0	7_142957924_C_T	2
193	T193M	AgV;combinedV;AgWT	0.0417	92	1	0.00335	H X S+	5	14.2	0.46	8.6	5.7	-1.11	61	105	1.05	0	0	0	0.39828	1486	35	7_142957921_G_A	1521
217	S217F	rare_CtrlV	8.99e-07	35	0	0.7165	T 3 S+	2.5	15.5	0.65	9.2	5.2	-1.53	32	132	2.39	0	0	0	0.0731	1	0	7_142957849_G_A	1
234	L234F	rare_CtrlV	7.19e-06	95	0	0.14829	-	11.7	15.5	0.19	4.9	5.2	0.11	111	132	0.5	0	0	0	0.08601	1	0	7_142954500_G_A	1
236	Q236E	rare_CtrlV	1.8e-06	87	0	0.44658	T 3 S+	-17.2	-34.3	-0.86	10.5	12.3	0.69	85	83	-0.05	0	-1	-2.24	0.08101	1	0	7_142954494_G_C	1
244	A244G	New_variant_rare_CtrlV_A244D_rare_CtrlV_A244V	0	100	1	0.57657	H X S+	6.7	4.2	-0.13	8.1	9	0.34	31	3	-0.67	0	0	0	0.34034	1	0	7_142954469_G_C	1
245	Q245P	New_variant	0	100	0	0.35843	H X S+	-17.2	-0.8	0.82	10.5	8	-0.95	85	32.5	-1.25	0	0	0	0.41733	1	0	7_142954466_T_G	1
248	R248Q	AgV	1.61e-05	100	0	0.72983	H X S+	-51.5	-17.2	1.72	10.5	10.5	0	124	85	-0.93	1	0	-2.24	0.41295	2	0	7_142954365_C_T	2
248	R248W	AgV	8.47e-06	100	0	0.72983	H X S+	-51.5	7.9	2.98	10.5	5.4	-1.94	124	170	1.1	1	0	-2.24	0.39947	3	0	7_142954366_G_A	3
257	L257P	rare_CtrlV	8.99e-07	100	1	0	H X S+	11.7	-0.8	-0.63	4.9	8	1.18	111	32.5	-1.88	0	0	0	0.46329	1	0	7_142954338_A_G	1
263	G263A	rare_CtrlV	8.99e-06	92	2	0.09058	< -	4.2	6.7	0.13	9	8.1	-0.34	3	31	0.67	0	0	0	0.302	1	0	7_142954320_C_G	1
275	S275A	rare_CtrlV	8.99e-07	90	0	0.02609	H X S+	2.5	6.7	0.21	9.2	8.1	-0.42	32	31	-0.02	0	0	0	0.08879	1	0	7_142954285_A_C	1
278	I278V	CtrlV	6.1e-05	80	0	0.01829	H X S+	13	10.9	-0.11	5.2	5.9	0.27	111	84	-0.64	0	0	0	0.12219	1	0	7_142954276_T_C	1
281	R281W	AgV;combinedV;AgWT	0.0107	55	0	0.36581	H X S+	-51.5	7.9	2.98	10.5	5.4	-1.94	124	170	1.1	1	0	-2.24	0.34145	318	3	7_142954267_G_A	321
281	R281Q	AgV	1.02e-05	55	0	0.36581	H X S+	-51.5	-17.2	1.72	10.5	10.5	0	124	85	-0.93	1	0	-2.24	0.07698	2	0	7_142954266_C_T	2
288	P288T	rare_CtrlV	8.09e-06	90	1	0.40956	P< > -	-0.8	5	0.29	8	8.6	0.23	32.5	61	0.68	0	0	0	0.39727	1	0	7_142954246_G_T	1
290	E290Q	rare_CtrlV	2.54e-06	90	2	0.74181	H > S+	-34.3	-17.2	0.86	12.3	10.5	-0.69	83	85	0.05	-1	0	2.24	0.07995	1	0	7_142954240_C_G	1
292	R292Q	AgV;AgWT	0.000109	55	3	0.06847	H <>S+	-51.5	-17.2	1.72	10.5	10.5	0	124	85	-0.93	1	0	-2.24	0.10522	1	0	7_142954233_C_T	1
293	R293Q	rare_CtrlV	1.69e-05	32	2	0.65959	H ><5S+	-51.5	-17.2	1.72	10.5	10.5	0	124	85	-0.93	1	0	-2.24	0.07782	3	0	7_142954230_C_T	3
296	G296C	rare_CtrlV	3.6e-06	55	0	0.79121	T < 5S+	4.2	8.4	0.21	9	5.5	-1.33	3	55	1.24	0	0	0	0.39768	1	0	7_142954222_C_A	1
298	L298F	rare_CtrlV	7.63e-06	80	1	0.44224	S S-	11.7	15.5	0.19	4.9	5.2	0.11	111	132	0.5	0	0	0	0.39873	4	0	7_142954216_G_A	4
302	V302A	AgV;AgWT	0.00188	90	1	0.05985	E -D	10.9	6.7	-0.21	5.9	8.1	0.84	84	31	-1.27	0	0	0	0.08931	48	0	7_142954203_A_G	48
305	D305N	AgWT	3.14e-05	72	0	0.4529	H > S+	-38.5	-20.1	0.92	13	11.6	-0.53	54	56	0.05	-1	0	2.24	0.07138	2	0	7_142954195_C_T	2
308	K308Q	New_variant	0	25	0	0.63207	H < S+	-36.8	-17.2	0.98	11.3	10.5	-0.31	119	85	-0.81	1	0	-2.24	0.07079	8	0	7_142954186_T_G	8
313	A313T	combinedV	4.83e-05	97	1	0.06544	T 3 S+	6.7	5	-0.09	8.1	8.6	0.19	31	61	0.72	0	0	0	0.1439	3	0	7_142953944_C_T	3
313	A313P	New_variant_combinedV_A313T	0	97	1	0.06544	T 3 S+	6.7	-0.8	-0.38	8.1	8	-0.04	31	32.5	0.04	0	0	0	0.42176	3	0	7_142953944_C_G	3
315	D315N	CtrlV	0.000141	100	1	0.38558	> +	-38.5	-20.1	0.92	13	11.6	-0.53	54	56	0.05	-1	0	2.24	0.22439	2	0	7_142953938_C_T	2
323	T323A	New_variant	0	87	0	0.02745	H < S+	5	6.7	0.09	8.6	8.1	-0.19	61	31	-0.72	0	0	0	0.07121	1	0	7_142953914_T_C	1
326	P326L	combinedV	1.44e-05	97	2	0.50176	T 3 S+	-0.8	11.7	0.63	8	4.9	-1.18	32.5	111	1.88	0	0	0	0.38167	1	0	7_142953904_G_A	1
335	L335P	New_variant_rare_CtrlV_L335F	0	87	1	0.00165	E -	11.7	-0.8	-0.63	4.9	8	1.18	111	32.5	-1.88	0	0	0	0.42406	1	0	7_142953877_A_G	1
340	V340M	CtrlV	3.39e-05	17	0	0.12954	H > S+	10.9	14.2	0.17	5.9	5.7	-0.08	84	105	0.5	0	0	0	0.06909	2	0	7_142953863_C_T	2
344	K344E	rare_CtrlV	3.6e-06	60	0	0.37164	H X S+	-36.8	-34.3	0.13	11.3	12.3	0.38	119	83	-0.86	1	-1	-4.47	0.11422	1	0	7_142953851_T_C	1
363	S363N	ModV	0.000354	100	0	0	H X S+	2.5	-20.1	-1.13	9.2	11.6	0.92	32	56	0.57	0	0	0	0.38127	1	0	7_142952624_C_T	1
366	I366N	rare_CtrlV	8.99e-07	100	1	0	H X S+	13	-20.1	-1.66	5.2	11.6	2.44	111	56	-1.31	0	0	0	0.47974	1	0	7_142952615_A_T	1
376	A376T	rare_CtrlV	8.99e-07	97	0	0.07334	G < S+	6.7	5	-0.09	8.1	8.6	0.19	31	61	0.72	0	0	0	0.3837	1	0	7_142952586_C_T	1
381	F381L	New_variant	0	100	1	0.00764	H > S+	15.5	11.7	-0.19	5.2	4.9	-0.11	132	111	-0.5	0	0	0	0.41509	1	0	7_142952569_G_C	1
383	E383K	rare_CtrlV	1.69e-05	82	1	0.3494	H X S+	-34.3	-36.8	-0.13	12.3	11.3	-0.38	83	119	0.86	-1	1	4.47	0.07686	2	0	7_142952565_C_T	2
385	R385H	rare_CtrlV	4.24e-06	82	1	0.28193	H X S+	-51.5	-12.6	1.95	10.5	10.4	-0.04	124	96	-0.67	1	0	-2.24	0.0929	1	0	7_142952558_C_T	1
385	R385C	rare_CtrlV	1.69e-05	82	1	0.28193	H X S+	-51.5	8.4	3	10.5	5.5	-1.91	124	55	-1.65	1	0	-2.24	0.4192	1	0	7_142952559_G_A	1
393	R393Q	rare_CtrlV	2.03e-05	72	0	0.20229	H <>S+	-51.5	-17.2	1.72	10.5	10.5	0	124	85	-0.93	1	0	-2.24	0.07864	1	0	7_142952534_C_T	1
393	R393W	rare_CtrlV	1.44e-05	72	0	0.20229	H <>S+	-51.5	7.9	2.98	10.5	5.4	-1.94	124	170	1.1	1	0	-2.24	0.07043	1	0	7_142952535_G_A	1
400	P400H	rare_CtrlV	1.27e-05	90	0	0.6905	PP -	-0.8	-12.6	-0.59	8	10.4	0.92	32.5	96	1.52	0	0	0	0.40459	1	0	7_142952513_G_T	1
401	M401T	New_variant_rare_CtrlV_M401L	0	52	0	0.55041	PP -	14.2	5	-0.46	5.7	8.6	1.11	105	61	-1.05	0	0	0	0.0826	2	0	7_142952510_A_G	2
404	R404H	rare_CtrlV	1.19e-05	40	1	0.43256	PP -	-51.5	-12.6	1.95	10.5	10.4	-0.04	124	96	-0.67	1	0	-2.24	0.08163	3	0	7_142946310_C_T	3
406	R406Q	AgWT	8.48e-06	97	2	0.19987	H 3> S+	-51.5	-17.2	1.72	10.5	10.5	0	124	85	-0.93	1	0	-2.24	0.38427	3	0	7_142946304_C_T	3
409	K409N	New_variant	0	75	0	0.34706	H X S+	-36.8	-20.1	0.84	11.3	11.6	0.11	119	56	-1.5	1	0	-2.24	0.31902	1	0	7_142946294_C_G	1
411	V411M	rare_CtrlV	2.37e-05	95	2	0.01635	H X S+	10.9	14.2	0.17	5.9	5.7	-0.08	84	105	0.5	0	0	0	0.28951	1	0	7_142946290_C_T	1
419	E419K	rare_CtrlV	5.08e-06	80	1	0.25296	H > S+	-34.3	-36.8	-0.13	12.3	11.3	-0.38	83	119	0.86	-1	1	4.47	0.07791	2	0	7_142946266_C_T	2
421	T421M	CtrlV	9.49e-05	100	0	0.05949	H > S+	5	14.2	0.46	8.6	5.7	-1.11	61	105	1.05	0	0	0	0.3979	1	0	7_142946259_G_A	1
423	A423V	ModV	8.31e-05	97	0	0	H X S+	6.7	10.9	0.21	8.1	5.9	-0.84	31	84	1.27	0	0	0	0.30512	6	0	7_142946253_G_A	6
423	A423E	rare_CtrlV	5.08e-06	97	0	0	H X S+	6.7	-34.3	-2.05	8.1	12.3	1.6	31	83	1.24	0	-1	-2.24	0.22291	6	0	7_142946253_G_T	6
423	A423S	CtrlV	4.32e-05	97	0	0	H X S+	6.7	2.5	-0.21	8.1	9.2	0.42	31	32	0.02	0	0	0	0.18491	4	0	7_142946254_C_A	4
425	L425F	rare_CtrlV	4.24e-06	95	2	0.05344	H X S+	11.7	15.5	0.19	4.9	5.2	0.11	111	132	0.5	0	0	0	0.15827	7	0	7_142946246_C_G	7
428	R428G	rare_CtrlV	2.37e-05	57	0	0.63966	H < S+	-51.5	4.2	2.79	10.5	9	-0.57	124	3	-2.89	1	0	-2.24	0.2555	5	0	7_142946239_G_C	5
433	P433L	combinedV	3.65e-05	92	0	0.89991	H > S+	-0.8	11.7	0.63	8	4.9	-1.18	32.5	111	1.88	0	0	0	0.08234	1	0	7_142946223_G_A	1
433	P433R	rare_CtrlV	3.39e-06	92	0	0.89991	H > S+	-0.8	-51.5	-2.54	8	10.5	0.95	32.5	124	2.19	0	1	2.24	0.08765	1	0	7_142946223_G_C	1
445	A445V	CtrlV	9.58e-05	52	0	0.20694	H X S+	6.7	10.9	0.21	8.1	5.9	-0.84	31	84	1.27	0	0	0	0.07282	8	0	7_142944722_G_A	8
449	A449D	rare_CtrlV	9.89e-06	72	2	0.0175	H X S+	6.7	-38.5	-2.26	8.1	13	1.87	31	54	0.55	0	-1	-2.24	0.42431	1	0	7_142944710_G_T	1
453	R453H	rare_CtrlV	1.86e-05	72	0	0.28056	H >< S+	-51.5	-12.6	1.95	10.5	10.4	-0.04	124	96	-0.67	1	0	-2.24	0.08777	2	0	7_142944698_C_T	2
456	N456S	New_variant_CtrlV_N456K	0	17	0	0.70595	T < S+	-20.1	2.5	1.13	11.6	9.2	-0.92	56	32	-0.57	0	0	0	0.05566	1	0	7_142944689_T_C	1
464	T464I	AgWT	0.000247	92	3	0.0828	H > S+	5	13	0.4	8.6	5.2	-1.3	61	111	1.19	0	0	0	0.30907	17	0	7_142944665_G_A	17
464	T464A	rare_CtrlV	2.52e-05	92	3	0.0828	H > S+	5	6.7	0.09	8.6	8.1	-0.19	61	31	-0.72	0	0	0	0.08415	1	0	7_142944666_T_C	1
479	M479V	rare_CtrlV	8.99e-07	92	0	0.01348	E -e	14.2	10.9	-0.17	5.7	5.9	0.08	105	84	-0.5	0	0	0	0.07938	2	0	7_142944379_T_C	2
492	R492Q	AgWT	0.000344	67	0	0.65756	< +	-51.5	-17.2	1.72	10.5	10.5	0	124	85	-0.93	1	0	-2.24	0.07761	11	0	7_142944339_C_T	11
494	E494V	AgV	7.12e-05	95	1	0.49089	-	-34.3	10.9	2.26	12.3	5.9	-2.44	83	84	0.02	-1	0	2.24	0.2733	12	0	7_142944333_T_A	12
496	N496S	rare_CtrlV	7.63e-06	32	1	0.7411	T 3 S+	-20.1	2.5	1.13	11.6	9.2	-0.92	56	32	-0.57	0	0	0	0.0555	1	0	7_142944327_T_C	1
497	D497N	rare_CtrlV	2.54e-05	95	1	0.50772	T 3 S+	-38.5	-20.1	0.92	13	11.6	-0.53	54	56	0.05	-1	0	2.24	0.07454	2	0	7_142944325_C_T	2
502	S502L	rare_CtrlV	1.1e-05	5	0	0.90494	S S+	2.5	11.7	0.46	9.2	4.9	-1.64	32	111	1.89	0	0	0	0.06659	1	0	7_142943870_G_A	1
505	L505V	New_variant	0	100	1	0.03016	H > S+	11.7	10.9	-0.04	4.9	5.9	0.38	111	84	-0.64	0	0	0	0.28232	1	0	7_142943862_G_C	1
511	C511W	rare_CtrlV	8.99e-07	97	0	0	H X S+	8.4	7.9	-0.03	5.5	5.4	-0.04	55	170	2.75	0	0	0	0.40119	1	0	7_142943842_A_C	1
513	R513Q	AgV;AgWT	2.12e-05	92	0	0.38277	H X S+	-51.5	-17.2	1.72	10.5	10.5	0	124	85	-0.93	1	0	-2.24	0.08898	1	0	7_142943837_C_T	1
539	V539I	rare_CtrlV	3.39e-06	90	3	0.11994	S S+	10.9	13	0.11	5.9	5.2	-0.27	84	111	0.64	0	0	0	0.08961	1	0	7_142943574_C_T	1
548	H548R	AgWT	0.000255	100	0	0.2087	T <5 +	-12.6	-51.5	-1.95	10.4	10.5	0.04	96	124	0.67	0	1	2.24	0.35884	19	0	7_142943546_T_C	19
553	P553L	rare_CtrlV	8.09e-06	100	3	0	E >> -e	-0.8	11.7	0.63	8	4.9	-1.18	32.5	111	1.88	0	0	0	0.39654	4	0	7_142943531_G_A	4
570	V570M	NullV	1.78e-05	100	0	0	H <> S+	10.9	14.2	0.17	5.9	5.7	-0.08	84	105	0.5	0	0	0	0.38292	1	0	7_142943339_C_T	1
574	A574T	CtrlV	5.68e-05	100	0	0.00128	I X5S+	6.7	5	-0.09	8.1	8.6	0.19	31	61	0.72	0	0	0	0.38331	3	0	7_142943327_C_T	3
576	G576R	NullV	4.24e-06	100	3	0	I ><S+	4.2	-51.5	-2.79	9	10.5	0.57	3	124	2.89	0	1	2.24	0.41825	1	0	7_142943321_C_G	1
589	Q589E	rare_CtrlV	5.93e-06	90	0	0.62909	H >4 S+	-17.2	-34.3	-0.86	10.5	12.3	0.69	85	83	-0.05	0	-1	-2.24	0.08101	2	0	7_142943282_G_C	2
595	G595S	rare_CtrlV	1.8e-06	85	0	0.3929	S < S+	4.2	2.5	-0.09	9	9.2	0.08	3	32	0.69	0	0	0	0.21214	1	0	7_142943033_C_T	1
597	L597P	AgV;AgWT	0.000358	17	0	0.97587	T 3 S+	11.7	-0.8	-0.63	4.9	8	1.18	111	32.5	-1.88	0	0	0	0.10543	9	0	7_142943026_A_G	9
606	E606Q	CtrlV	0.000103	60	1	0.53641	H X S+	-34.3	-17.2	0.86	12.3	10.5	-0.69	83	85	0.05	-1	0	2.24	0.07358	4	0	7_142943000_C_G	4
611	L611R	NullV	8.99e-07	100	1	0.02356	H X S+	11.7	-51.5	-3.17	4.9	10.5	2.14	111	124	0.31	0	1	2.24	0.44184	1	0	7_142942984_A_C	1
613	R613C	rare_CtrlV	5.08e-06	72	0	0.70398	H X S+	-51.5	8.4	3	10.5	5.5	-1.91	124	55	-1.65	1	0	-2.24	0.39884	2	0	7_142942979_G_A	2
620	L620S	New_variant	0	80	0	0.27582	-	11.7	2.5	-0.46	4.9	9.2	1.64	111	32	-1.89	0	0	0	0.15165	1	0	7_142942957_A_G	1
622	S622N	rare_CtrlV	8.99e-07	60	0	0.94313	T 3 S+	2.5	-20.1	-1.13	9.2	11.6	0.92	32	56	0.57	0	0	0	0.06444	1	0	7_142942951_C_T	1
623	R623K	AgWT	8.99e-07	27	0	0.92154	T 3 S+	-51.5	-36.8	0.74	10.5	11.3	0.31	124	119	-0.12	1	1	0	0.07639	2	0	7_142942948_C_T	2
623	R623S	New_variant_AgWT_R623K_rare_CtrlV_R623G	0	27	0	0.92154	T 3 S+	-51.5	2.5	2.71	10.5	9.2	-0.5	124	32	-2.2	1	0	-2.24	0.07481	1	0	7_142942947_T_A	1
625	S625F	New_variant	0	87	0	0.60635	-	2.5	15.5	0.65	9.2	5.2	-1.53	32	132	2.39	0	0	0	0.07503	2	0	7_142942942_G_A	2
627	N627S	rare_CtrlV	6.29e-06	90	2	0.40954	>> -	-20.1	2.5	1.13	11.6	9.2	-0.92	56	32	-0.57	0	0	0	0.16857	1	0	7_142942936_T_C	1
639	V639A	rare_CtrlV	9.89e-06	47	0	0.16111	H X S+	10.9	6.7	-0.21	5.9	8.1	0.84	84	31	-1.27	0	0	0	0.08036	1	0	7_142942900_A_G	1
639	V639I	rare_CtrlV	2.71e-05	47	0	0.16111	H X S+	10.9	13	0.11	5.9	5.2	-0.27	84	111	0.64	0	0	0	0.05686	2	0	7_142942901_C_T	2
644	I644V	New_variant_rare_CtrlV_I644T	0	92	1	0.0024	H X S+	13	10.9	-0.11	5.2	5.9	0.27	111	84	-0.64	0	0	0	0.06713	1	0	7_142942886_T_C	1
645	A645V	combinedV	5.68e-05	100	3	0	H X S+	6.7	10.9	0.21	8.1	5.9	-0.84	31	84	1.27	0	0	0	0.39182	2	0	7_142942882_G_A	2
645	A645T	CtrlV	5.76e-05	100	3	0	H X S+	6.7	5	-0.09	8.1	8.6	0.19	31	61	0.72	0	0	0	0.36634	1	0	7_142942883_C_T	1
660	T660I	rare_CtrlV	2.07e-05	82	0	0.29695	E -a	5	13	0.4	8.6	5.2	-1.3	61	111	1.19	0	0	0	0.32555	1	0	7_142942492_G_A	1
664	S664N	rare_CtrlV	2.55e-06	35	0	0.70248	T 3 S+	2.5	-20.1	-1.13	9.2	11.6	0.92	32	56	0.57	0	0	0	0.06297	1	0	7_142942480_C_T	1
668	S668R	rare_CtrlV	3.4e-06	85	0	0.32696	> -	2.5	-51.5	-2.71	9.2	10.5	0.5	32	124	2.2	0	1	2.24	0.1358	1	0	7_142942467_G_T	1
670	Q670R	New_variant_rare_CtrlV_Q670E	0	40	0	0.18955	H > S+	-17.2	-51.5	-1.72	10.5	10.5	0	85	124	0.93	0	1	2.24	0.07235	1	0	7_142942462_T_C	1
675	R675Q	combinedV	1.37e-05	92	0	0.03371	H X S+	-51.5	-17.2	1.72	10.5	10.5	0	124	85	-0.93	1	0	-2.24	0.08021	1	0	7_142942447_C_T	1
677	Y677C	ModV	6.08e-05	100	0	0.01413	H X S+	-2.9	8.4	0.57	6.2	5.5	-0.27	136	55	-1.93	0	0	0	0.41986	2	0	7_142942441_T_C	2
681	M681I	rare_CtrlV	4.28e-06	92	0	0.07654	T 3< S+	14.2	13	-0.06	5.7	5.2	-0.19	105	111	0.14	0	0	0	0.30663	3	0	7_142941408_C_G	3
689	D689Y	CtrlV	0.00024	70	0	0.01334	G X4 S+	-38.5	-2.9	1.78	13	6.2	-2.59	54	136	1.96	-1	0	2.24	0.1972	9	0	7_142941386_C_A	9
692	D692N	CtrlV	0.000502	90	3	0.29047	<< -	-38.5	-20.1	0.92	13	11.6	-0.53	54	56	0.05	-1	0	2.24	0.38275	21	0	7_142941377_C_T	21
704	P704H	ModV	1.86e-05	92	0	0	H > S+	-0.8	-12.6	-0.59	8	10.4	0.92	32.5	96	1.52	0	0	0	0.41303	1	0	7_142941340_G_T	1
708	T708N	rare_CtrlV	1.8e-06	62	0	0.04749	XX -	5	-20.1	-1.26	8.6	11.6	1.14	61	56	-0.12	0	0	0	0.08601	1	0	7_142941328_G_T	1
712	A712T	CtrlV	3.05e-05	92	0	0.07169	H <>S+	6.7	5	-0.09	8.1	8.6	0.19	31	61	0.72	0	0	0	0.13747	1	0	7_142941317_C_T	1
714	Y714F	CtrlV	0.000213	42	0	0.32758	H 3<5S+	-2.9	15.5	0.92	6.2	5.2	-0.38	136	132	-0.1	0	0	0	0.12873	2	0	7_142941310_T_A	2
716	R716H	CtrlV	8.98e-05	52	1	0.8805	T < 5 -	-51.5	-12.6	1.95	10.5	10.4	-0.04	124	96	-0.67	1	0	-2.24	0.08142	2	0	7_142941304_C_T	2
719	R719C	rare_CtrlV	3.6e-06	60	0	0.90516	T<3 S+	-51.5	8.4	3	10.5	5.5	-1.91	124	55	-1.65	1	0	-2.24	0.36286	1	0	7_142941296_G_A	1
720	G720V	New_variant	0	92	1	0.72324	T 3 S+	4.2	10.9	0.34	9	5.9	-1.18	3	84	1.93	0	0	0	0.3989	1	0	7_142941292_C_A	1
724	N724K	rare_CtrlV	3.6e-06	97	2	0.12056	S < S-	-20.1	-36.8	-0.84	11.6	11.3	-0.11	56	119	1.5	0	1	2.24	0.31404	1	0	7_142941279_G_T	1
726	S726A	New_variant_rare_CtrlV_S726C	0	92	0	0.84447	S S+	2.5	6.7	0.21	9.2	8.1	-0.42	32	31	-0.02	0	0	0	0.06256	1	0	7_142941275_A_C	1

## Sheet: Table S6 antigen predictions
Variant	Prediction	Observed	MAF	Change	Cons	RSA	MPC	Comment
Ser117Tyr	K0	1	1.80E‑05	Vol: +	S	0.05123	0.36	Big difference in side chain volume.
Ser217Phe	K0	1	8.99E‑07	Hph: +		0.7165	0.073	Potentially affecting a surface loop in MDD.
Leu335Pro	K0	1	0	To: P	3D	0.00165	0.424	On buried beta sheet.
Ile366Asn	K0	1	1.31E‑06	Hph: -	Seq+3D	0	0.479	Near ModV (Q362K, S363N).
Ala376Thr	K0	1	2.86E‑06	Hph:-	S	0.07334	0.463	In contact with NullV I161F and L377P.
Val411Met	K0	1	2.34E‑05	Vol: +	Seq+3D	0.01635	0.29	In contact with AgV/AgWT position R130.
Pro553Leu	K0	4	8.09E‑06	Loss: P	Seq+3D	0	0.397	End of sheet at buried sharp turn.
Ala645Thr	K0	1	5.49E‑05	Hph: -	Seq+3D	0	0.366	Invariant sequence position.
Cys511Trp	K0	1	2.86E‑06	Vol: +	Seq	0	0.401	Buried on MDD. Very large volume difference.
Cys72Arg	AgV	1	1.80E‑06	Loss: diS	Seq	0.8014	0.471	Loss of the extracellular covalent bond between Kell and XK.
Arg128Gly	AgV	2	0	Loss: +		0.27711	0.367	Change of surface charge. Exposed on MDD.
Arg128Gln	AgV	1	5.40E‑06	Loss: +		0.27711	0.095	Change of surface charge. Exposed on MDD.
Arg180Leu	AgV	1	0	Loss: +		0.50489	0.175	Known AgV and AgWT position. Hydrophobic leucine on surface of MDD.
Gln245Pro	AgV	1	0	To: P	Seq	0.35843	0.417	Exposed on loop on MDD.
Leu257Pro	AgV	1	1.31E‑06	To: P	Seq+3D	0	0.463	Buried in helix adjacent to AgWT Tyr253Cys and Leu260Phe
Glu290Gln	AgV	1	1.80E‑06	Loss: -	Seq+3D	0.74181	0.08	Change of surface charge. Exposed on MDD.
Arg293Gln	AgV	3	1.80E‑06	Loss: +	3D	0.65959	0.078	Known AgV and AgWT at R293 and R292.
Pro326Leu	AgV	1	1.35E‑05	From: P	Seq+3D	0.50176	0.382	On surface loop to hydrophobic amino acid in MDD.
Lys344Glu	AgV	1	3.6e-06	Loss: +		0.37164	0.114	Change of surface charge. Exposed on MDD.
Met479Ile	Neutral	0	1.7e-06		Seq	0.01348	0.074	Similar side chain properties. Buried in MPD. Not destabilizing.
Gln493Lys	AgV	0	4.24e-06	Gain: +		0.3469	0.097	Adjacent to two known AgWT/AgV : AgWT R492Q, AgV E494V). Exposed on MDD.
Pro621Arg	AgV	0	2.54e-06	Loss:P Gain: +Arg	Seq	0.4564	0.32	Adjacent to AgWT Arg623Lys. Exposed in MDD.
Ser726Pro	Neutral	0	0	Gain:P	Seq	0.84447	0.11	Membrane-proximal in MPD. Not destabilizing.
								Buried: 0.00 <= RSA <= 0.05
								Half-buried: 0.05 <= RSA <= 0.25
								Exposed: 0.25 <= RSA <= 1
								New Kell variants selected from whole-exome sequence dataset
								Rare variants observed by Howe et. al
								MDD: Membrane-Distal Domain
								MPD: Membrane-Proximal Domain

## Sheet: Table_S7 dbNSFP
chr	pos	ref	alt	aaref	aaalt	rs_dbSNP	hg19_chr	hg19_pos	hg18_chr	hg18_pos	aapos	genename	Ensembl_geneid	Ensembl_transcriptid	Ensembl_proteinid	Uniprot_acc	Uniprot_entry	HGVSc_ANNOVAR	HGVSp_ANNOVAR	HGVSc_snpEff	HGVSp_snpEff	HGVSc_VEP	HGVSp_VEP	APPRIS	GENCODE_basic	TSL	VEP_canonical	cds_strand	refcodon	codonpos	codon_degeneracy	Ancestral_allele	AltaiNeandertal	Denisova	VindijiaNeandertal	SIFT_score	SIFT_converted_rankscore	SIFT_pred	SIFT4G_score	SIFT4G_converted_rankscore	SIFT4G_pred	Polyphen2_HDIV_score	Polyphen2_HDIV_rankscore	Polyphen2_HDIV_pred	Polyphen2_HVAR_score	Polyphen2_HVAR_rankscore	Polyphen2_HVAR_pred	LRT_score	LRT_converted_rankscore
7	142941272	T	C	S	G	.	7	142638359	7	142348481	727	KEL	ENSG00000197993	ENST00000355265	ENSP00000347409	P23276	KELL_HUMAN	c.2179A>G	p.S727G	c.2179A>G	p.Ser727Gly	c.2179A>G	p.Ser727Gly	principal1	Y	1	YES	-	AGC	1	0	T	T/T	T/T	T/T	0.149	0.24758	T	0.032	0.53426	D	0.27	0.31762	B	0.192	0.36449	B	0.822145	0.0917
7	142941299	C	A	A	S	.	7	142638386	7	142348508	718	KEL	ENSG00000197993	ENST00000355265	ENSP00000347409	P23276	KELL_HUMAN	c.2152G>T	p.A718S	c.2152G>T	p.Ala718Ser	c.2152G>T	p.Ala718Ser	principal1	Y	1	YES	-	GCA	1	0	C	C/C	C/C	C/C	0.046	0.40573	D	0.031	0.53788	D	0.001	0.07471	B	0.002	0.06944	B	0.002104	0.37227
7	142941369	G	T	H	Q	rs539392679	7	142638456	7	142348578	694	KEL	ENSG00000197993	ENST00000355265	ENSP00000347409	P23276	KELL_HUMAN	c.2082C>A	p.H694Q	c.2082C>A	p.His694Gln	c.2082C>A	p.His694Gln	principal1	Y	1	YES	-	CAC	3	2	G	G/G	G/G	G/G	0.002	0.72154	D	0.02	0.58613	D	0.988	0.62325	D	0.885	0.62825	P	0.001117	0.40219
7	142941388	T	C	Q	R	rs1401934487	7	142638475	7	142348597	688	KEL	ENSG00000197993	ENST00000355265	ENSP00000347409	P23276	KELL_HUMAN	c.2063A>G	p.Q688R	c.2063A>G	p.Gln688Arg	c.2063A>G	p.Gln688Arg	principal1	Y	1	YES	-	CAG	2	0	T	T/T	T/T	T/T	0.002	0.72154	D	0.034	0.52727	D	0.473	0.36591	P	0.136	0.3327	B	0.077379	0.21108
7	142942468	C	T	S	N	rs1415047079	7	142639555	7	142349677	668	KEL	ENSG00000197993	ENST00000355265	ENSP00000347409	P23276	KELL_HUMAN	c.2003G>A	p.S668N	c.2003G>A	p.Ser668Asn	c.2003G>A	p.Ser668Asn	principal1	Y	1	YES	-	AGC	2	0	C	C/C	C/C	C/C	0.066	0.36113	T	0.01	0.65728	D	0.999	0.77913	D	0.964	0.71005	D	0.01514	0.28333
7	142942504	T	G	H	P	.	7	142639591	7	142349713	656	KEL	ENSG00000197993	ENST00000355265	ENSP00000347409	P23276	KELL_HUMAN	c.1967A>C	p.H656P	c.1967A>C	p.His656Pro	c.1967A>C	p.His656Pro	principal1	Y	1	YES	-	CAC	2	0	T	T/T	C/C	T/T	0.005	0.63226	D	0.029	0.54541	D	0.68	0.41398	P	0.284	0.40463	B	0.968761	0.08173
7	142942885	A	G	I	T	.	7	142639972	7	142350094	644	KEL	ENSG00000197993	ENST00000355265	ENSP00000347409	P23276	KELL_HUMAN	c.1931T>C	p.I644T	c.1931T>C	p.Ile644Thr	c.1931T>C	p.Ile644Thr	principal1	Y	1	YES	-	ATC	2	0	A	./.	./.	./.	0.126	0.27194	T	0.005	0.72224	D	0.982	0.60036	D	0.864	0.61462	P	6.4e-05	0.52346
7	142942894	C	G	G	A	rs1413195094	7	142639981	7	142350103	641	KEL	ENSG00000197993	ENST00000355265	ENSP00000347409	P23276	KELL_HUMAN	c.1922G>C	p.G641A	c.1922G>C	p.Gly641Ala	c.1922G>C	p.Gly641Ala	principal1	Y	1	YES	-	GGG	2	0	C	./.	./.	./.	0.111	0.29029	T	0.29	0.21011	T	0.397	0.34783	B	0.212	0.37394	B	0.087643	0.20522
7	142942895	C	T	G	R	.	7	142639982	7	142350104	641	KEL	ENSG00000197993	ENST00000355265	ENSP00000347409	P23276	KELL_HUMAN	c.1921G>A	p.G641R	c.1921G>A	p.Gly641Arg	c.1921G>A	p.Gly641Arg	principal1	Y	1	YES	-	GGG	1	0	C	./.	./.	./.	0	0.91255	D	0.005	0.72224	D	1	0.90584	D	0.98	0.74843	D	0.087643	0.20522
7	142942914	C	G	E	D	rs1467976422	7	142640001	7	142350123	634	KEL	ENSG00000197993	ENST00000355265	ENSP00000347409	P23276	KELL_HUMAN	c.1902G>C	p.E634D	c.1902G>C	p.Glu634Asp	c.1902G>C	p.Glu634Asp	principal1	Y	1	YES	-	GAG	3	2	C	C/C	C/C	C/C	0.002	0.72154	D	0.031	0.53788	D	0.999	0.77913	D	0.923	0.6583	D	0.002178	0.37095
7	142942945	G	T	T	N	rs1395571252	7	142640032	7	142350154	624	KEL	ENSG00000197993	ENST00000355265	ENSP00000347409	P23276	KELL_HUMAN	c.1871C>A	p.T624N	c.1871C>A	p.Thr624Asn	c.1871C>A	p.Thr624Asn	principal1	Y	1	YES	-	ACC	2	0	G	G/G	G/G	G/G	0.179	0.22053	T	0.232	0.24987	T	0.023	0.18885	B	0.008	0.13708	B	0.356283	0.04276
7	142942984	A	C	L	R	.	7	142640071	7	142350193	611	KEL	ENSG00000197993	ENST00000355265	ENSP00000347409	P23276	KELL_HUMAN	c.1832T>G	p.L611R	c.1832T>G	p.Leu611Arg	c.1832T>G	p.Leu611Arg	principal1	Y	1	YES	-	CTG	2	0	A	A/A	A/A	A/A	0.001	0.7849	D	0.003	0.76473	D	0.999	0.77913	D	0.972	0.72692	D	0.018573	0.27453
7	142943009	C	T	A	T	.	7	142640096	7	142350218	603	KEL	ENSG00000197993	ENST00000355265	ENSP00000347409	P23276	KELL_HUMAN	c.1807G>A	p.A603T	c.1807G>A	p.Ala603Thr	c.1807G>A	p.Ala603Thr	principal1	Y	1	YES	-	GCC	1	0	C	C/C	C/C	C/C	0.174	0.22486	T	0.472	0.12176	T	0.267	0.31683	B	0.054	0.25828	B	0.868389	0.08843
7	142943020	C	T	C	Y	.	7	142640107	7	142350229	599	KEL	ENSG00000197993	ENST00000355265	ENSP00000347409	P23276	KELL_HUMAN	c.1796G>A	p.C599Y	c.1796G>A	p.Cys599Tyr	c.1796G>A	p.Cys599Tyr	principal1	Y	1	YES	-	TGT	2	0	C	C/C	C/C	C/C	0.194	0.20835	T	0.009	0.66756	D	0.483	0.36807	P	0.322	0.41795	B	0.008661	0.30737
7	142943023	G	A	A	V	.	7	142640110	7	142350232	598	KEL	ENSG00000197993	ENST00000355265	ENSP00000347409	P23276	KELL_HUMAN	c.1793C>T	p.A598V	c.1793C>T	p.Ala598Val	c.1793C>T	p.Ala598Val	principal1	Y	1	YES	-	GCC	2	0	G	G/G	G/G	G/G	0.037	0.43085	D	0.06	0.45744	T	0.669	0.41149	P	0.272	0.39956	B	0.694479	0.06165
7	142943029	C	T	C	Y	rs1397699517	7	142640116	7	142350238	596	KEL	ENSG00000197993	ENST00000355265	ENSP00000347409	P23276	KELL_HUMAN	c.1787G>A	p.C596Y	c.1787G>A	p.Cys596Tyr	c.1787G>A	p.Cys596Tyr	principal1	Y	1	YES	-	TGC	2	0	C	C/C	C/C	C/C	0.062	0.36912	T	0.003	0.76473	D	0.677	0.4133	P	0.322	0.41795	B	0.007973	0.31093
7	142943306	G	A	H	Y	.	7	142640393	7	142350515	581	KEL	ENSG00000197993	ENST00000355265	ENSP00000347409	P23276	KELL_HUMAN	c.1741C>T	p.H581Y	c.1741C>T	p.His581Tyr	c.1741C>T	p.His581Tyr	principal1	Y	1	YES	-	CAC	1	0	G	G/G	G/G	G/G	0.001	0.7849	D	0.01	0.65728	D	0.999	0.77913	D	0.952	0.69102	D	0.593045	0.11031
7	142943312	T	C	M	V	.	7	142640399	7	142350521	579	KEL	ENSG00000197993	ENST00000355265	ENSP00000347409	P23276	KELL_HUMAN	c.1735A>G	p.M579V	c.1735A>G	p.Met579Val	c.1735A>G	p.Met579Val	principal1	Y	1	YES	-	ATG	1	0	T	T/T	T/T	T/T	0.209	0.1971	T	0	0.92824	D	0.476	0.36665	P	0.299	0.41006	B	6.5e-05	0.52346
7	142943335	T	C	N	S	.	7	142640422	7	142350544	571	KEL	ENSG00000197993	ENST00000355265	ENSP00000347409	P23276	KELL_HUMAN	c.1712A>G	p.N571S	c.1712A>G	p.Asn571Ser	c.1712A>G	p.Asn571Ser	principal1	Y	1	YES	-	AAC	2	0	T	T/T	T/T	T/T	0	0.91255	D	0	0.92824	D	1	0.90584	D	0.996	0.84481	D	0.003522	0.3482
7	142943511	G	C	P	A	rs61729046	7	142640598	7	142350720	560	KEL	ENSG00000197993	ENST00000355265	ENSP00000347409	P23276	KELL_HUMAN	c.1678C>G	p.P560A	c.1678C>G	p.Pro560Ala	c.1678C>G	p.Pro560Ala	principal1	Y	1	YES	-	CCA	1	0	G	G/G	G/G	G/G	0	0.91255	D	0	0.92824	D	1	0.90584	D	0.997	0.86255	D	0.00059	0.43095
7	142943513	G	C	P	R	.	7	142640600	7	142350722	559	KEL	ENSG00000197993	ENST00000355265	ENSP00000347409	P23276	KELL_HUMAN	c.1676C>G	p.P559R	c.1676C>G	p.Pro559Arg	c.1676C>G	p.Pro559Arg	principal1	Y	1	YES	-	CCC	2	0	G	G/G	G/G	G/G	0.01	0.56456	D	0.006	0.70582	D	0.999	0.77913	D	0.985	0.76457	D	0.006889	0.31732
7	142943520	G	A	L	F	rs189905720	7	142640607	7	142350729	557	KEL	ENSG00000197993	ENST00000355265	ENSP00000347409	P23276	KELL_HUMAN	c.1669C>T	p.L557F	c.1669C>T	p.Leu557Phe	c.1669C>T	p.Leu557Phe	principal1	Y	1	YES	-	CTC	1	0	G	G/G	G/G	G/G	0.083	0.33091	T	0.381	0.15939	T	0.235	0.30743	B	0.146	0.33945	B	0.207042	0.16457
7	142943522	A	G	L	P	rs533250224	7	142640609	7	142350731	556	KEL	ENSG00000197993	ENST00000355265	ENSP00000347409	P23276	KELL_HUMAN	c.1667T>C	p.L556P	c.1667T>C	p.Leu556Pro	c.1667T>C	p.Leu556Pro	principal1	Y	1	YES	-	CTC	2	0	A	A/A	A/A	A/A	0.001	0.7849	D	0.003	0.76473	D	0.999	0.77913	D	0.972	0.72692	D	0.003626	0.34687
7	142943571	T	G	N	H	rs763007139	7	142640658	7	142350780	540	KEL	ENSG00000197993	ENST00000355265	ENSP00000347409	P23276	KELL_HUMAN	c.1618A>C	p.N540H	c.1618A>C	p.Asn540His	c.1618A>C	p.Asn540His	principal1	Y	1	YES	-	AAT	1	0	T	T/T	T/T	T/T	0.051	0.39334	T	0.38	0.15988	T	0.521	0.37531	P	0.357	0.43052	B	0.481777	0.12158
7	142943817	C	T	V	I	.	7	142640904	7	142351026	520	KEL	ENSG00000197993	ENST00000355265	ENSP00000347409	P23276	KELL_HUMAN	c.1558G>A	p.V520I	c.1558G>A	p.Val520Ile	c.1558G>A	p.Val520Ile	principal1	Y	1	YES	-	GTC	1	0	C	C/C	C/C	C/C	0.363	0.11807	T	0.753	0.04754	T	0.001	0.07471	B	0.002	0.06944	B	0.53631	0.11584
7	142943828	C	T	R	Q	rs943752536	7	142640915	7	142351037	516	KEL	ENSG00000197993	ENST00000355265	ENSP00000347409	P23276	KELL_HUMAN	c.1547G>A	p.R516Q	c.1547G>A	p.Arg516Gln	c.1547G>A	p.Arg516Gln	principal1	Y	1	YES	-	CGA	2	0	C	C/C	C/C	C/C	0.424	0.09717	T	0.339	0.18071	T	0.008	0.14655	B	0.001	0.04355	B	0.48874	0.05023
7	142943832	G	A	L	F	.	7	142640919	7	142351041	515	KEL	ENSG00000197993	ENST00000355265	ENSP00000347409	P23276	KELL_HUMAN	c.1543C>T	p.L515F	c.1543C>T	p.Leu515Phe	c.1543C>T	p.Leu515Phe	principal1	Y	1	YES	-	CTC	1	0	G	G/G	G/G	G/G	0.942	0.02186	T	0.117	0.36365	T	0.855	0.47121	P	0.271	0.39904	B	0.091389	0.20328
7	142943865	A	G	F	L	.	7	142640952	7	142351074	504	KEL	ENSG00000197993	ENST00000355265	ENSP00000347409	P23276	KELL_HUMAN	c.1510T>C	p.F504L	c.1510T>C	p.Phe504Leu	c.1510T>C	p.Phe504Leu	principal1	Y	1	YES	-	TTC	1	0	A	A/A	A/A	A/A	0.281	0.15458	T	0.022	0.57587	D	0.841	0.46518	P	0.197	0.36707	B	0.020289	0.27071
7	142944347	C	A	E	D	rs1335176899	7	142641434	7	142351556	489	KEL	ENSG00000197993	ENST00000355265	ENSP00000347409	P23276	KELL_HUMAN	c.1467G>T	p.E489D	c.1467G>T	p.Glu489Asp	c.1467G>T	p.Glu489Asp	principal1	Y	1	YES	-	GAG	3	2	C	C/C	C/C	C/C	0.375	0.1137	T	0.754	0.04737	T	0	0.02946	B	0.001	0.04355	B	0.882201	0.07243
7	142944655	C	G	M	I	.	7	142641742	7	142351864	467	KEL	ENSG00000197993	ENST00000355265	ENSP00000347409	P23276	KELL_HUMAN	c.1401G>C	p.M467I	c.1401G>C	p.Met467Ile	c.1401G>C	p.Met467Ile	principal1	Y	1	YES	-	ATG	3	0	C	C/C	C/C	C/C	0.019	0.50132	D	0.025	0.56192	D	0.088	0.25022	B	0.011	0.15521	B	0.050779	0.2304
7	142944668	T	C	E	G	.	7	142641755	7	142351877	463	KEL	ENSG00000197993	ENST00000355265	ENSP00000347409	P23276	KELL_HUMAN	c.1388A>G	p.E463G	c.1388A>G	p.Glu463Gly	c.1388A>G	p.Glu463Gly	principal1	Y	1	YES	-	GAG	2	0	T	T/T	T/T	T/T	0.074	0.34621	T	0.231	0.25061	T	0.001	0.07471	B	0.003	0.087	B	0.785703	0.09436
7	142946210	A	C	S	R	rs745532019	7	142643297	7	142353419	437	KEL	ENSG00000197993	ENST00000355265	ENSP00000347409	P23276	KELL_HUMAN	c.1311T>G	p.S437R	c.1311T>G	p.Ser437Arg	c.1311T>G	p.Ser437Arg	principal1	Y	1	YES	-	AGT	3	2	A	A/A	A/A	A/A	0.061	0.37118	T	0.055	0.46862	T	0.065	0.23521	B	0.037	0.23121	B	0.381031	0.13388
7	142946220	C	T	S	N	rs1333504564	7	142643307	7	142353429	434	KEL	ENSG00000197993	ENST00000355265	ENSP00000347409	P23276	KELL_HUMAN	c.1301G>A	p.S434N	c.1301G>A	p.Ser434Asn	c.1301G>A	p.Ser434Asn	principal1	Y	1	YES	-	AGC	2	0	C	C/C	C/C	C/C	0.441	0.09236	T	0.142	0.3333	T	0.029	0.19866	B	0.037	0.23121	B	0.809774	0.0682
7	142946226	C	A	G	V	.	7	142643313	7	142353435	432	KEL	ENSG00000197993	ENST00000355265	ENSP00000347409	P23276	KELL_HUMAN	c.1295G>T	p.G432V	c.1295G>T	p.Gly432Val	c.1295G>T	p.Gly432Val	principal1	Y	1	YES	-	GGC	2	0	C	C/C	C/C	C/C	0.053	0.38863	T	0.167	0.30729	T	0.351	0.33667	B	0.054	0.25828	B	0.982143	0.07847
7	142946232	G	T	A	D	rs893186617	7	142643319	7	142353441	430	KEL	ENSG00000197993	ENST00000355265	ENSP00000347409	P23276	KELL_HUMAN	c.1289C>A	p.A430D	c.1289C>A	p.Ala430Asp	c.1289C>A	p.Ala430Asp	principal1	Y	1	YES	-	GCC	2	0	G	G/G	G/G	G/G	0.002	0.72154	D	0.022	0.57587	D	0.784	0.44396	P	0.393	0.44248	B	0.308311	0.14478
7	142946236	C	T	E	K	.	7	142643323	7	142353445	429	KEL	ENSG00000197993	ENST00000355265	ENSP00000347409	P23276	KELL_HUMAN	c.1285G>A	p.E429K	c.1285G>A	p.Glu429Lys	c.1285G>A	p.Glu429Lys	principal1	Y	1	YES	-	GAG	1	0	C	C/C	C/C	C/C	0.106	0.29688	T	0	0.92824	D	0.957	0.54824	D	0.751	0.56062	P	0.021539	0.26815
7	142946246	C	G	L	F	rs201001830	7	142643333	7	142353455	425	KEL	ENSG00000197993	ENST00000355265	ENSP00000347409	P23276	KELL_HUMAN	c.1275G>C	p.L425F	c.1275G>C	p.Leu425Phe	c.1275G>C	p.Leu425Phe	principal1	Y	1	YES	-	TTG	3	2	C	C/C	C/C	C/C	0.003	0.68238	D	0.023	0.57104	D	0.998	0.7322	D	0.969	0.72001	D	0.17925	0.17149
7	142946280	G	T	T	K	rs1384232704	7	142643367	7	142353489	414	KEL	ENSG00000197993	ENST00000355265	ENSP00000347409	P23276	KELL_HUMAN	c.1241C>A	p.T414K	c.1241C>A	p.Thr414Lys	c.1241C>A	p.Thr414Lys	principal1	Y	1	YES	-	ACA	2	0	G	G/G	G/G	G/G	0	0.91255	D	0.007	0.69154	D	0.968	0.56581	D	0.773	0.56974	P	0.002486	0.36462
7	142952523	C	T	E	K	rs1359584568	7	142649610	7	142359732	397	KEL	ENSG00000197993	ENST00000355265	ENSP00000347409	P23276	KELL_HUMAN	c.1189G>A	p.E397K	c.1189G>A	p.Glu397Lys	c.1189G>A	p.Glu397Lys	principal1	Y	1	YES	-	GAG	1	0	C	C/C	C/C	C/C	1	0.00964	T	0.231	0.25061	T	0.946	0.53363	P	0.673	0.53214	P	0.227137	0.16004
7	142952541	T	C	K	E	rs1397925796	7	142649628	7	142359750	391	KEL	ENSG00000197993	ENST00000355265	ENSP00000347409	P23276	KELL_HUMAN	c.1171A>G	p.K391E	c.1171A>G	p.Lys391Glu	c.1171A>G	p.Lys391Glu	principal1	Y	1	YES	-	AAA	1	0	T	T/T	T/T	T/T	0.064	0.36509	T	0.348	0.17585	T	0.005	0.12996	B	0.011	0.15521	B	0.010609	0.29855
7	142953808	C	G	R	T	.	7	142650895	7	142361017	358	KEL	ENSG00000197993	ENST00000355265	ENSP00000347409	P23276	KELL_HUMAN	c.1073G>C	p.R358T	c.1073G>C	p.Arg358Thr	c.1073G>C	p.Arg358Thr	principal1	Y	1	YES	-	AGG	2	0	C	C/C	C/C	C/C	0.04	0.42199	D	0.016	0.60972	D	0.021	0.18474	B	0.038	0.23361	B	0.070661	0.21524
7	142953832	A	G	V	A	rs977459063	7	142650919	7	142361041	350	KEL	ENSG00000197993	ENST00000355265	ENSP00000347409	P23276	KELL_HUMAN	c.1049T>C	p.V350A	c.1049T>C	p.Val350Ala	c.1049T>C	p.Val350Ala	principal1	Y	1	YES	-	GTG	2	0	A	A/A	A/A	A/A	0	0.91255	D	0.025	0.56192	D	0.101	0.25775	B	0.061	0.2682	B	0.910741	0.07414
7	142953841	G	A	S	L	rs1288023610	7	142650928	7	142361050	347	KEL	ENSG00000197993	ENST00000355265	ENSP00000347409	P23276	KELL_HUMAN	c.1040C>T	p.S347L	c.1040C>T	p.Ser347Leu	c.1040C>T	p.Ser347Leu	principal1	Y	1	YES	-	TCA	2	0	G	G/G	G/G	G/G	0	0.91255	D	0.015	0.61642	D	0.565	0.38434	P	0.239	0.38566	B	0.000232	0.47286
7	142953877	A	C	L	R	rs376637218	7	142650964	7	142361086	335	KEL	ENSG00000197993	ENST00000355265	ENSP00000347409	P23276	KELL_HUMAN	c.1004T>G	p.L335R	c.1004T>G	p.Leu335Arg	c.1004T>G	p.Leu335Arg	principal1	Y	1	YES	-	CTC	2	0	A	A/A	A/A	A/A	0.034	0.44029	D	0.009	0.66756	D	0.655	0.40811	P	0.5	0.47649	P	0.927716	0.08442
7	142954204	C	G	V	L	rs1275962273	7	142651291	7	142361413	302	KEL	ENSG00000197993	ENST00000355265	ENSP00000347409	P23276	KELL_HUMAN	c.904G>C	p.V302L	c.904G>C	p.Val302Leu	c.904G>C	p.Val302Leu	principal1	Y	1	YES	-	GTC	1	0	C	C/C	C/C	C/C	0.11	0.29158	T	0.078	0.42261	T	0.002	0.09854	B	0.007	0.12992	B	0.301731	0.14586
7	142954205	C	T	M	I	.	7	142651292	7	142361414	301	KEL	ENSG00000197993	ENST00000355265	ENSP00000347409	P23276	KELL_HUMAN	c.903G>A	p.M301I	c.903G>A	p.Met301Ile	c.903G>A	p.Met301Ile	principal1	Y	1	YES	-	ATG	3	0	C	C/C	C/C	C/C	0.026	0.4691	D	0.425	0.13912	T	0.042	0.21471	B	0.016	0.17743	B	0.288429	0.03878
7	142954257	T	C	Q	R	rs757493985	7	142651344	7	142361466	284	KEL	ENSG00000197993	ENST00000355265	ENSP00000347409	P23276	KELL_HUMAN	c.851A>G	p.Q284R	c.851A>G	p.Gln284Arg	c.851A>G	p.Gln284Arg	principal1	Y	1	YES	-	CAG	2	0	T	T/T	T/T	T/T	0.157	0.23997	T	0.619	0.07468	T	0.023	0.18885	B	0.014	0.16862	B	0.328032	0.14161
7	142954311	C	A	S	I	rs1198073223	7	142651398	7	142361520	266	KEL	ENSG00000197993	ENST00000355265	ENSP00000347409	P23276	KELL_HUMAN	c.797G>T	p.S266I	c.797G>T	p.Ser266Ile	c.797G>T	p.Ser266Ile	principal1	Y	1	YES	-	AGC	2	0	C	C/C	C/C	C/C	0.14	0.25664	T	0.18	0.29442	T	0.241	0.30888	B	0.078	0.28627	B	0	0.00162
7	142954316	G	T	D	E	rs965336754	7	142651403	7	142361525	264	KEL	ENSG00000197993	ENST00000355265	ENSP00000347409	P23276	KELL_HUMAN	c.792C>A	p.D264E	c.792C>A	p.Asp264Glu	c.792C>A	p.Asp264Glu	principal1	Y	1	YES	-	GAC	3	2	G	G/G	G/G	G/G	0.362	0.11844	T	0.131	0.34596	T	0.003	0.11197	B	0.007	0.12992	B	0.093556	0.20218
7	142954335	C	T	G	E	rs1421443184	7	142651422	7	142361544	258	KEL	ENSG00000197993	ENST00000355265	ENSP00000347409	P23276	KELL_HUMAN	c.773G>A	p.G258E	c.773G>A	p.Gly258Glu	c.773G>A	p.Gly258Glu	principal1	Y	1	YES	-	GGA	2	0	C	C/C	C/C	C/C	0.001	0.7849	D	0.021	0.58089	D	0.999	0.77913	D	0.967	0.7153	D	0.000844	0.4144
7	142954341	T	C	Q	R	rs1586265171	7	142651428	7	142361550	256	KEL	ENSG00000197993	ENST00000355265	ENSP00000347409	P23276	KELL_HUMAN	c.767A>G	p.Q256R	c.767A>G	p.Gln256Arg	c.767A>G	p.Gln256Arg	principal1	Y	1	YES	-	CAG	2	0	T	T/T	T/T	T/T	0.262	0.16466	T	0.55	0.09425	T	0.012	0.16265	B	0.027	0.21085	B	0.857925	0.08916
7	142954360	A	G	Y	H	rs1342795567	7	142651447	7	142361569	250	KEL	ENSG00000197993	ENST00000355265	ENSP00000347409	P23276	KELL_HUMAN	c.748T>C	p.Y250H	c.748T>C	p.Tyr250His	c.748T>C	p.Tyr250His	principal1	Y	1	YES	-	TAC	1	0	A	A/A	A/A	A/A	0.001	0.91255	D	0	0.92824	D	0.984	0.60733	D	0.905	0.6426	P	6.3e-05	0.52346
7	142954469	G	A	A	V	.	7	142651556	7	142361678	244	KEL	ENSG00000197993	ENST00000355265	ENSP00000347409	P23276	KELL_HUMAN	c.731C>T	p.A244V	c.731C>T	p.Ala244Val	c.731C>T	p.Ala244Val	principal1	Y	1	YES	-	GCC	2	0	G	G/G	G/G	G/G	0.122	0.27663	T	0.139	0.33666	T	0.959	0.55135	D	0.542	0.48916	P	0.042124	0.23874
7	142954475	A	T	I	N	rs1271095464	7	142651562	7	142361684	242	KEL	ENSG00000197993	ENST00000355265	ENSP00000347409	P23276	KELL_HUMAN	c.725T>A	p.I242N	c.725T>A	p.Ile242Asn	c.725T>A	p.Ile242Asn	principal1	Y	1	YES	-	ATC	2	0	A	A/A	A/A	A/A	0.228	0.18434	T	0.163	0.31125	T	0	0.02946	B	0.001	0.04355	B	0.892442	0.08678
7	142954514	T	G	E	A	rs987103650	7	142651601	7	142361723	229	KEL	ENSG00000197993	ENST00000355265	ENSP00000347409	P23276	KELL_HUMAN	c.686A>C	p.E229A	c.686A>C	p.Glu229Ala	c.686A>C	p.Glu229Ala	principal1	Y	1	YES	-	GAG	2	0	T	T/T	T/T	T/T	0.103	0.30097	T	0	0.92824	D	0.99	0.63424	D	0.925	0.65999	D	3e-05	0.55875
7	142957841	T	C	T	A	rs936839735	7	142654928	7	142365050	220	KEL	ENSG00000197993	ENST00000355265	ENSP00000347409	P23276	KELL_HUMAN	c.658A>G	p.T220A	c.658A>G	p.Thr220Ala	c.658A>G	p.Thr220Ala	principal1	Y	1	YES	-	ACA	1	0	T	T/T	T/T	T/T	0.08	0.33585	T	0.076	0.42614	T	0.005	0.12996	B	0.011	0.15521	B	0.190299	0.16865
7	142957843	T	C	H	R	rs928091099	7	142654930	7	142365052	219	KEL	ENSG00000197993	ENST00000355265	ENSP00000347409	P23276	KELL_HUMAN	c.656A>G	p.H219R	c.656A>G	p.His219Arg	c.656A>G	p.His219Arg	principal1	Y	1	YES	-	CAC	2	0	T	T/T	T/T	T/T	0.015	0.52492	D	0.142	0.3333	T	0.285	0.32186	B	0.062	0.2693	B	0.519164	0.11761
7	142957873	G	T	A	D	rs1434221433	7	142654960	7	142365082	209	KEL	ENSG00000197993	ENST00000355265	ENSP00000347409	P23276	KELL_HUMAN	c.626C>A	p.A209D	c.626C>A	p.Ala209Asp	c.626C>A	p.Ala209Asp	principal1	Y	1	YES	-	GCC	2	0	G	G/G	G/G	G/G	0.004	0.65419	D	0.006	0.70582	D	0.998	0.7322	D	0.961	0.70482	D	0.00123	0.39743
7	142957907	T	A	M	L	rs1399795690	7	142654994	7	142365116	198	KEL	ENSG00000197993	ENST00000355265	ENSP00000347409	P23276	KELL_HUMAN	c.592A>T	p.M198L	c.592A>T	p.Met198Leu	c.592A>T	p.Met198Leu	principal1	Y	1	YES	-	ATG	1	0	T	T/T	T/T	T/T	0.054	0.38633	T	0	0.92824	D	0.449	0.36046	B	0.372	0.4361	B	1e-06	0.62929
7	142957949	T	C	K	E	rs1317221640	7	142655036	7	142365158	184	KEL	ENSG00000197993	ENST00000355265	ENSP00000347409	P23276	KELL_HUMAN	c.550A>G	p.K184E	c.550A>G	p.Lys184Glu	c.550A>G	p.Lys184Glu	principal1	Y	1	YES	-	AAA	1	0	T	T/T	T/T	T/T	0.032	0.44694	D	0.155	0.31936	T	0.003	0.11197	B	0.004	0.1009	B	0.02286	0.26555
7	142958316	T	G	Q	H	rs529823073	7	142655403	7	142365525	171	KEL	ENSG00000197993	ENST00000355265	ENSP00000347409	P23276	KELL_HUMAN	c.513A>C	p.Q171H	c.513A>C	p.Gln171His	c.513A>C	p.Gln171His	principal1	Y	1	YES	-	CAA	3	2	T	T/T	T/T	T/T	0.01	0.7849	D	0.101	0.38596	T	0.029	0.19866	B	0.026	0.20792	B	0.334722	0.14057
7	142958345	C	T	E	K	rs1215806158	7	142655432	7	142365554	162	KEL	ENSG00000197993	ENST00000355265	ENSP00000347409	P23276	KELL_HUMAN	c.484G>A	p.E162K	c.484G>A	p.Glu162Lys	c.484G>A	p.Glu162Lys	principal1	Y	1	YES	-	GAA	1	0	C	C/C	C/C	C/C	0.001	0.7849	D	0	0.92824	D	0.999	0.77913	D	0.985	0.76457	D	3e-05	0.55875
7	142958348	T	A	I	F	.	7	142655435	7	142365557	161	KEL	ENSG00000197993	ENST00000355265	ENSP00000347409	P23276	KELL_HUMAN	c.481A>T	p.I161F	c.481A>T	p.Ile161Phe	c.481A>T	p.Ile161Phe	principal1	Y	1	YES	-	ATT	1	0	T	T/T	T/T	T/T	0	0.91255	D	0	0.92824	D	1	0.90584	D	0.997	0.86255	D	3.5e-05	0.55875
7	142958365	C	T	C	Y	rs1338710626	7	142655452	7	142365574	155	KEL	ENSG00000197993	ENST00000355265	ENSP00000347409	P23276	KELL_HUMAN	c.464G>A	p.C155Y	c.464G>A	p.Cys155Tyr	c.464G>A	p.Cys155Tyr	principal1	Y	1	YES	-	TGC	2	0	C	C/C	C/C	C/C	0	0.91255	D	0	0.92824	D	1	0.90584	D	1	0.97372	D	1e-05	0.62929
7	142958377	A	G	F	S	.	7	142655464	7	142365586	151	KEL	ENSG00000197993	ENST00000355265	ENSP00000347409	P23276	KELL_HUMAN	c.452T>C	p.F151S	c.452T>C	p.Phe151Ser	c.452T>C	p.Phe151Ser	principal1	Y	1	YES	-	TTC	2	0	A	A/A	A/A	A/A	0	0.91255	D	0	0.92824	D	0.999	0.77913	D	0.986	0.76916	D	1.9e-05	0.62929
7	142958379	C	A	Q	H	.	7	142655466	7	142365588	150	KEL	ENSG00000197993	ENST00000355265	ENSP00000347409	P23276	KELL_HUMAN	c.450G>T	p.Q150H	c.450G>T	p.Gln150His	c.450G>T	p.Gln150His	principal1	Y	1	YES	-	CAG	3	2	C	C/C	C/C	C/C	0.079	0.51248	T	0.012	0.63918	D	0.927	0.51527	P	0.77	0.56828	P	0.734941	0.09824
7	142958401	G	A	S	F	rs1311311833	7	142655488	7	142365610	143	KEL	ENSG00000197993	ENST00000355265	ENSP00000347409	P23276	KELL_HUMAN	c.428C>T	p.S143F	c.428C>T	p.Ser143Phe	c.428C>T	p.Ser143Phe	principal1	Y	1	YES	-	TCT	2	0	G	G/G	G/G	G/G	0.005	0.72154	D	0.007	0.69154	D	0.989	0.62824	D	0.832	0.5973	P	0.001586	0.38554
7	142958409	G	T	H	Q	rs1327421450	7	142655496	7	142365618	140	KEL	ENSG00000197993	ENST00000355265	ENSP00000347409	P23276	KELL_HUMAN	c.420C>A	p.H140Q	c.420C>A	p.His140Gln	c.420C>A	p.His140Gln	principal1	Y	1	YES	-	CAC	3	2	G	G/G	G/G	G/G	0.286	0.18626	T	0.299	0.20422	T	0.116	0.26475	B	0.038	0.23361	B	0.70763	0.0624
7	142960930	A	G	L	P	.	7	142658017	7	142368139	133	KEL	ENSG00000197993	ENST00000355265	ENSP00000347409	P23276	KELL_HUMAN	c.398T>C	p.L133P	c.398T>C	p.Leu133Pro	c.398T>C	p.Leu133Pro	principal1	Y	1	YES	-	CTG	2	0	A	A/A	A/A	A/A	0	0.91255	D	0	0.92824	D	1	0.90584	D	1	0.97372	D	0.000646	0.42656
7	142960991	C	T	E	K	.	7	142658078	7	142368200	113	KEL	ENSG00000197993	ENST00000355265	ENSP00000347409	P23276	KELL_HUMAN	c.337G>A	p.E113K	c.337G>A	p.Glu113Lys	c.337G>A	p.Glu113Lys	principal1	Y	1	YES	-	GAG	1	0	C	C/C	C/C	C/C	0.867	0.02625	T	1	0.01155	T	0.002	0.09854	B	0.003	0.087	B	0.278046	0.14998
7	142960999	C	T	R	K	rs934798107	7	142658086	7	142368208	110	KEL	ENSG00000197993	ENST00000355265	ENSP00000347409	P23276	KELL_HUMAN	c.329G>A	p.R110K	c.329G>A	p.Arg110Lys	c.329G>A	p.Arg110Lys	principal1	Y	1	YES	-	AGG	2	0	C	C/C	C/C	C/C	0.326	0.13306	T	1	0.01155	T	0	0.02946	B	0.001	0.04355	B	0.770521	0.06594
7	142961023	T	C	D	G	rs1332444154	7	142658110	7	142368232	102	KEL	ENSG00000197993	ENST00000355265	ENSP00000347409	P23276	KELL_HUMAN	c.305A>G	p.D102G	c.305A>G	p.Asp102Gly	c.305A>G	p.Asp102Gly	principal1	Y	1	YES	-	GAC	2	0	T	T/T	T/T	T/T	0.002	0.72154	D	0	0.92824	D	0.993	0.65571	D	0.815	0.58847	P	0.000815	0.41658
7	142961026	G	A	T	I	rs1393396357	7	142658113	7	142368235	101	KEL	ENSG00000197993	ENST00000355265	ENSP00000347409	P23276	KELL_HUMAN	c.302C>T	p.T101I	c.302C>T	p.Thr101Ile	c.302C>T	p.Thr101Ile	principal1	Y	1	YES	-	ACC	2	0	G	G/G	G/G	G/G	0.132	0.28026	T	0.24	0.24406	T	0.053	0.22573	B	0.037	0.23121	B	0.366899	0.13586
7	142961033	G	C	P	A	rs1163206769	7	142658120	7	142368242	99	KEL	ENSG00000197993	ENST00000355265	ENSP00000347409	P23276	KELL_HUMAN	c.295C>G	p.P99A	c.295C>G	p.Pro99Ala	c.295C>G	p.Pro99Ala	principal1	Y	1	YES	-	CCC	1	0	G	G/G	G/G	G/G	0.024	0.47745	D	0.131	0.34596	T	0.618	0.39878	P	0.213	0.37437	B	0.001726	0.38161
7	142961035	G	A	A	V	.	7	142658122	7	142368244	98	KEL	ENSG00000197993	ENST00000355265	ENSP00000347409	P23276	KELL_HUMAN	c.293C>T	p.A98V	c.293C>T	p.Ala98Val	c.293C>T	p.Ala98Val	principal1	Y	1	YES	-	GCC	2	0	G	G/G	G/G	G/G	0.04	0.42199	D	0.334	0.1834	T	0.483	0.36807	P	0.058	0.26451	B	0.824447	0.09154
7	142961053	G	C	S	C	rs1586273831	7	142658140	7	142368262	92	KEL	ENSG00000197993	ENST00000355265	ENSP00000347409	P23276	KELL_HUMAN	c.275C>G	p.S92C	c.275C>G	p.Ser92Cys	c.275C>G	p.Ser92Cys	principal1	Y	1	YES	-	TCT	2	0	G	G/G	G/G	G/G	0.002	0.7849	D	0.003	0.76473	D	0.999	0.77913	D	0.894	0.63417	P	0.02949	0.25446
7	142961059	A	G	L	P	rs1445947591	7	142658146	7	142368268	90	KEL	ENSG00000197993	ENST00000355265	ENSP00000347409	P23276	KELL_HUMAN	c.269T>C	p.L90P	c.269T>C	p.Leu90Pro	c.269T>C	p.Leu90Pro	principal1	Y	1	YES	-	CTG	2	0	A	A/A	A/A	A/A	0	0.91255	D	0.005	0.72224	D	0.93	0.51791	P	0.467	0.46683	P	0.515553	0.11798
7	142961066	G	A	H	Y	rs188645006	7	142658153	7	142368275	88	KEL	ENSG00000197993	ENST00000355265	ENSP00000347409	P23276	KELL_HUMAN	c.262C>T	p.H88Y	c.262C>T	p.His88Tyr	c.262C>T	p.His88Tyr	principal1	Y	1	YES	-	CAT	1	0	G	G/G	G/G	G/G	0.286	0.15201	T	0.138	0.3378	T	0	0.02946	B	0	0.01387	B	0.716418	0.06288
7	142961083	C	A	C	F	rs1210393865	7	142658170	7	142368292	82	KEL	ENSG00000197993	ENST00000355265	ENSP00000347409	P23276	KELL_HUMAN	c.245G>T	p.C82F	c.245G>T	p.Cys82Phe	c.245G>T	p.Cys82Phe	principal1	Y	1	YES	-	TGT	2	0	C	C/C	C/C	C/C	0	0.91255	D	0.004	0.7415	D	1	0.90584	D	0.988	0.77976	D	8.4e-05	0.51296
7	142961092	G	A	T	I	rs1306995796	7	142658179	7	142368301	79	KEL	ENSG00000197993	ENST00000355265	ENSP00000347409	P23276	KELL_HUMAN	c.236C>T	p.T79I	c.236C>T	p.Thr79Ile	c.236C>T	p.Thr79Ile	principal1	Y	1	YES	-	ACA	2	0	G	G/G	G/G	G/G	0.001	0.7849	D	0.039	0.51112	D	0.875	0.48103	P	0.357	0.43052	B	0.702007	0.10086
7	142961099	A	G	C	R	rs1238135060	7	142658186	7	142368308	77	KEL	ENSG00000197993	ENST00000355265	ENSP00000347409	P23276	KELL_HUMAN	c.229T>C	p.C77R	c.229T>C	p.Cys77Arg	c.229T>C	p.Cys77Arg	principal1	Y	1	YES	-	TGT	1	0	A	A/A	A/A	A/A	0	0.91255	D	0	0.92824	D	1	0.90584	D	0.998	0.88582	D	8.1e-05	0.51296
7	142961102	G	A	P	S	rs1562965580	7	142658189	7	142368311	76	KEL	ENSG00000197993	ENST00000355265	ENSP00000347409	P23276	KELL_HUMAN	c.226C>T	p.P76S	c.226C>T	p.Pro76Ser	c.226C>T	p.Pro76Ser	principal1	Y	1	YES	-	CCC	1	0	G	G/G	G/G	G/G	0.668	0.1943	T	0.052	0.47581	T	0.024	0.19075	B	0.007	0.12992	B	0.065383	0.21884
7	142961363	G	T	P	T	.	7	142658450	7	142368572	74	KEL	ENSG00000197993	ENST00000355265	ENSP00000347409	P23276	KELL_HUMAN	c.220C>A	p.P74T	c.220C>A	p.Pro74Thr	c.220C>A	p.Pro74Thr	principal1	Y	1	YES	-	CCT	1	0	G	G/G	G/G	G/G	0.002	0.72154	D	0	0.92824	D	0.999	0.77913	D	0.96	0.70309	D	0.000487	0.43931
7	142961404	C	T	C	Y	rs1237062033	7	142658491	7	142368613	60	KEL	ENSG00000197993	ENST00000355265	ENSP00000347409	P23276	KELL_HUMAN	c.179G>A	p.C60Y	c.179G>A	p.Cys60Tyr	c.179G>A	p.Cys60Tyr	principal1	Y	1	YES	-	TGT	2	0	C	C/C	C/C	C/C	0.052	0.39097	T	0.056	0.46632	T	0.227	0.30477	B	0.063	0.27082	B	0.223683	0.16079
7	142961407	A	T	L	H	.	7	142658494	7	142368616	59	KEL	ENSG00000197993	ENST00000355265	ENSP00000347409	P23276	KELL_HUMAN	c.176T>A	p.L59H	c.176T>A	p.Leu59His	c.176T>A	p.Leu59His	principal1	Y	1	YES	-	CTT	2	0	A	A/A	A/A	A/A	0.007	0.68238	D	0.002	0.79402	D	0.996	0.68779	D	0.819	0.59018	P	0.801703	0.09318
7	142961437	A	G	L	P	rs1226065005	7	142658524	7	142368646	49	KEL	ENSG00000197993	ENST00000355265	ENSP00000347409	P23276	KELL_HUMAN	c.146T>C	p.L49P	c.146T>C	p.Leu49Pro	c.146T>C	p.Leu49Pro	principal1	Y	1	YES	-	CTG	2	0	A	A/A	A/A	A/A	0.001	0.7849	D	0	0.92824	D	0.999	0.77913	D	0.946	0.68276	D	0.098546	0.19975
7	142961458	C	A	W	L	.	7	142658545	7	142368667	42	KEL	ENSG00000197993	ENST00000355265	ENSP00000347409	P23276	KELL_HUMAN	c.125G>T	p.W42L	c.125G>T	p.Trp42Leu	c.125G>T	p.Trp42Leu	principal1	Y	1	YES	-	TGG	2	0	C	C/C	C/C	C/C	0.074	0.39097	T	0.561	0.09083	T	0.001	0.07471	B	0.001	0.04355	B	0.991518	0.08027
7	142961487	C	G	E	D	rs1300308125	7	142658574	7	142368696	32	KEL	ENSG00000197993	ENST00000355265	ENSP00000347409	P23276	KELL_HUMAN	c.96G>C	p.E32D	c.96G>C	p.Glu32Asp	c.96G>C	p.Glu32Asp	principal1	Y	1	YES	-	GAG	3	2	C	C/C	C/C	C/C	0.083	0.91255	T	0.29	0.21011	T	0.002	0.09854	B	0.003	0.087	B	0.990727	0.08032
7	142961495	G	A	P	S	rs1413202982	7	142658582	7	142368704	30	KEL	ENSG00000197993	ENST00000355265	ENSP00000347409	P23276	KELL_HUMAN	c.88C>T	p.P30S	c.88C>T	p.Pro30Ser	c.88C>T	p.Pro30Ser	principal1	Y	1	YES	-	CCA	1	0	G	G/G	G/G	G/G	0.007	0.63226	D	0	0.92824	D	0.267	0.31683	B	0.086	0.29521	B	0.000489	0.43931
7	142961799	T	A	Q	L	.	7	142658886	7	142369008	26	KEL	ENSG00000197993	ENST00000355265	ENSP00000347409	P23276	KELL_HUMAN	c.77A>T	p.Q26L	c.77A>T	p.Gln26Leu	c.77A>T	p.Gln26Leu	principal1	Y	1	YES	-	CAA	2	0	T	T/T	T/T	T/T	0.004	0.68238	D	0.467	0.12351	T	0.608	0.3954	P	0.261	0.39516	B	0.111036	0.19417
7	142961816	C	T	M	I	rs183462563	7	142658903	7	142369025	20	KEL	ENSG00000197993	ENST00000355265	ENSP00000347409	P23276	KELL_HUMAN	c.60G>A	p.M20I	c.60G>A	p.Met20Ile	c.60G>A	p.Met20Ile	principal1	Y	1	YES	-	ATG	3	0	C	C/C	C/C	C/C	0.024	0.5748	D	0.572	0.08746	T	0.003	0.11197	B	0.006	0.12133	B	0.02722	0.25793
7	142961821	C	T	G	R	rs1382912260	7	142658908	7	142369030	19	KEL	ENSG00000197993	ENST00000355265	ENSP00000347409	P23276	KELL_HUMAN	c.55G>A	p.G19R	c.55G>A	p.Gly19Arg	c.55G>A	p.Gly19Arg	principal1	Y	1	YES	-	GGA	1	0	C	C/C	C/C	C/C	0.392	0.16144	T	0.85	0.03507	T	0.003	0.11197	B	0.003	0.087	B	0.556205	0.11384
7	142941268	C	A	R	L	rs201835469	7	142638355	7	142348477	728	KEL	ENSG00000197993	ENST00000355265	ENSP00000347409	P23276	KELL_HUMAN	c.2183G>T	p.R728L	c.2183G>T	p.Arg728Leu	c.2183G>T	p.Arg728Leu	principal1	Y	1	YES	-	CGC	2	0	C	C/C	C/C	C/C	0.461	0.0871	T	0.016	0.60972	D	0.911	0.50336	P	0.735	0.5548	P	0.1823	0.1707
7	142941268	C	G	R	P	.	7	142638355	7	142348477	728	KEL	ENSG00000197993	ENST00000355265	ENSP00000347409	P23276	KELL_HUMAN	c.2183G>C	p.R728P	c.2183G>C	p.Arg728Pro	c.2183G>C	p.Arg728Pro	principal1	Y	1	YES	-	CGC	2	0	C	C/C	C/C	C/C	0.025	0.4732	D	0.012	0.63918	D	0.996	0.68779	D	0.903	0.64103	P	0.1823	0.1707
7	142941268	C	T	R	H	rs201835469	7	142638355	7	142348477	728	KEL	ENSG00000197993	ENST00000355265	ENSP00000347409	P23276	KELL_HUMAN	c.2183G>A	p.R728H	c.2183G>A	p.Arg728His	c.2183G>A	p.Arg728His	principal1	Y	1	YES	-	CGC	2	0	C	C/C	C/C	C/C	0.157	0.23997	T	0.148	0.32675	T	0.274	0.31856	B	0.066	0.27432	B	0.1823	0.1707
7	142941269	G	A	R	C	rs775361976	7	142638356	7	142348478	728	KEL	ENSG00000197993	ENST00000355265	ENSP00000347409	P23276	KELL_HUMAN	c.2182C>T	p.R728C	c.2182C>T	p.Arg728Cys	c.2182C>T	p.Arg728Cys	principal1	Y	1	YES	-	CGC	1	0	G	G/G	G/G	G/G	0.003	0.68238	D	0.002	0.79402	D	0.999	0.77913	D	0.916	0.65201	D	0.1823	0.1707
7	142941269	G	C	R	G	.	7	142638356	7	142348478	728	KEL	ENSG00000197993	ENST00000355265	ENSP00000347409	P23276	KELL_HUMAN	c.2182C>G	p.R728G	c.2182C>G	p.Arg728Gly	c.2182C>G	p.Arg728Gly	principal1	Y	1	YES	-	CGC	1	0	G	G/G	G/G	G/G	0.022	0.48642	D	0.011	0.64786	D	0.911	0.50336	P	0.735	0.5548	P	0.1823	0.1707
7	142941269	G	T	R	S	.	7	142638356	7	142348478	728	KEL	ENSG00000197993	ENST00000355265	ENSP00000347409	P23276	KELL_HUMAN	c.2182C>A	p.R728S	c.2182C>A	p.Arg728Ser	c.2182C>A	p.Arg728Ser	principal1	Y	1	YES	-	CGC	1	0	G	G/G	G/G	G/G	0.042	0.41637	D	0.013	0.63109	D	0.911	0.50336	P	0.592	0.50503	P	0.1823	0.1707
7	142941275	A	C	S	A	rs8176048	7	142638362	7	142348484	726	KEL	ENSG00000197993	ENST00000355265	ENSP00000347409	P23276	KELL_HUMAN	c.2176T>G	p.S726A	c.2176T>G	p.Ser726Ala	c.2176T>G	p.Ser726Ala	principal1	Y	1	YES	-	TCC	1	0	A	A/A	A/A	A/A	0.569	0.06204	T	0.139	0.33666	T	0.065	0.23521	B	0.055	0.25995	B	0.709954	0.10022
7	142941275	A	G	S	P	rs8176048	7	142638362	7	142348484	726	KEL	ENSG00000197993	ENST00000355265	ENSP00000347409	P23276	KELL_HUMAN	c.2176T>C	p.S726P	c.2176T>C	p.Ser726Pro	c.2176T>C	p.Ser726Pro	principal1	Y	1	YES	-	TCC	1	0	A	A/A	A/A	A/A	0.344	0.12552	T	0.18	0.29442	T	0.006	0.13644	B	0.018	0.18489	B	0.709954	0.10022
7	142941275	A	T	S	T	.	7	142638362	7	142348484	726	KEL	ENSG00000197993	ENST00000355265	ENSP00000347409	P23276	KELL_HUMAN	c.2176T>A	p.S726T	c.2176T>A	p.Ser726Thr	c.2176T>A	p.Ser726Thr	principal1	Y	1	YES	-	TCC	1	0	A	A/A	A/A	A/A	0.434	0.0943	T	0.103	0.38305	T	0.784	0.44396	P	0.315	0.41566	B	0.709954	0.10022
7	142941278	G	A	P	S	rs1276418160	7	142638365	7	142348487	725	KEL	ENSG00000197993	ENST00000355265	ENSP00000347409	P23276	KELL_HUMAN	c.2173C>T	p.P725S	c.2173C>T	p.Pro725Ser	c.2173C>T	p.Pro725Ser	principal1	Y	1	YES	-	CCC	1	0	G	G/G	G/G	G/G	0.06	0.37326	T	0	0.92824	D	1	0.90584	D	0.995	0.8317	D	7.1e-05	0.52346
7	142941278	G	C	P	A	rs1276418160	7	142638365	7	142348487	725	KEL	ENSG00000197993	ENST00000355265	ENSP00000347409	P23276	KELL_HUMAN	c.2173C>G	p.P725A	c.2173C>G	p.Pro725Ala	c.2173C>G	p.Pro725Ala	principal1	Y	1	YES	-	CCC	1	0	G	G/G	G/G	G/G	0.003	0.68238	D	0	0.92824	D	1	0.90584	D	0.993	0.8111	D	7.1e-05	0.52346
7	142941278	G	T	P	T	.	7	142638365	7	142348487	725	KEL	ENSG00000197993	ENST00000355265	ENSP00000347409	P23276	KELL_HUMAN	c.2173C>A	p.P725T	c.2173C>A	p.Pro725Thr	c.2173C>A	p.Pro725Thr	principal1	Y	1	YES	-	CCC	1	0	G	G/G	G/G	G/G	0.025	0.4732	D	0	0.92824	D	1	0.90584	D	0.995	0.8317	D	7.1e-05	0.52346
7	142941280	T	A	N	I	.	7	142638367	7	142348489	724	KEL	ENSG00000197993	ENST00000355265	ENSP00000347409	P23276	KELL_HUMAN	c.2171A>T	p.N724I	c.2171A>T	p.Asn724Ile	c.2171A>T	p.Asn724Ile	principal1	Y	1	YES	-	AAC	2	0	T	T/T	T/T	T/T	0	0.91255	D	0.001	0.83351	D	0.994	0.66517	D	0.953	0.69275	D	0.000773	0.41888
7	142941280	T	C	N	S	.	7	142638367	7	142348489	724	KEL	ENSG00000197993	ENST00000355265	ENSP00000347409	P23276	KELL_HUMAN	c.2171A>G	p.N724S	c.2171A>G	p.Asn724Ser	c.2171A>G	p.Asn724Ser	principal1	Y	1	YES	-	AAC	2	0	T	T/T	T/T	T/T	0.041	0.41915	D	0.092	0.39954	T	0.175	0.28858	B	0.319	0.41696	B	0.000773	0.41888
7	142941280	T	G	N	T	rs761411381	7	142638367	7	142348489	724	KEL	ENSG00000197993	ENST00000355265	ENSP00000347409	P23276	KELL_HUMAN	c.2171A>C	p.N724T	c.2171A>C	p.Asn724Thr	c.2171A>C	p.Asn724Thr	principal1	Y	1	YES	-	AAC	2	0	T	T/T	T/T	T/T	0.001	0.7849	D	0.013	0.63109	D	0.957	0.54824	D	0.837	0.59984	P	0.000773	0.41888
7	142941295	C	A	R	L	.	7	142638382	7	142348504	719	KEL	ENSG00000197993	ENST00000355265	ENSP00000347409	P23276	KELL_HUMAN	c.2156G>T	p.R719L	c.2156G>T	p.Arg719Leu	c.2156G>T	p.Arg719Leu	principal1	Y	1	YES	-	CGT	2	0	C	C/C	C/C	C/C	0.301	0.14449	T	0.088	0.40586	T	0.71	0.42074	P	0.299	0.41006	B	0.953028	0.08274
7	142941295	C	G	R	P	.	7	142638382	7	142348504	719	KEL	ENSG00000197993	ENST00000355265	ENSP00000347409	P23276	KELL_HUMAN	c.2156G>C	p.R719P	c.2156G>C	p.Arg719Pro	c.2156G>C	p.Arg719Pro	principal1	Y	1	YES	-	CGT	2	0	C	C/C	C/C	C/C	0.239	0.17761	T	0.185	0.28958	T	0.003	0.11197	B	0.009	0.143	B	0.953028	0.08274
7	142941295	C	T	R	H	rs138256114	7	142638382	7	142348504	719	KEL	ENSG00000197993	ENST00000355265	ENSP00000347409	P23276	KELL_HUMAN	c.2156G>A	p.R719H	c.2156G>A	p.Arg719His	c.2156G>A	p.Arg719His	principal1	Y	1	YES	-	CGT	2	0	C	C/C	C/C	C/C	0.184	0.21634	T	0.12	0.3597	T	0.017	0.17573	B	0.005	0.11217	B	0.953028	0.08274
7	142941296	G	A	R	C	.	7	142638383	7	142348505	719	KEL	ENSG00000197993	ENST00000355265	ENSP00000347409	P23276	KELL_HUMAN	c.2155C>T	p.R719C	c.2155C>T	p.Arg719Cys	c.2155C>T	p.Arg719Cys	principal1	Y	1	YES	-	CGT	1	0	G	G/G	G/G	G/G	0.051	0.39334	T	0.013	0.63109	D	0.998	0.7322	D	0.761	0.56482	P	0.953028	0.08274
7	142941296	G	C	R	G	rs1192823011	7	142638383	7	142348505	719	KEL	ENSG00000197993	ENST00000355265	ENSP00000347409	P23276	KELL_HUMAN	c.2155C>G	p.R719G	c.2155C>G	p.Arg719Gly	c.2155C>G	p.Arg719Gly	principal1	Y	1	YES	-	CGT	1	0	G	G/G	G/G	G/G	0.283	0.15354	T	0.08	0.41913	T	0.551	0.38139	P	0.165	0.35019	B	0.953028	0.08274
7	142941296	G	T	R	S	.	7	142638383	7	142348505	719	KEL	ENSG00000197993	ENST00000355265	ENSP00000347409	P23276	KELL_HUMAN	c.2155C>A	p.R719S	c.2155C>A	p.Arg719Ser	c.2155C>A	p.Arg719Ser	principal1	Y	1	YES	-	CGT	1	0	G	G/G	G/G	G/G	0.497	0.07821	T	0.259	0.23097	T	0.032	0.20242	B	0.015	0.17295	B	0.953028	0.08274
7	142941301	C	A	C	F	.	7	142638388	7	142348510	717	KEL	ENSG00000197993	ENST00000355265	ENSP00000347409	P23276	KELL_HUMAN	c.2150G>T	p.C717F	c.2150G>T	p.Cys717Phe	c.2150G>T	p.Cys717Phe	principal1	Y	1	YES	-	TGT	2	0	C	C/C	C/C	C/C	0	0.91255	D	0	0.92824	D	1	0.90584	D	1	0.97372	D	2e-05	0.62929
7	142941301	C	G	C	S	.	7	142638388	7	142348510	717	KEL	ENSG00000197993	ENST00000355265	ENSP00000347409	P23276	KELL_HUMAN	c.2150G>C	p.C717S	c.2150G>C	p.Cys717Ser	c.2150G>C	p.Cys717Ser	principal1	Y	1	YES	-	TGT	2	0	C	C/C	C/C	C/C	0	0.91255	D	0	0.92824	D	1	0.90584	D	0.999	0.92359	D	2e-05	0.62929
7	142941301	C	T	C	Y	rs1378369328	7	142638388	7	142348510	717	KEL	ENSG00000197993	ENST00000355265	ENSP00000347409	P23276	KELL_HUMAN	c.2150G>A	p.C717Y	c.2150G>A	p.Cys717Tyr	c.2150G>A	p.Cys717Tyr	principal1	Y	1	YES	-	TGT	2	0	C	C/C	C/C	C/C	0	0.91255	D	0	0.92824	D	1	0.90584	D	1	0.97372	D	2e-05	0.62929
7	142941302	A	C	C	G	.	7	142638389	7	142348511	717	KEL	ENSG00000197993	ENST00000355265	ENSP00000347409	P23276	KELL_HUMAN	c.2149T>G	p.C717G	c.2149T>G	p.Cys717Gly	c.2149T>G	p.Cys717Gly	principal1	Y	1	YES	-	TGT	1	0	A	A/A	A/A	A/A	0	0.91255	D	0	0.92824	D	1	0.90584	D	0.999	0.92359	D	2e-05	0.62929
7	142941302	A	G	C	R	rs755371909	7	142638389	7	142348511	717	KEL	ENSG00000197993	ENST00000355265	ENSP00000347409	P23276	KELL_HUMAN	c.2149T>C	p.C717R	c.2149T>C	p.Cys717Arg	c.2149T>C	p.Cys717Arg	principal1	Y	1	YES	-	TGT	1	0	A	A/A	A/A	A/A	0	0.91255	D	0	0.92824	D	1	0.90584	D	1	0.97372	D	2e-05	0.62929
7	142941302	A	T	C	S	.	7	142638389	7	142348511	717	KEL	ENSG00000197993	ENST00000355265	ENSP00000347409	P23276	KELL_HUMAN	c.2149T>A	p.C717S	c.2149T>A	p.Cys717Ser	c.2149T>A	p.Cys717Ser	principal1	Y	1	YES	-	TGT	1	0	A	A/A	A/A	A/A	0	0.91255	D	0	0.92824	D	1	0.90584	D	0.999	0.92359	D	2e-05	0.62929
7	142941304	C	A	R	L	.	7	142638391	7	142348513	716	KEL	ENSG00000197993	ENST00000355265	ENSP00000347409	P23276	KELL_HUMAN	c.2147G>T	p.R716L	c.2147G>T	p.Arg716Leu	c.2147G>T	p.Arg716Leu	principal1	Y	1	YES	-	CGC	2	0	C	C/C	C/C	C/C	0.309	0.14064	T	0.226	0.25438	T	0.002	0.09854	B	0.005	0.11217	B	0.659598	0.05971
7	142941304	C	G	R	P	.	7	142638391	7	142348513	716	KEL	ENSG00000197993	ENST00000355265	ENSP00000347409	P23276	KELL_HUMAN	c.2147G>C	p.R716P	c.2147G>C	p.Arg716Pro	c.2147G>C	p.Arg716Pro	principal1	Y	1	YES	-	CGC	2	0	C	C/C	C/C	C/C	0.182	0.21801	T	0.095	0.39492	T	0.899	0.49514	P	0.326	0.41929	B	0.659598	0.05971
7	142941304	C	T	R	H	rs765595801	7	142638391	7	142348513	716	KEL	ENSG00000197993	ENST00000355265	ENSP00000347409	P23276	KELL_HUMAN	c.2147G>A	p.R716H	c.2147G>A	p.Arg716His	c.2147G>A	p.Arg716His	principal1	Y	1	YES	-	CGC	2	0	C	C/C	C/C	C/C	0.533	0.06957	T	0.752	0.04772	T	0.001	0.07471	B	0.001	0.04355	B	0.659598	0.05971
7	142941305	G	A	R	C	rs566566734	7	142638392	7	142348514	716	KEL	ENSG00000197993	ENST00000355265	ENSP00000347409	P23276	KELL_HUMAN	c.2146C>T	p.R716C	c.2146C>T	p.Arg716Cys	c.2146C>T	p.Arg716Cys	principal1	Y	1	YES	-	CGC	1	0	G	G/G	G/G	G/G	0.07	0.35349	T	0.018	0.59732	D	0.986	0.61523	D	0.663	0.52893	P	0.659598	0.05971
7	142941305	G	C	R	G	.	7	142638392	7	142348514	716	KEL	ENSG00000197993	ENST00000355265	ENSP00000347409	P23276	KELL_HUMAN	c.2146C>G	p.R716G	c.2146C>G	p.Arg716Gly	c.2146C>G	p.Arg716Gly	principal1	Y	1	YES	-	CGC	1	0	G	G/G	G/G	G/G	0.693	0.04264	T	0.094	0.39645	T	0.001	0.07471	B	0.002	0.06944	B	0.659598	0.05971
7	142941305	G	T	R	S	.	7	142638392	7	142348514	716	KEL	ENSG00000197993	ENST00000355265	ENSP00000347409	P23276	KELL_HUMAN	c.2146C>A	p.R716S	c.2146C>A	p.Arg716Ser	c.2146C>A	p.Arg716Ser	principal1	Y	1	YES	-	CGC	1	0	G	G/G	G/G	G/G	0.381	0.11156	T	0.11	0.3731	T	0.205	0.29827	B	0.096	0.30313	B	0.659598	0.05971
7	142941310	T	A	Y	F	rs370926722	7	142638397	7	142348519	714	KEL	ENSG00000197993	ENST00000355265	ENSP00000347409	P23276	KELL_HUMAN	c.2141A>T	p.Y714F	c.2141A>T	p.Tyr714Phe	c.2141A>T	p.Tyr714Phe	principal1	Y	1	YES	-	TAT	2	0	T	T/T	T/T	T/T	0	0.91255	D	0.03	0.54159	D	0.321	0.33029	B	0.113	0.31689	B	0.175086	0.17261
7	142941310	T	C	Y	C	.	7	142638397	7	142348519	714	KEL	ENSG00000197993	ENST00000355265	ENSP00000347409	P23276	KELL_HUMAN	c.2141A>G	p.Y714C	c.2141A>G	p.Tyr714Cys	c.2141A>G	p.Tyr714Cys	principal1	Y	1	YES	-	TAT	2	0	T	T/T	T/T	T/T	0	0.91255	D	0.009	0.66756	D	0.924	0.51285	P	0.579	0.50152	P	0.175086	0.17261
7	142941310	T	G	Y	S	.	7	142638397	7	142348519	714	KEL	ENSG00000197993	ENST00000355265	ENSP00000347409	P23276	KELL_HUMAN	c.2141A>C	p.Y714S	c.2141A>C	p.Tyr714Ser	c.2141A>C	p.Tyr714Ser	principal1	Y	1	YES	-	TAT	2	0	T	T/T	T/T	T/T	0.059	0.37536	T	0.142	0.3333	T	0.009	0.15093	B	0.016	0.17743	B	0.175086	0.17261
7	142941317	C	A	A	S	.	7	142638404	7	142348526	712	KEL	ENSG00000197993	ENST00000355265	ENSP00000347409	P23276	KELL_HUMAN	c.2134G>T	p.A712S	c.2134G>T	p.Ala712Ser	c.2134G>T	p.Ala712Ser	principal1	Y	1	YES	-	GCC	1	0	C	C/C	C/C	C/C	0.785	0.03244	T	0.172	0.30241	T	0.374	0.34192	B	0.186	0.36104	B	0.015864	0.2813
7	142941317	C	G	A	P	.	7	142638404	7	142348526	712	KEL	ENSG00000197993	ENST00000355265	ENSP00000347409	P23276	KELL_HUMAN	c.2134G>C	p.A712P	c.2134G>C	p.Ala712Pro	c.2134G>C	p.Ala712Pro	principal1	Y	1	YES	-	GCC	1	0	C	C/C	C/C	C/C	0.025	0.4732	D	0.025	0.56192	D	0.991	0.6407	D	0.93	0.66466	D	0.015864	0.2813
7	142941317	C	T	A	T	rs149615400	7	142638404	7	142348526	712	KEL	ENSG00000197993	ENST00000355265	ENSP00000347409	P23276	KELL_HUMAN	c.2134G>A	p.A712T	c.2134G>A	p.Ala712Thr	c.2134G>A	p.Ala712Thr	principal1	Y	1	YES	-	GCC	1	0	C	C/C	C/C	C/C	0.185	0.2155	T	0.193	0.2821	T	0.322	0.33059	B	0.156	0.34472	B	0.015864	0.2813
7	142941322	G	A	A	V	rs746995926	7	142638409	7	142348531	710	KEL	ENSG00000197993	ENST00000355265	ENSP00000347409	P23276	KELL_HUMAN	c.2129C>T	p.A710V	c.2129C>T	p.Ala710Val	c.2129C>T	p.Ala710Val	principal1	Y	1	YES	-	GCC	2	0	G	G/G	G/G	G/G	0.014	0.53172	D	0.28	0.21678	T	0.982	0.60036	D	0.767	0.5672	P	0.886626	0.08716
7	142941322	G	C	A	G	.	7	142638409	7	142348531	710	KEL	ENSG00000197993	ENST00000355265	ENSP00000347409	P23276	KELL_HUMAN	c.2129C>G	p.A710G	c.2129C>G	p.Ala710Gly	c.2129C>G	p.Ala710Gly	principal1	Y	1	YES	-	GCC	2	0	G	G/G	G/G	G/G	0.023	0.48186	D	0.6	0.07946	T	0.939	0.52645	P	0.67	0.53116	P	0.886626	0.08716
7	142941322	G	T	A	D	.	7	142638409	7	142348531	710	KEL	ENSG00000197993	ENST00000355265	ENSP00000347409	P23276	KELL_HUMAN	c.2129C>A	p.A710D	c.2129C>A	p.Ala710Asp	c.2129C>A	p.Ala710Asp	principal1	Y	1	YES	-	GCC	2	0	G	G/G	G/G	G/G	0.95	0.02146	T	0.643	0.06903	T	0.046	0.21875	B	0.04	0.23831	B	0.886626	0.08716
7	142941325	G	A	P	L	rs756146575	7	142638412	7	142348534	709	KEL	ENSG00000197993	ENST00000355265	ENSP00000347409	P23276	KELL_HUMAN	c.2126C>T	p.P709L	c.2126C>T	p.Pro709Leu	c.2126C>T	p.Pro709Leu	principal1	Y	1	YES	-	CCA	2	0	G	G/G	G/G	G/G	0.074	0.34621	T	0.028	0.54934	D	0.801	0.45051	P	0.438	0.45631	B	0.08386	0.2073
7	142941325	G	C	P	R	.	7	142638412	7	142348534	709	KEL	ENSG00000197993	ENST00000355265	ENSP00000347409	P23276	KELL_HUMAN	c.2126C>G	p.P709R	c.2126C>G	p.Pro709Arg	c.2126C>G	p.Pro709Arg	principal1	Y	1	YES	-	CCA	2	0	G	G/G	G/G	G/G	1	0.00964	T	0.056	0.46632	T	0.876	0.48154	P	0.559	0.49531	P	0.08386	0.2073
7	142941325	G	T	P	Q	.	7	142638412	7	142348534	709	KEL	ENSG00000197993	ENST00000355265	ENSP00000347409	P23276	KELL_HUMAN	c.2126C>A	p.P709Q	c.2126C>A	p.Pro709Gln	c.2126C>A	p.Pro709Gln	principal1	Y	1	YES	-	CCA	2	0	G	G/G	G/G	G/G	0.41	0.10148	T	0.326	0.18789	T	0.111	0.26235	B	0.045	0.24526	B	0.08386	0.2073
7	142941326	G	A	P	S	rs779846275	7	142638413	7	142348535	709	KEL	ENSG00000197993	ENST00000355265	ENSP00000347409	P23276	KELL_HUMAN	c.2125C>T	p.P709S	c.2125C>T	p.Pro709Ser	c.2125C>T	p.Pro709Ser	principal1	Y	1	YES	-	CCA	1	0	G	G/G	G/G	G/G	0.06	0.37326	T	0.06	0.45744	T	0.801	0.45051	P	0.355	0.42984	B	0.08386	0.2073
7	142941326	G	C	P	A	.	7	142638413	7	142348535	709	KEL	ENSG00000197993	ENST00000355265	ENSP00000347409	P23276	KELL_HUMAN	c.2125C>G	p.P709A	c.2125C>G	p.Pro709Ala	c.2125C>G	p.Pro709Ala	principal1	Y	1	YES	-	CCA	1	0	G	G/G	G/G	G/G	0.073	0.348	T	0.09	0.40267	T	0.136	0.27347	B	0.129	0.32841	B	0.08386	0.2073
7	142941326	G	T	P	T	.	7	142638413	7	142348535	709	KEL	ENSG00000197993	ENST00000355265	ENSP00000347409	P23276	KELL_HUMAN	c.2125C>A	p.P709T	c.2125C>A	p.Pro709Thr	c.2125C>A	p.Pro709Thr	principal1	Y	1	YES	-	CCA	1	0	G	G/G	G/G	G/G	0.079	0.33753	T	0.04	0.50809	D	0.801	0.45051	P	0.598	0.50679	P	0.08386	0.2073
7	142941328	G	A	T	I	.	7	142638415	7	142348537	708	KEL	ENSG00000197993	ENST00000355265	ENSP00000347409	P23276	KELL_HUMAN	c.2123C>T	p.T708I	c.2123C>T	p.Thr708Ile	c.2123C>T	p.Thr708Ile	principal1	Y	1	YES	-	ACC	2	0	G	G/G	G/G	G/G	0.249	0.17183	T	0.278	0.21812	T	0	0.02946	B	0.001	0.04355	B	0.639632	0.0586
7	142941328	G	C	T	S	.	7	142638415	7	142348537	708	KEL	ENSG00000197993	ENST00000355265	ENSP00000347409	P23276	KELL_HUMAN	c.2123C>G	p.T708S	c.2123C>G	p.Thr708Ser	c.2123C>G	p.Thr708Ser	principal1	Y	1	YES	-	ACC	2	0	G	G/G	G/G	G/G	1	0.00964	T	0.805	0.04005	T	0.002	0.09854	B	0.002	0.06944	B	0.639632	0.0586
7	142941328	G	T	T	N	rs749117878	7	142638415	7	142348537	708	KEL	ENSG00000197993	ENST00000355265	ENSP00000347409	P23276	KELL_HUMAN	c.2123C>A	p.T708N	c.2123C>A	p.Thr708Asn	c.2123C>A	p.Thr708Asn	principal1	Y	1	YES	-	ACC	2	0	G	G/G	G/G	G/G	0.02	0.49613	D	0.277	0.2188	T	0.039	0.21116	B	0.009	0.143	B	0.639632	0.0586
7	142941334	C	A	S	I	.	7	142638421	7	142348543	706	KEL	ENSG00000197993	ENST00000355265	ENSP00000347409	P23276	KELL_HUMAN	c.2117G>T	p.S706I	c.2117G>T	p.Ser706Ile	c.2117G>T	p.Ser706Ile	principal1	Y	1	YES	-	AGC	2	0	C	C/C	C/C	C/C	0	0.91255	D	0	0.92824	D	1	0.90584	D	0.994	0.82059	D	5e-06	0.62929
7	142941334	C	G	S	T	rs768466059	7	142638421	7	142348543	706	KEL	ENSG00000197993	ENST00000355265	ENSP00000347409	P23276	KELL_HUMAN	c.2117G>C	p.S706T	c.2117G>C	p.Ser706Thr	c.2117G>C	p.Ser706Thr	principal1	Y	1	YES	-	AGC	2	0	C	C/C	C/C	C/C	0.001	0.7849	D	0	0.92824	D	0.999	0.77913	D	0.984	0.76113	D	5e-06	0.62929
7	142941334	C	T	S	N	rs768466059	7	142638421	7	142348543	706	KEL	ENSG00000197993	ENST00000355265	ENSP00000347409	P23276	KELL_HUMAN	c.2117G>A	p.S706N	c.2117G>A	p.Ser706Asn	c.2117G>A	p.Ser706Asn	principal1	Y	1	YES	-	AGC	2	0	C	C/C	C/C	C/C	0	0.91255	D	0	0.92824	D	1	0.90584	D	0.99	0.78936	D	5e-06	0.62929
7	142941338	G	A	L	F	rs1322183875	7	142638425	7	142348547	705	KEL	ENSG00000197993	ENST00000355265	ENSP00000347409	P23276	KELL_HUMAN	c.2113C>T	p.L705F	c.2113C>T	p.Leu705Phe	c.2113C>T	p.Leu705Phe	principal1	Y	1	YES	-	CTC	1	0	G	G/G	G/G	G/G	0.002	0.72154	D	0.028	0.54934	D	0.76	0.43524	P	0.484	0.47189	P	0.054726	0.227
7	142941338	G	C	L	V	.	7	142638425	7	142348547	705	KEL	ENSG00000197993	ENST00000355265	ENSP00000347409	P23276	KELL_HUMAN	c.2113C>G	p.L705V	c.2113C>G	p.Leu705Val	c.2113C>G	p.Leu705Val	principal1	Y	1	YES	-	CTC	1	0	G	G/G	G/G	G/G	0.186	0.21467	T	0.439	0.13365	T	0.046	0.21875	B	0.11	0.3146	B	0.054726	0.227
7	142941338	G	T	L	I	.	7	142638425	7	142348547	705	KEL	ENSG00000197993	ENST00000355265	ENSP00000347409	P23276	KELL_HUMAN	c.2113C>A	p.L705I	c.2113C>A	p.Leu705Ile	c.2113C>A	p.Leu705Ile	principal1	Y	1	YES	-	CTC	1	0	G	G/G	G/G	G/G	0.158	0.23905	T	0.089	0.40426	T	0.17	0.28703	B	0.068	0.27651	B	0.054726	0.227
7	142941340	G	A	P	L	.	7	142638427	7	142348549	704	KEL	ENSG00000197993	ENST00000355265	ENSP00000347409	P23276	KELL_HUMAN	c.2111C>T	p.P704L	c.2111C>T	p.Pro704Leu	c.2111C>T	p.Pro704Leu	principal1	Y	1	YES	-	CCC	2	0	G	G/G	G/G	G/G	0.003	0.68238	D	0	0.92824	D	1	0.90584	D	0.995	0.8317	D	7e-05	0.52346
7	142941340	G	C	P	R	.	7	142638427	7	142348549	704	KEL	ENSG00000197993	ENST00000355265	ENSP00000347409	P23276	KELL_HUMAN	c.2111C>G	p.P704R	c.2111C>G	p.Pro704Arg	c.2111C>G	p.Pro704Arg	principal1	Y	1	YES	-	CCC	2	0	G	G/G	G/G	G/G	0.003	0.68238	D	0	0.92824	D	1	0.90584	D	0.996	0.84481	D	7e-05	0.52346
7	142941340	G	T	P	H	rs747806266	7	142638427	7	142348549	704	KEL	ENSG00000197993	ENST00000355265	ENSP00000347409	P23276	KELL_HUMAN	c.2111C>A	p.P704H	c.2111C>A	p.Pro704His	c.2111C>A	p.Pro704His	principal1	Y	1	YES	-	CCC	2	0	G	G/G	G/G	G/G	0.001	0.7849	D	0	0.92824	D	1	0.90584	D	0.998	0.88582	D	7e-05	0.52346
7	142941344	C	A	G	W	.	7	142638431	7	142348553	703	KEL	ENSG00000197993	ENST00000355265	ENSP00000347409	P23276	KELL_HUMAN	c.2107G>T	p.G703W	c.2107G>T	p.Gly703Trp	c.2107G>T	p.Gly703Trp	principal1	Y	1	YES	-	GGG	1	0	C	C/C	C/C	C/C	0	0.91255	D	0	0.92824	D	1	0.90584	D	1	0.97372	D	5.6e-05	0.53742
7	142941344	C	G	G	R	rs191330570	7	142638431	7	142348553	703	KEL	ENSG00000197993	ENST00000355265	ENSP00000347409	P23276	KELL_HUMAN	c.2107G>C	p.G703R	c.2107G>C	p.Gly703Arg	c.2107G>C	p.Gly703Arg	principal1	Y	1	YES	-	GGG	1	0	C	C/C	C/C	C/C	0	0.91255	D	0	0.92824	D	1	0.90584	D	0.999	0.92359	D	5.6e-05	0.53742
7	142941344	C	T	G	R	rs191330570	7	142638431	7	142348553	703	KEL	ENSG00000197993	ENST00000355265	ENSP00000347409	P23276	KELL_HUMAN	c.2107G>A	p.G703R	c.2107G>A	p.Gly703Arg	c.2107G>A	p.Gly703Arg	principal1	Y	1	YES	-	GGG	1	0	C	C/C	C/C	C/C	0	0.91255	D	0	0.92824	D	1	0.90584	D	0.999	0.92359	D	5.6e-05	0.53742
7	142941352	C	A	R	L	.	7	142638439	7	142348561	700	KEL	ENSG00000197993	ENST00000355265	ENSP00000347409	P23276	KELL_HUMAN	c.2099G>T	p.R700L	c.2099G>T	p.Arg700Leu	c.2099G>T	p.Arg700Leu	principal1	Y	1	YES	-	CGA	2	0	C	C/C	C/C	C/C	0	0.91255	D	0	0.92824	D	1	0.90584	D	1	0.97372	D	0.000282	0.46274
7	142941352	C	G	R	P	rs1268359042	7	142638439	7	142348561	700	KEL	ENSG00000197993	ENST00000355265	ENSP00000347409	P23276	KELL_HUMAN	c.2099G>C	p.R700P	c.2099G>C	p.Arg700Pro	c.2099G>C	p.Arg700Pro	principal1	Y	1	YES	-	CGA	2	0	C	C/C	C/C	C/C	0	0.91255	D	0	0.92824	D	1	0.90584	D	1	0.97372	D	0.000282	0.46274
7	142941352	C	T	R	Q	rs1268359042	7	142638439	7	142348561	700	KEL	ENSG00000197993	ENST00000355265	ENSP00000347409	P23276	KELL_HUMAN	c.2099G>A	p.R700Q	c.2099G>A	p.Arg700Gln	c.2099G>A	p.Arg700Gln	principal1	Y	1	YES	-	CGA	2	0	C	C/C	C/C	C/C	0	0.91255	D	0	0.92824	D	1	0.90584	D	0.999	0.92359	D	0.000282	0.46274
7	142941353	G	A	R	X	rs565926203	7	142638440	7	142348562	700	KEL	ENSG00000197993	ENST00000355265	ENSP00000347409	P23276	KELL_HUMAN	c.2098C>T	p.R700X	c.2098C>T	p.Arg700*	c.2098C>T	p.Arg700Ter	principal1	Y	1	YES	-	CGA	1	2	G	G/G	G/G	G/G	.	.	.	.	.	.	.	.	.	.	.	.	0.000282	0.46274
7	142941353	G	C	R	G	rs565926203	7	142638440	7	142348562	700	KEL	ENSG00000197993	ENST00000355265	ENSP00000347409	P23276	KELL_HUMAN	c.2098C>G	p.R700G	c.2098C>G	p.Arg700Gly	c.2098C>G	p.Arg700Gly	principal1	Y	1	YES	-	CGA	1	2	G	G/G	G/G	G/G	0	0.91255	D	0	0.92824	D	1	0.90584	D	1	0.97372	D	0.000282	0.46274
7	142941355	A	C	L	R	.	7	142638442	7	142348564	699	KEL	ENSG00000197993	ENST00000355265	ENSP00000347409	P23276	KELL_HUMAN	c.2096T>G	p.L699R	c.2096T>G	p.Leu699Arg	c.2096T>G	p.Leu699Arg	principal1	Y	1	YES	-	CTC	2	0	A	A/A	A/A	A/A	0.001	0.7849	D	0.002	0.79402	D	0.999	0.77913	D	0.972	0.72692	D	0.008483	0.30815
7	142941355	A	G	L	P	.	7	142638442	7	142348564	699	KEL	ENSG00000197993	ENST00000355265	ENSP00000347409	P23276	KELL_HUMAN	c.2096T>C	p.L699P	c.2096T>C	p.Leu699Pro	c.2096T>C	p.Leu699Pro	principal1	Y	1	YES	-	CTC	2	0	A	A/A	A/A	A/A	0.001	0.7849	D	0.003	0.76473	D	0.999	0.77913	D	0.979	0.74454	D	0.008483	0.30815
7	142941355	A	T	L	H	rs760071961	7	142638442	7	142348564	699	KEL	ENSG00000197993	ENST00000355265	ENSP00000347409	P23276	KELL_HUMAN	c.2096T>A	p.L699H	c.2096T>A	p.Leu699His	c.2096T>A	p.Leu699His	principal1	Y	1	YES	-	CTC	2	0	A	A/A	A/A	A/A	0	0.91255	D	0.001	0.83351	D	1	0.90584	D	0.979	0.74454	D	0.008483	0.30815
7	142941356	G	A	L	F	rs373438959	7	142638443	7	142348565	699	KEL	ENSG00000197993	ENST00000355265	ENSP00000347409	P23276	KELL_HUMAN	c.2095C>T	p.L699F	c.2095C>T	p.Leu699Phe	c.2095C>T	p.Leu699Phe	principal1	Y	1	YES	-	CTC	1	0	G	G/G	G/G	G/G	1	0.00964	T	0.016	0.60972	D	0.659	0.40886	P	0.401	0.44513	B	0.008483	0.30815
7	142941356	G	C	L	V	.	7	142638443	7	142348565	699	KEL	ENSG00000197993	ENST00000355265	ENSP00000347409	P23276	KELL_HUMAN	c.2095C>G	p.L699V	c.2095C>G	p.Leu699Val	c.2095C>G	p.Leu699Val	principal1	Y	1	YES	-	CTC	1	0	G	G/G	G/G	G/G	0.075	0.34444	T	0.133	0.34359	T	0.606	0.39465	P	0.284	0.40463	B	0.008483	0.30815
7	142941356	G	T	L	I	.	7	142638443	7	142348565	699	KEL	ENSG00000197993	ENST00000355265	ENSP00000347409	P23276	KELL_HUMAN	c.2095C>A	p.L699I	c.2095C>A	p.Leu699Ile	c.2095C>A	p.Leu699Ile	principal1	Y	1	YES	-	CTC	1	0	G	G/G	G/G	G/G	0.056	0.38185	T	0.036	0.5206	D	0.961	0.55431	D	0.714	0.54635	P	0.008483	0.30815
7	142941361	G	A	P	L	rs1410323946	7	142638448	7	142348570	697	KEL	ENSG00000197993	ENST00000355265	ENSP00000347409	P23276	KELL_HUMAN	c.2090C>T	p.P697L	c.2090C>T	p.Pro697Leu	c.2090C>T	p.Pro697Leu	principal1	Y	1	YES	-	CCA	2	0	G	G/G	G/G	G/G	0.091	0.31834	T	0.819	0.0384	T	0.051	0.22415	B	0.033	0.22329	B	0.218794	0.16188
7	142941361	G	C	P	R	.	7	142638448	7	142348570	697	KEL	ENSG00000197993	ENST00000355265	ENSP00000347409	P23276	KELL_HUMAN	c.2090C>G	p.P697R	c.2090C>G	p.Pro697Arg	c.2090C>G	p.Pro697Arg	principal1	Y	1	YES	-	CCA	2	0	G	G/G	G/G	G/G	0.003	0.68238	D	0.104	0.3816	T	0.966	0.56202	D	0.617	0.51308	P	0.218794	0.16188
7	142941361	G	T	P	Q	.	7	142638448	7	142348570	697	KEL	ENSG00000197993	ENST00000355265	ENSP00000347409	P23276	KELL_HUMAN	c.2090C>A	p.P697Q	c.2090C>A	p.Pro697Gln	c.2090C>A	p.Pro697Gln	principal1	Y	1	YES	-	CCA	2	0	G	G/G	G/G	G/G	0.003	0.68238	D	0.101	0.38596	T	0.966	0.56202	D	0.69	0.53781	P	0.218794	0.16188
7	142941364	G	A	P	L	.	7	142638451	7	142348573	696	KEL	ENSG00000197993	ENST00000355265	ENSP00000347409	P23276	KELL_HUMAN	c.2087C>T	p.P696L	c.2087C>T	p.Pro696Leu	c.2087C>T	p.Pro696Leu	principal1	Y	1	YES	-	CCT	2	0	G	G/G	G/G	G/G	0.001	0.7849	D	0	0.92824	D	0.999	0.77913	D	0.973	0.72923	D	7e-05	0.52346
7	142941364	G	C	P	R	rs753042898	7	142638451	7	142348573	696	KEL	ENSG00000197993	ENST00000355265	ENSP00000347409	P23276	KELL_HUMAN	c.2087C>G	p.P696R	c.2087C>G	p.Pro696Arg	c.2087C>G	p.Pro696Arg	principal1	Y	1	YES	-	CCT	2	0	G	G/G	G/G	G/G	0.001	0.7849	D	0	0.92824	D	0.999	0.77913	D	0.973	0.72923	D	7e-05	0.52346
7	142941364	G	T	P	H	.	7	142638451	7	142348573	696	KEL	ENSG00000197993	ENST00000355265	ENSP00000347409	P23276	KELL_HUMAN	c.2087C>A	p.P696H	c.2087C>A	p.Pro696His	c.2087C>A	p.Pro696His	principal1	Y	1	YES	-	CCT	2	0	G	G/G	G/G	G/G	0.023	0.48186	D	0	0.92824	D	0.894	0.49185	P	0.499	0.47621	P	7e-05	0.52346
7	142941365	G	A	P	S	rs758657888	7	142638452	7	142348574	696	KEL	ENSG00000197993	ENST00000355265	ENSP00000347409	P23276	KELL_HUMAN	c.2086C>T	p.P696S	c.2086C>T	p.Pro696Ser	c.2086C>T	p.Pro696Ser	principal1	Y	1	YES	-	CCT	1	0	G	G/G	G/G	G/G	0.001	0.7849	D	0	0.92824	D	0.989	0.62824	D	0.78	0.57283	P	7e-05	0.52346
7	142941365	G	C	P	A	.	7	142638452	7	142348574	696	KEL	ENSG00000197993	ENST00000355265	ENSP00000347409	P23276	KELL_HUMAN	c.2086C>G	p.P696A	c.2086C>G	p.Pro696Ala	c.2086C>G	p.Pro696Ala	principal1	Y	1	YES	-	CCT	1	0	G	G/G	G/G	G/G	0.001	0.7849	D	0	0.92824	D	0.999	0.77913	D	0.96	0.70309	D	7e-05	0.52346
7	142941365	G	T	P	T	.	7	142638452	7	142348574	696	KEL	ENSG00000197993	ENST00000355265	ENSP00000347409	P23276	KELL_HUMAN	c.2086C>A	p.P696T	c.2086C>A	p.Pro696Thr	c.2086C>A	p.Pro696Thr	principal1	Y	1	YES	-	CCT	1	0	G	G/G	G/G	G/G	0.001	0.7849	D	0	0.92824	D	0.999	0.77913	D	0.98	0.74843	D	7e-05	0.52346
7	142941368	T	A	S	C	.	7	142638455	7	142348577	695	KEL	ENSG00000197993	ENST00000355265	ENSP00000347409	P23276	KELL_HUMAN	c.2083A>T	p.S695C	c.2083A>T	p.Ser695Cys	c.2083A>T	p.Ser695Cys	principal1	Y	1	YES	-	AGC	1	0	T	T/T	T/T	T/T	0.001	0.7849	D	0	0.92824	D	1	0.90584	D	0.983	0.75793	D	0.000217	0.47681
7	142941368	T	C	S	G	rs764206320	7	142638455	7	142348577	695	KEL	ENSG00000197993	ENST00000355265	ENSP00000347409	P23276	KELL_HUMAN	c.2083A>G	p.S695G	c.2083A>G	p.Ser695Gly	c.2083A>G	p.Ser695Gly	principal1	Y	1	YES	-	AGC	1	0	T	T/T	T/T	T/T	0.004	0.65419	D	0	0.92824	D	0.989	0.62824	D	0.922	0.65739	D	0.000217	0.47681
7	142941368	T	G	S	R	.	7	142638455	7	142348577	695	KEL	ENSG00000197993	ENST00000355265	ENSP00000347409	P23276	KELL_HUMAN	c.2083A>C	p.S695R	c.2083A>C	p.Ser695Arg	c.2083A>C	p.Ser695Arg	principal1	Y	1	YES	-	AGC	1	0	T	T/T	T/T	T/T	0.04	0.42199	D	0	0.92824	D	0.413	0.35168	B	0.277	0.40197	B	0.000217	0.47681
7	142941371	G	A	H	Y	.	7	142638458	7	142348580	694	KEL	ENSG00000197993	ENST00000355265	ENSP00000347409	P23276	KELL_HUMAN	c.2080C>T	p.H694Y	c.2080C>T	p.His694Tyr	c.2080C>T	p.His694Tyr	principal1	Y	1	YES	-	CAC	1	0	G	G/G	G/G	G/G	0.06	0.37326	T	0.07	0.43721	T	0.067	0.23653	B	0.072	0.28043	B	0.001117	0.40219
7	142941371	G	C	H	D	rs1300866231	7	142638458	7	142348580	694	KEL	ENSG00000197993	ENST00000355265	ENSP00000347409	P23276	KELL_HUMAN	c.2080C>G	p.H694D	c.2080C>G	p.His694Asp	c.2080C>G	p.His694Asp	principal1	Y	1	YES	-	CAC	1	0	G	G/G	G/G	G/G	0.001	0.7849	D	0.009	0.66756	D	0.994	0.66517	D	0.936	0.6715	D	0.001117	0.40219
7	142941371	G	T	H	N	.	7	142638458	7	142348580	694	KEL	ENSG00000197993	ENST00000355265	ENSP00000347409	P23276	KELL_HUMAN	c.2080C>A	p.H694N	c.2080C>A	p.His694Asn	c.2080C>A	p.His694Asn	principal1	Y	1	YES	-	CAC	1	0	G	G/G	G/G	G/G	0.001	0.7849	D	0.016	0.60972	D	0.994	0.66517	D	0.875	0.62107	P	0.001117	0.40219
7	142941373	G	A	T	I	rs757250211	7	142638460	7	142348582	693	KEL	ENSG00000197993	ENST00000355265	ENSP00000347409	P23276	KELL_HUMAN	c.2078C>T	p.T693I	c.2078C>T	p.Thr693Ile	c.2078C>T	p.Thr693Ile	principal1	Y	1	YES	-	ACT	2	0	G	G/G	G/G	G/G	0.173	0.22573	T	0.616	0.07543	T	0.001	0.07471	B	0.003	0.087	B	0.412461	0.04599
7	142941373	G	C	T	S	.	7	142638460	7	142348582	693	KEL	ENSG00000197993	ENST00000355265	ENSP00000347409	P23276	KELL_HUMAN	c.2078C>G	p.T693S	c.2078C>G	p.Thr693Ser	c.2078C>G	p.Thr693Ser	principal1	Y	1	YES	-	ACT	2	0	G	G/G	G/G	G/G	0.012	0.54683	D	0.229	0.2521	T	0.285	0.32186	B	0.085	0.29395	B	0.412461	0.04599
7	142941373	G	T	T	N	.	7	142638460	7	142348582	693	KEL	ENSG00000197993	ENST00000355265	ENSP00000347409	P23276	KELL_HUMAN	c.2078C>A	p.T693N	c.2078C>A	p.Thr693Asn	c.2078C>A	p.Thr693Asn	principal1	Y	1	YES	-	ACT	2	0	G	G/G	G/G	G/G	0.004	0.65419	D	0.079	0.42086	T	0.662	0.4095	P	0.212	0.37394	B	0.412461	0.04599
7	142941377	C	A	D	Y	.	7	142638464	7	142348586	692	KEL	ENSG00000197993	ENST00000355265	ENSP00000347409	P23276	KELL_HUMAN	c.2074G>T	p.D692Y	c.2074G>T	p.Asp692Tyr	c.2074G>T	p.Asp692Tyr	principal1	Y	1	YES	-	GAC	1	0	C	C/C	C/C	C/C	0	0.91255	D	0	0.92824	D	1	0.90584	D	0.999	0.92359	D	0.009998	0.30113
7	142941377	C	G	D	H	.	7	142638464	7	142348586	692	KEL	ENSG00000197993	ENST00000355265	ENSP00000347409	P23276	KELL_HUMAN	c.2074G>C	p.D692H	c.2074G>C	p.Asp692His	c.2074G>C	p.Asp692His	principal1	Y	1	YES	-	GAC	1	0	C	C/C	C/C	C/C	0	0.91255	D	0	0.92824	D	1	0.90584	D	0.999	0.92359	D	0.009998	0.30113
7	142941377	C	T	D	N	rs148753837	7	142638464	7	142348586	692	KEL	ENSG00000197993	ENST00000355265	ENSP00000347409	P23276	KELL_HUMAN	c.2074G>A	p.D692N	c.2074G>A	p.Asp692Asn	c.2074G>A	p.Asp692Asn	principal1	Y	1	YES	-	GAC	1	0	C	C/C	C/C	C/C	0	0.91255	D	0	0.92824	D	1	0.90584	D	0.997	0.86255	D	0.009998	0.30113
7	142941378	G	C	H	Q	rs552539858	7	142638465	7	142348587	691	KEL	ENSG00000197993	ENST00000355265	ENSP00000347409	P23276	KELL_HUMAN	c.2073C>G	p.H691Q	c.2073C>G	p.His691Gln	c.2073C>G	p.His691Gln	principal1	Y	1	YES	-	CAC	3	2	G	G/G	G/G	G/G	0.49	0.07994	T	0.662	0.06469	T	0.001	0.07471	B	0	0.01387	B	0.745587	0.09741
7	142941378	G	T	H	Q	.	7	142638465	7	142348587	691	KEL	ENSG00000197993	ENST00000355265	ENSP00000347409	P23276	KELL_HUMAN	c.2073C>A	p.H691Q	c.2073C>A	p.His691Gln	c.2073C>A	p.His691Gln	principal1	Y	1	YES	-	CAC	3	2	G	G/G	G/G	G/G	0.49	0.07994	T	0.662	0.06469	T	0.001	0.07471	B	0	0.01387	B	0.745587	0.09741
7	142941386	C	A	D	Y	rs144613404	7	142638473	7	142348595	689	KEL	ENSG00000197993	ENST00000355265	ENSP00000347409	P23276	KELL_HUMAN	c.2065G>T	p.D689Y	c.2065G>T	p.Asp689Tyr	c.2065G>T	p.Asp689Tyr	principal1	Y	1	YES	-	GAC	1	0	C	C/C	C/C	C/C	0.01	0.56456	D	0.003	0.76473	D	0.045	0.21781	B	0.023	0.19966	B	0.041975	0.23891
7	142941386	C	G	D	H	.	7	142638473	7	142348595	689	KEL	ENSG00000197993	ENST00000355265	ENSP00000347409	P23276	KELL_HUMAN	c.2065G>C	p.D689H	c.2065G>C	p.Asp689His	c.2065G>C	p.Asp689His	principal1	Y	1	YES	-	GAC	1	0	C	C/C	C/C	C/C	0.019	0.50132	D	0.006	0.70582	D	0.201	0.29693	B	0.089	0.29769	B	0.041975	0.23891
7	142941386	C	T	D	N	rs144613404	7	142638473	7	142348595	689	KEL	ENSG00000197993	ENST00000355265	ENSP00000347409	P23276	KELL_HUMAN	c.2065G>A	p.D689N	c.2065G>A	p.Asp689Asn	c.2065G>A	p.Asp689Asn	principal1	Y	1	YES	-	GAC	1	0	C	C/C	C/C	C/C	0.048	0.40068	D	0.014	0.62352	D	0.549	0.38101	P	0.227	0.38084	B	0.041975	0.23891
7	142941389	G	A	Q	X	.	7	142638476	7	142348598	688	KEL	ENSG00000197993	ENST00000355265	ENSP00000347409	P23276	KELL_HUMAN	c.2062C>T	p.Q688X	c.2062C>T	p.Gln688*	c.2062C>T	p.Gln688Ter	principal1	Y	1	YES	-	CAG	1	0	G	G/G	G/G	G/G	.	.	.	.	.	.	.	.	.	.	.	.	0.077379	0.21108
7	142941389	G	C	Q	E	.	7	142638476	7	142348598	688	KEL	ENSG00000197993	ENST00000355265	ENSP00000347409	P23276	KELL_HUMAN	c.2062C>G	p.Q688E	c.2062C>G	p.Gln688Glu	c.2062C>G	p.Gln688Glu	principal1	Y	1	YES	-	CAG	1	0	G	G/G	G/G	G/G	1	0.00964	T	0.457	0.12704	T	0.01	0.15535	B	0.01	0.14941	B	0.077379	0.21108
7	142941389	G	T	Q	K	rs772709870	7	142638476	7	142348598	688	KEL	ENSG00000197993	ENST00000355265	ENSP00000347409	P23276	KELL_HUMAN	c.2062C>A	p.Q688K	c.2062C>A	p.Gln688Lys	c.2062C>A	p.Gln688Lys	principal1	Y	1	YES	-	CAG	1	0	G	G/G	G/G	G/G	0.086	0.3261	T	0.279	0.21745	T	0.002	0.09854	B	0.003	0.087	B	0.077379	0.21108
7	142941400	T	A	K	M	.	7	142638487	7	142348609	684	KEL	ENSG00000197993	ENST00000355265	ENSP00000347409	P23276	KELL_HUMAN	c.2051A>T	p.K684M	c.2051A>T	p.Lys684Met	c.2051A>T	p.Lys684Met	principal1	Y	1	YES	-	AAG	2	0	T	T/T	T/T	T/T	0.066	0.36113	T	0.041	0.50514	D	0.762	0.43602	P	0.357	0.43052	B	0.121428	0.02728
7	142941400	T	C	K	R	rs770370408	7	142638487	7	142348609	684	KEL	ENSG00000197993	ENST00000355265	ENSP00000347409	P23276	KELL_HUMAN	c.2051A>G	p.K684R	c.2051A>G	p.Lys684Arg	c.2051A>G	p.Lys684Arg	principal1	Y	1	YES	-	AAG	2	0	T	T/T	T/T	T/T	0.308	0.14111	T	0.204	0.27235	T	0.002	0.09854	B	0.01	0.14941	B	0.121428	0.02728
7	142941400	T	G	K	T	.	7	142638487	7	142348609	684	KEL	ENSG00000197993	ENST00000355265	ENSP00000347409	P23276	KELL_HUMAN	c.2051A>C	p.K684T	c.2051A>C	p.Lys684Thr	c.2051A>C	p.Lys684Thr	principal1	Y	1	YES	-	AAG	2	0	T	T/T	T/T	T/T	0.344	0.12552	T	0.236	0.24694	T	0.001	0.07471	B	0.004	0.1009	B	0.121428	0.02728
7	142941406	C	A	C	F	.	7	142638493	7	142348615	682	KEL	ENSG00000197993	ENST00000355265	ENSP00000347409	P23276	KELL_HUMAN	c.2045G>T	p.C682F	c.2045G>T	p.Cys682Phe	c.2045G>T	p.Cys682Phe	principal1	Y	1	YES	-	TGT	2	0	C	C/C	C/C	C/C	0.001	0.7849	D	0	0.92824	D	1	0.90584	D	1	0.97372	D	1.5e-05	0.62929
7	142941406	C	G	C	S	.	7	142638493	7	142348615	682	KEL	ENSG00000197993	ENST00000355265	ENSP00000347409	P23276	KELL_HUMAN	c.2045G>C	p.C682S	c.2045G>C	p.Cys682Ser	c.2045G>C	p.Cys682Ser	principal1	Y	1	YES	-	TGT	2	0	C	C/C	C/C	C/C	0.001	0.7849	D	0	0.92824	D	1	0.90584	D	0.999	0.92359	D	1.5e-05	0.62929
7	142941406	C	T	C	Y	rs776240387	7	142638493	7	142348615	682	KEL	ENSG00000197993	ENST00000355265	ENSP00000347409	P23276	KELL_HUMAN	c.2045G>A	p.C682Y	c.2045G>A	p.Cys682Tyr	c.2045G>A	p.Cys682Tyr	principal1	Y	1	YES	-	TGT	2	0	C	C/C	C/C	C/C	0.001	0.7849	D	0	0.92824	D	1	0.90584	D	1	0.97372	D	1.5e-05	0.62929
7	142941408	C	A	M	I	.	7	142638495	7	142348617	681	KEL	ENSG00000197993	ENST00000355265	ENSP00000347409	P23276	KELL_HUMAN	c.2043G>T	p.M681I	c.2043G>T	p.Met681Ile	c.2043G>T	p.Met681Ile	principal1	Y	1	YES	-	ATG	3	0	C	C/C	C/C	C/C	0.009	0.5748	D	0	0.92824	D	0.993	0.65571	D	0.874	0.62049	P	0.013508	0.28818
7	142941408	C	G	M	I	rs760123466	7	142638495	7	142348617	681	KEL	ENSG00000197993	ENST00000355265	ENSP00000347409	P23276	KELL_HUMAN	c.2043G>C	p.M681I	c.2043G>C	p.Met681Ile	c.2043G>C	p.Met681Ile	principal1	Y	1	YES	-	ATG	3	0	C	C/C	C/C	C/C	0.009	0.5748	D	0	0.92824	D	0.993	0.65571	D	0.874	0.62049	P	0.013508	0.28818
7	142941408	C	T	M	I	rs760123466	7	142638495	7	142348617	681	KEL	ENSG00000197993	ENST00000355265	ENSP00000347409	P23276	KELL_HUMAN	c.2043G>A	p.M681I	c.2043G>A	p.Met681Ile	c.2043G>A	p.Met681Ile	principal1	Y	1	YES	-	ATG	3	0	C	C/C	C/C	C/C	0.009	0.5748	D	0	0.92824	D	0.993	0.65571	D	0.874	0.62049	P	0.013508	0.28818
7	142941409	A	C	M	R	.	7	142638496	7	142348618	681	KEL	ENSG00000197993	ENST00000355265	ENSP00000347409	P23276	KELL_HUMAN	c.2042T>G	p.M681R	c.2042T>G	p.Met681Arg	c.2042T>G	p.Met681Arg	principal1	Y	1	YES	-	ATG	2	0	A	A/A	A/A	A/A	0.001	0.7849	D	0	0.92824	D	0.998	0.7322	D	0.941	0.67658	D	0.013508	0.28818
7	142941409	A	G	M	T	rs776053637	7	142638496	7	142348618	681	KEL	ENSG00000197993	ENST00000355265	ENSP00000347409	P23276	KELL_HUMAN	c.2042T>C	p.M681T	c.2042T>C	p.Met681Thr	c.2042T>C	p.Met681Thr	principal1	Y	1	YES	-	ATG	2	0	A	A/A	A/A	A/A	0.001	0.7849	D	0	0.92824	D	0.476	0.36665	P	0.219	0.37734	B	0.013508	0.28818
7	142941409	A	T	M	K	.	7	142638496	7	142348618	681	KEL	ENSG00000197993	ENST00000355265	ENSP00000347409	P23276	KELL_HUMAN	c.2042T>A	p.M681K	c.2042T>A	p.Met681Lys	c.2042T>A	p.Met681Lys	principal1	Y	1	YES	-	ATG	2	0	A	A/A	A/A	A/A	0.001	0.7849	D	0	0.92824	D	0.993	0.65571	D	0.907	0.64423	P	0.013508	0.28818
7	142942434	C	A	Q	H	rs1365629009	7	142639521	7	142349643	679	KEL	ENSG00000197993	ENST00000355265	ENSP00000347409	P23276	KELL_HUMAN	c.2037G>T	p.Q679H	c.2037G>T	p.Gln679His	c.2037G>T	p.Gln679His	principal1	Y	1	YES	-	CAG	3	2	C	C/C	C/C	C/C	0.047	0.40319	D	0.344	0.17804	T	0.243	0.3097	B	0.11	0.3146	B	0.041195	0.23976
7	142942434	C	G	Q	H	.	7	142639521	7	142349643	679	KEL	ENSG00000197993	ENST00000355265	ENSP00000347409	P23276	KELL_HUMAN	c.2037G>C	p.Q679H	c.2037G>C	p.Gln679His	c.2037G>C	p.Gln679His	principal1	Y	1	YES	-	CAG	3	2	C	C/C	C/C	C/C	0.047	0.40319	D	0.344	0.17804	T	0.243	0.3097	B	0.11	0.3146	B	0.041195	0.23976
7	142942439	C	A	A	S	.	7	142639526	7	142349648	678	KEL	ENSG00000197993	ENST00000355265	ENSP00000347409	P23276	KELL_HUMAN	c.2032G>T	p.A678S	c.2032G>T	p.Ala678Ser	c.2032G>T	p.Ala678Ser	principal1	Y	1	YES	-	GCC	1	0	C	C/C	C/C	C/C	0.002	0.72154	D	0	0.92824	D	0.999	0.77913	D	0.99	0.78936	D	0.000162	0.48594
7	142942439	C	G	A	P	.	7	142639526	7	142349648	678	KEL	ENSG00000197993	ENST00000355265	ENSP00000347409	P23276	KELL_HUMAN	c.2032G>C	p.A678P	c.2032G>C	p.Ala678Pro	c.2032G>C	p.Ala678Pro	principal1	Y	1	YES	-	GCC	1	0	C	C/C	C/C	C/C	0.001	0.7849	D	0	0.92824	D	1	0.90584	D	0.995	0.8317	D	0.000162	0.48594
7	142942439	C	T	A	T	rs761958724	7	142639526	7	142349648	678	KEL	ENSG00000197993	ENST00000355265	ENSP00000347409	P23276	KELL_HUMAN	c.2032G>A	p.A678T	c.2032G>A	p.Ala678Thr	c.2032G>A	p.Ala678Thr	principal1	Y	1	YES	-	GCC	1	0	C	C/C	C/C	C/C	0.001	0.7849	D	0	0.92824	D	0.981	0.59675	D	0.91	0.64641	D	0.000162	0.48594
7	142942441	T	A	Y	F	.	7	142639528	7	142349650	677	KEL	ENSG00000197993	ENST00000355265	ENSP00000347409	P23276	KELL_HUMAN	c.2030A>T	p.Y677F	c.2030A>T	p.Tyr677Phe	c.2030A>T	p.Tyr677Phe	principal1	Y	1	YES	-	TAT	2	0	T	T/T	T/T	T/T	1	0.00964	T	0.361	0.16914	T	0.219	0.30243	B	0.113	0.31689	B	0.011407	0.29543
7	142942441	T	C	Y	C	rs147464117	7	142639528	7	142349650	677	KEL	ENSG00000197993	ENST00000355265	ENSP00000347409	P23276	KELL_HUMAN	c.2030A>G	p.Y677C	c.2030A>G	p.Tyr677Cys	c.2030A>G	p.Tyr677Cys	principal1	Y	1	YES	-	TAT	2	0	T	T/T	T/T	T/T	0	0.91255	D	0.002	0.79402	D	1	0.90584	D	0.99	0.78936	D	0.011407	0.29543
7	142942441	T	G	Y	S	.	7	142639528	7	142349650	677	KEL	ENSG00000197993	ENST00000355265	ENSP00000347409	P23276	KELL_HUMAN	c.2030A>C	p.Y677S	c.2030A>C	p.Tyr677Ser	c.2030A>C	p.Tyr677Ser	principal1	Y	1	YES	-	TAT	2	0	T	T/T	T/T	T/T	0	0.91255	D	0.003	0.76473	D	0.999	0.77913	D	0.958	0.70027	D	0.011407	0.29543
7	142942444	C	A	S	I	rs61729051	7	142639531	7	142349653	676	KEL	ENSG00000197993	ENST00000355265	ENSP00000347409	P23276	KELL_HUMAN	c.2027G>T	p.S676I	c.2027G>T	p.Ser676Ile	c.2027G>T	p.Ser676Ile	principal1	Y	1	YES	-	AGC	2	0	C	C/C	C/C	C/C	0.001	0.7849	D	0	0.92824	D	1	0.90584	D	0.995	0.8317	D	1.5e-05	0.62929
7	142942444	C	G	S	T	.	7	142639531	7	142349653	676	KEL	ENSG00000197993	ENST00000355265	ENSP00000347409	P23276	KELL_HUMAN	c.2027G>C	p.S676T	c.2027G>C	p.Ser676Thr	c.2027G>C	p.Ser676Thr	principal1	Y	1	YES	-	AGC	2	0	C	C/C	C/C	C/C	0.004	0.65419	D	0	0.92824	D	1	0.90584	D	0.99	0.78936	D	1.5e-05	0.62929
7	142942444	C	T	S	N	rs61729051	7	142639531	7	142349653	676	KEL	ENSG00000197993	ENST00000355265	ENSP00000347409	P23276	KELL_HUMAN	c.2027G>A	p.S676N	c.2027G>A	p.Ser676Asn	c.2027G>A	p.Ser676Asn	principal1	Y	1	YES	-	AGC	2	0	C	C/C	C/C	C/C	0.003	0.68238	D	0	0.92824	D	1	0.90584	D	0.99	0.78936	D	1.5e-05	0.62929
7	142942447	C	A	R	L	.	7	142639534	7	142349656	675	KEL	ENSG00000197993	ENST00000355265	ENSP00000347409	P23276	KELL_HUMAN	c.2024G>T	p.R675L	c.2024G>T	p.Arg675Leu	c.2024G>T	p.Arg675Leu	principal1	Y	1	YES	-	CGA	2	0	C	C/C	C/C	C/C	1	0.00964	T	0.331	0.18505	T	0.008	0.14655	B	0.018	0.18489	B	0.396946	0.13177
7	142942447	C	G	R	P	.	7	142639534	7	142349656	675	KEL	ENSG00000197993	ENST00000355265	ENSP00000347409	P23276	KELL_HUMAN	c.2024G>C	p.R675P	c.2024G>C	p.Arg675Pro	c.2024G>C	p.Arg675Pro	principal1	Y	1	YES	-	CGA	2	0	C	C/C	C/C	C/C	0.07	0.35349	T	0.076	0.42614	T	0.97	0.56973	D	0.733	0.55393	P	0.396946	0.13177
7	142942447	C	T	R	Q	rs760716472	7	142639534	7	142349656	675	KEL	ENSG00000197993	ENST00000355265	ENSP00000347409	P23276	KELL_HUMAN	c.2024G>A	p.R675Q	c.2024G>A	p.Arg675Gln	c.2024G>A	p.Arg675Gln	principal1	Y	1	YES	-	CGA	2	0	C	C/C	C/C	C/C	0.179	0.22053	T	0.292	0.20877	T	0.119	0.26641	B	0.023	0.19966	B	0.396946	0.13177
7	142942453	A	C	F	C	.	7	142639540	7	142349662	673	KEL	ENSG00000197993	ENST00000355265	ENSP00000347409	P23276	KELL_HUMAN	c.2018T>G	p.F673C	c.2018T>G	p.Phe673Cys	c.2018T>G	p.Phe673Cys	principal1	Y	1	YES	-	TTC	2	0	A	A/A	A/A	A/A	0	0.91255	D	0	0.92824	D	1	0.90584	D	1	0.97372	D	8.1e-05	0.51296
7	142942453	A	G	F	S	rs1249079033	7	142639540	7	142349662	673	KEL	ENSG00000197993	ENST00000355265	ENSP00000347409	P23276	KELL_HUMAN	c.2018T>C	p.F673S	c.2018T>C	p.Phe673Ser	c.2018T>C	p.Phe673Ser	principal1	Y	1	YES	-	TTC	2	0	A	A/A	A/A	A/A	0	0.91255	D	0	0.92824	D	1	0.90584	D	1	0.97372	D	8.1e-05	0.51296
7	142942453	A	T	F	Y	.	7	142639540	7	142349662	673	KEL	ENSG00000197993	ENST00000355265	ENSP00000347409	P23276	KELL_HUMAN	c.2018T>A	p.F673Y	c.2018T>A	p.Phe673Tyr	c.2018T>A	p.Phe673Tyr	principal1	Y	1	YES	-	TTC	2	0	A	A/A	A/A	A/A	0	0.91255	D	0	0.92824	D	1	0.90584	D	1	0.97372	D	8.1e-05	0.51296
7	142942456	A	C	I	S	.	7	142639543	7	142349665	672	KEL	ENSG00000197993	ENST00000355265	ENSP00000347409	P23276	KELL_HUMAN	c.2015T>G	p.I672S	c.2015T>G	p.Ile672Ser	c.2015T>G	p.Ile672Ser	principal1	Y	1	YES	-	ATC	2	0	A	A/A	A/A	A/A	0	0.91255	D	0.002	0.79402	D	0.321	0.33029	B	0.15	0.34161	B	0.009675	0.30255
7	142942456	A	G	I	T	.	7	142639543	7	142349665	672	KEL	ENSG00000197993	ENST00000355265	ENSP00000347409	P23276	KELL_HUMAN	c.2015T>C	p.I672T	c.2015T>C	p.Ile672Thr	c.2015T>C	p.Ile672Thr	principal1	Y	1	YES	-	ATC	2	0	A	A/A	A/A	A/A	0	0.91255	D	0.004	0.7415	D	0.189	0.29346	B	0.113	0.31689	B	0.009675	0.30255
7	142942456	A	T	I	N	rs758315599	7	142639543	7	142349665	672	KEL	ENSG00000197993	ENST00000355265	ENSP00000347409	P23276	KELL_HUMAN	c.2015T>A	p.I672N	c.2015T>A	p.Ile672Asn	c.2015T>A	p.Ile672Asn	principal1	Y	1	YES	-	ATC	2	0	A	A/A	A/A	A/A	0	0.91255	D	0.002	0.79402	D	0.924	0.51285	P	0.478	0.4703	P	0.009675	0.30255
7	142942457	T	A	I	F	rs777434899	7	142639544	7	142349666	672	KEL	ENSG00000197993	ENST00000355265	ENSP00000347409	P23276	KELL_HUMAN	c.2014A>T	p.I672F	c.2014A>T	p.Ile672Phe	c.2014A>T	p.Ile672Phe	principal1	Y	1	YES	-	ATC	1	0	T	T/T	T/T	T/T	0.002	0.72154	D	0.018	0.59732	D	0.189	0.29346	B	0.062	0.2693	B	0.009675	0.30255
7	142942457	T	C	I	V	.	7	142639544	7	142349666	672	KEL	ENSG00000197993	ENST00000355265	ENSP00000347409	P23276	KELL_HUMAN	c.2014A>G	p.I672V	c.2014A>G	p.Ile672Val	c.2014A>G	p.Ile672Val	principal1	Y	1	YES	-	ATC	1	0	T	T/T	T/T	T/T	0.002	0.72154	D	0.025	0.56192	D	0.022	0.18677	B	0.016	0.17743	B	0.009675	0.30255
7	142942457	T	G	I	L	.	7	142639544	7	142349666	672	KEL	ENSG00000197993	ENST00000355265	ENSP00000347409	P23276	KELL_HUMAN	c.2014A>C	p.I672L	c.2014A>C	p.Ile672Leu	c.2014A>C	p.Ile672Leu	principal1	Y	1	YES	-	ATC	1	0	T	T/T	T/T	T/T	1	0.00964	T	1	0.01155	T	0	0.02946	B	0	0.01387	B	0.009675	0.30255
7	142942466	G	A	P	S	.	7	142639553	7	142349675	669	KEL	ENSG00000197993	ENST00000355265	ENSP00000347409	P23276	KELL_HUMAN	c.2005C>T	p.P669S	c.2005C>T	p.Pro669Ser	c.2005C>T	p.Pro669Ser	principal1	Y	1	YES	-	CCC	1	0	G	G/G	G/G	G/G	0.232	0.18184	T	0.386	0.15698	T	0.051	0.22415	B	0.012	0.16012	B	0.034624	0.24746
7	142942466	G	C	P	A	rs751310423	7	142639553	7	142349675	669	KEL	ENSG00000197993	ENST00000355265	ENSP00000347409	P23276	KELL_HUMAN	c.2005C>G	p.P669A	c.2005C>G	p.Pro669Ala	c.2005C>G	p.Pro669Ala	principal1	Y	1	YES	-	CCC	1	0	G	G/G	G/G	G/G	0.066	0.36113	T	0.275	0.22016	T	0.454	0.36182	P	0.138	0.33406	B	0.034624	0.24746
7	142942466	G	T	P	T	rs751310423	7	142639553	7	142349675	669	KEL	ENSG00000197993	ENST00000355265	ENSP00000347409	P23276	KELL_HUMAN	c.2005C>A	p.P669T	c.2005C>A	p.Pro669Thr	c.2005C>A	p.Pro669Thr	principal1	Y	1	YES	-	CCC	1	0	G	G/G	G/G	G/G	0.074	0.34621	T	0.216	0.26226	T	0.669	0.41149	P	0.197	0.36707	B	0.034624	0.24746
7	142942467	G	C	S	R	.	7	142639554	7	142349676	668	KEL	ENSG00000197993	ENST00000355265	ENSP00000347409	P23276	KELL_HUMAN	c.2004C>G	p.S668R	c.2004C>G	p.Ser668Arg	c.2004C>G	p.Ser668Arg	principal1	Y	1	YES	-	AGC	3	2	G	G/G	G/G	G/G	0.001	0.7849	D	0.003	0.76473	D	0.999	0.77913	D	0.98	0.74843	D	0.01514	0.28333
7	142942467	G	T	S	R	rs757027102	7	142639554	7	142349676	668	KEL	ENSG00000197993	ENST00000355265	ENSP00000347409	P23276	KELL_HUMAN	c.2004C>A	p.S668R	c.2004C>A	p.Ser668Arg	c.2004C>A	p.Ser668Arg	principal1	Y	1	YES	-	AGC	3	2	G	G/G	G/G	G/G	0.001	0.7849	D	0.003	0.76473	D	0.999	0.77913	D	0.98	0.74843	D	0.01514	0.28333
7	142942474	T	A	D	V	.	7	142639561	7	142349683	666	KEL	ENSG00000197993	ENST00000355265	ENSP00000347409	P23276	KELL_HUMAN	c.1997A>T	p.D666V	c.1997A>T	p.Asp666Val	c.1997A>T	p.Asp666Val	principal1	Y	1	YES	-	GAC	2	0	T	T/T	T/T	T/T	0.001	0.7849	D	0.02	0.58613	D	0.784	0.44396	P	0.39	0.44145	B	0.292974	0.14734
7	142942474	T	C	D	G	rs1335962140	7	142639561	7	142349683	666	KEL	ENSG00000197993	ENST00000355265	ENSP00000347409	P23276	KELL_HUMAN	c.1997A>G	p.D666G	c.1997A>G	p.Asp666Gly	c.1997A>G	p.Asp666Gly	principal1	Y	1	YES	-	GAC	2	0	T	T/T	T/T	T/T	1	0.00964	T	0.634	0.07105	T	0.001	0.07471	B	0.003	0.087	B	0.292974	0.14734
7	142942474	T	G	D	A	.	7	142639561	7	142349683	666	KEL	ENSG00000197993	ENST00000355265	ENSP00000347409	P23276	KELL_HUMAN	c.1997A>C	p.D666A	c.1997A>C	p.Asp666Ala	c.1997A>C	p.Asp666Ala	principal1	Y	1	YES	-	GAC	2	0	T	T/T	T/T	T/T	0.005	0.63226	D	0.106	0.37872	T	0.27	0.31762	B	0.136	0.3327	B	0.292974	0.14734
7	142942480	C	A	S	I	.	7	142639567	7	142349689	664	KEL	ENSG00000197993	ENST00000355265	ENSP00000347409	P23276	KELL_HUMAN	c.1991G>T	p.S664I	c.1991G>T	p.Ser664Ile	c.1991G>T	p.Ser664Ile	principal1	Y	1	YES	-	AGC	2	0	C	C/C	C/C	C/C	0.059	0.37536	T	0.034	0.52727	D	0.794	0.44757	P	0.273	0.40007	B	0.352063	0.138
7	142942480	C	G	S	T	.	7	142639567	7	142349689	664	KEL	ENSG00000197993	ENST00000355265	ENSP00000347409	P23276	KELL_HUMAN	c.1991G>C	p.S664T	c.1991G>C	p.Ser664Thr	c.1991G>C	p.Ser664Thr	principal1	Y	1	YES	-	AGC	2	0	C	C/C	C/C	C/C	0.917	0.02327	T	0.124	0.35455	T	0.183	0.29179	B	0.038	0.23361	B	0.352063	0.138
7	142942480	C	T	S	N	rs769403880	7	142639567	7	142349689	664	KEL	ENSG00000197993	ENST00000355265	ENSP00000347409	P23276	KELL_HUMAN	c.1991G>A	p.S664N	c.1991G>A	p.Ser664Asn	c.1991G>A	p.Ser664Asn	principal1	Y	1	YES	-	AGC	2	0	C	C/C	C/C	C/C	0.794	0.03167	T	1	0.01155	T	0	0.02946	B	0.001	0.04355	B	0.352063	0.138
7	142942484	G	A	P	S	rs1361485252	7	142639571	7	142349693	663	KEL	ENSG00000197993	ENST00000355265	ENSP00000347409	P23276	KELL_HUMAN	c.1987C>T	p.P663S	c.1987C>T	p.Pro663Ser	c.1987C>T	p.Pro663Ser	principal1	Y	1	YES	-	CCC	1	0	G	G/G	G/G	G/G	0.002	0.72154	D	0	0.92824	D	0.987	0.61912	D	0.879	0.62418	P	0.000163	0.48594
7	142942484	G	C	P	A	.	7	142639571	7	142349693	663	KEL	ENSG00000197993	ENST00000355265	ENSP00000347409	P23276	KELL_HUMAN	c.1987C>G	p.P663A	c.1987C>G	p.Pro663Ala	c.1987C>G	p.Pro663Ala	principal1	Y	1	YES	-	CCC	1	0	G	G/G	G/G	G/G	0.036	0.43393	D	0	0.92824	D	0.413	0.35168	B	0.277	0.40197	B	0.000163	0.48594
7	142942484	G	T	P	T	.	7	142639571	7	142349693	663	KEL	ENSG00000197993	ENST00000355265	ENSP00000347409	P23276	KELL_HUMAN	c.1987C>A	p.P663T	c.1987C>A	p.Pro663Thr	c.1987C>A	p.Pro663Thr	principal1	Y	1	YES	-	CCC	1	0	G	G/G	G/G	G/G	0.001	0.7849	D	0	0.92824	D	0.993	0.65571	D	0.939	0.67449	D	0.000163	0.48594
7	142942490	C	A	V	F	rs1321462426	7	142639577	7	142349699	661	KEL	ENSG00000197993	ENST00000355265	ENSP00000347409	P23276	KELL_HUMAN	c.1981G>T	p.V661F	c.1981G>T	p.Val661Phe	c.1981G>T	p.Val661Phe	principal1	Y	1	YES	-	GTC	1	0	C	C/C	C/C	C/C	0.358	0.11994	T	0.209	0.26798	T	0.326	0.33151	B	0.185	0.36047	B	0.11785	0.02698
7	142942490	C	G	V	L	rs1321462426	7	142639577	7	142349699	661	KEL	ENSG00000197993	ENST00000355265	ENSP00000347409	P23276	KELL_HUMAN	c.1981G>C	p.V661L	c.1981G>C	p.Val661Leu	c.1981G>C	p.Val661Leu	principal1	Y	1	YES	-	GTC	1	0	C	C/C	C/C	C/C	0.518	0.07307	T	0.419	0.14158	T	0.029	0.19866	B	0.037	0.23121	B	0.11785	0.02698
7	142942490	C	T	V	I	.	7	142639577	7	142349699	661	KEL	ENSG00000197993	ENST00000355265	ENSP00000347409	P23276	KELL_HUMAN	c.1981G>A	p.V661I	c.1981G>A	p.Val661Ile	c.1981G>A	p.Val661Ile	principal1	Y	1	YES	-	GTC	1	0	C	C/C	C/C	C/C	0.466	0.08584	T	0.912	0.02943	T	0.001	0.07471	B	0.005	0.11217	B	0.11785	0.02698
7	142942492	G	A	T	I	rs368090451	7	142639579	7	142349701	660	KEL	ENSG00000197993	ENST00000355265	ENSP00000347409	P23276	KELL_HUMAN	c.1979C>T	p.T660I	c.1979C>T	p.Thr660Ile	c.1979C>T	p.Thr660Ile	principal1	Y	1	YES	-	ACT	2	0	G	G/G	G/G	G/G	0.111	0.29029	T	0.229	0.2521	T	0.454	0.36182	P	0.266	0.39732	B	0.486533	0.12105
7	142942492	G	C	T	S	.	7	142639579	7	142349701	660	KEL	ENSG00000197993	ENST00000355265	ENSP00000347409	P23276	KELL_HUMAN	c.1979C>G	p.T660S	c.1979C>G	p.Thr660Ser	c.1979C>G	p.Thr660Ser	principal1	Y	1	YES	-	ACT	2	0	G	G/G	G/G	G/G	0.341	0.12673	T	0.446	0.13103	T	0.136	0.27347	B	0.081	0.28987	B	0.486533	0.12105
7	142942492	G	T	T	N	rs368090451	7	142639579	7	142349701	660	KEL	ENSG00000197993	ENST00000355265	ENSP00000347409	P23276	KELL_HUMAN	c.1979C>A	p.T660N	c.1979C>A	p.Thr660Asn	c.1979C>A	p.Thr660Asn	principal1	Y	1	YES	-	ACT	2	0	G	G/G	G/G	G/G	0.259	0.16628	T	0.171	0.30339	T	0.966	0.56202	D	0.711	0.54536	P	0.486533	0.12105
7	142942496	C	A	E	X	.	7	142639583	7	142349705	659	KEL	ENSG00000197993	ENST00000355265	ENSP00000347409	P23276	KELL_HUMAN	c.1975G>T	p.E659X	c.1975G>T	p.Glu659*	c.1975G>T	p.Glu659Ter	principal1	Y	1	YES	-	GAG	1	0	C	C/C	C/C	C/C	.	.	.	.	.	.	.	.	.	.	.	.	0.000187	0.48115
7	142942496	C	G	E	Q	.	7	142639583	7	142349705	659	KEL	ENSG00000197993	ENST00000355265	ENSP00000347409	P23276	KELL_HUMAN	c.1975G>C	p.E659Q	c.1975G>C	p.Glu659Gln	c.1975G>C	p.Glu659Gln	principal1	Y	1	YES	-	GAG	1	0	C	C/C	C/C	C/C	0	0.91255	D	0	0.92824	D	0.775	0.44108	P	0.651	0.52497	P	0.000187	0.48115
7	142942496	C	T	E	K	rs1269308067	7	142639583	7	142349705	659	KEL	ENSG00000197993	ENST00000355265	ENSP00000347409	P23276	KELL_HUMAN	c.1975G>A	p.E659K	c.1975G>A	p.Glu659Lys	c.1975G>A	p.Glu659Lys	principal1	Y	1	YES	-	GAG	1	0	C	C/C	C/C	C/C	0	0.91255	D	0	0.92824	D	0.889	0.48869	P	0.736	0.55529	P	0.000187	0.48115
7	142942499	C	A	G	W	.	7	142639586	7	142349708	658	KEL	ENSG00000197993	ENST00000355265	ENSP00000347409	P23276	KELL_HUMAN	c.1972G>T	p.G658W	c.1972G>T	p.Gly658Trp	c.1972G>T	p.Gly658Trp	principal1	Y	1	YES	-	GGG	1	0	C	C/C	C/C	C/C	0.004	0.65419	D	0.004	0.7415	D	0.999	0.77913	D	0.986	0.76916	D	0.036597	0.24503
7	142942499	C	G	G	R	.	7	142639586	7	142349708	658	KEL	ENSG00000197993	ENST00000355265	ENSP00000347409	P23276	KELL_HUMAN	c.1972G>C	p.G658R	c.1972G>C	p.Gly658Arg	c.1972G>C	p.Gly658Arg	principal1	Y	1	YES	-	GGG	1	0	C	C/C	C/C	C/C	0.112	0.289	T	0.102	0.3845	T	0.988	0.62325	D	0.924	0.65913	D	0.036597	0.24503
7	142942499	C	T	G	R	rs773401783	7	142639586	7	142349708	658	KEL	ENSG00000197993	ENST00000355265	ENSP00000347409	P23276	KELL_HUMAN	c.1972G>A	p.G658R	c.1972G>A	p.Gly658Arg	c.1972G>A	p.Gly658Arg	principal1	Y	1	YES	-	GGG	1	0	C	C/C	C/C	C/C	0.112	0.289	T	0.102	0.3845	T	0.988	0.62325	D	0.924	0.65913	D	0.036597	0.24503
7	142942500	A	C	H	Q	.	7	142639587	7	142349709	657	KEL	ENSG00000197993	ENST00000355265	ENSP00000347409	P23276	KELL_HUMAN	c.1971T>G	p.H657Q	c.1971T>G	p.His657Gln	c.1971T>G	p.His657Gln	principal1	Y	1	YES	-	CAT	3	2	A	A/A	A/A	A/A	0.146	0.25055	T	0.133	0.34359	T	0.026	0.19406	B	0.003	0.087	B	0.037738	0.01838
7	142942500	A	T	H	Q	rs768309531	7	142639587	7	142349709	657	KEL	ENSG00000197993	ENST00000355265	ENSP00000347409	P23276	KELL_HUMAN	c.1971T>A	p.H657Q	c.1971T>A	p.His657Gln	c.1971T>A	p.His657Gln	principal1	Y	1	YES	-	CAT	3	2	A	A/A	A/A	A/A	0.146	0.25055	T	0.133	0.34359	T	0.026	0.19406	B	0.003	0.087	B	0.037738	0.01838
7	142942507	C	A	R	L	.	7	142639594	7	142349716	655	KEL	ENSG00000197993	ENST00000355265	ENSP00000347409	P23276	KELL_HUMAN	c.1964G>T	p.R655L	c.1964G>T	p.Arg655Leu	c.1964G>T	p.Arg655Leu	principal1	Y	1	YES	-	CGG	2	0	C	C/C	C/C	C/C	0.119	0.28026	T	0.168	0.30631	T	0.001	0.07471	B	0.001	0.04355	B	0.003977	0.00996
7	142942507	C	G	R	P	.	7	142639594	7	142349716	655	KEL	ENSG00000197993	ENST00000355265	ENSP00000347409	P23276	KELL_HUMAN	c.1964G>C	p.R655P	c.1964G>C	p.Arg655Pro	c.1964G>C	p.Arg655Pro	principal1	Y	1	YES	-	CGG	2	0	C	C/C	C/C	C/C	0.023	0.48186	D	0.123	0.35582	T	0.62	0.39915	P	0.233	0.38358	B	0.003977	0.00996
7	142942507	C	T	R	Q	rs1485312387	7	142639594	7	142349716	655	KEL	ENSG00000197993	ENST00000355265	ENSP00000347409	P23276	KELL_HUMAN	c.1964G>A	p.R655Q	c.1964G>A	p.Arg655Gln	c.1964G>A	p.Arg655Gln	principal1	Y	1	YES	-	CGG	2	0	C	C/C	C/C	C/C	0.067	0.35918	T	0.351	0.17425	T	0.065	0.23521	B	0.01	0.14941	B	0.003977	0.00996
7	142942508	G	A	R	W	rs370938244	7	142639595	7	142349717	655	KEL	ENSG00000197993	ENST00000355265	ENSP00000347409	P23276	KELL_HUMAN	c.1963C>T	p.R655W	c.1963C>T	p.Arg655Trp	c.1963C>T	p.Arg655Trp	principal1	Y	1	YES	-	CGG	1	2	G	G/G	G/G	G/G	0.147	0.24955	T	0.037	0.51737	D	0.006	0.13644	B	0.002	0.06944	B	0.003977	0.00996
7	142942508	G	C	R	G	.	7	142639595	7	142349717	655	KEL	ENSG00000197993	ENST00000355265	ENSP00000347409	P23276	KELL_HUMAN	c.1963C>G	p.R655G	c.1963C>G	p.Arg655Gly	c.1963C>G	p.Arg655Gly	principal1	Y	1	YES	-	CGG	1	2	G	G/G	G/G	G/G	0.075	0.34444	T	0.119	0.36101	T	0.001	0.07471	B	0.003	0.087	B	0.003977	0.00996
7	142942513	A	C	L	R	.	7	142639600	7	142349722	653	KEL	ENSG00000197993	ENST00000355265	ENSP00000347409	P23276	KELL_HUMAN	c.1958T>G	p.L653R	c.1958T>G	p.Leu653Arg	c.1958T>G	p.Leu653Arg	principal1	Y	1	YES	-	CTG	2	0	A	A/A	A/A	A/A	0.001	0.7849	D	0.004	0.7415	D	0.982	0.60036	D	0.875	0.62107	P	0.031166	0.25205
7	142942513	A	G	L	P	rs1426708133	7	142639600	7	142349722	653	KEL	ENSG00000197993	ENST00000355265	ENSP00000347409	P23276	KELL_HUMAN	c.1958T>C	p.L653P	c.1958T>C	p.Leu653Pro	c.1958T>C	p.Leu653Pro	principal1	Y	1	YES	-	CTG	2	0	A	A/A	A/A	A/A	0.001	0.7849	D	0.005	0.72224	D	0.997	0.70673	D	0.964	0.71005	D	0.031166	0.25205
7	142942513	A	T	L	Q	.	7	142639600	7	142349722	653	KEL	ENSG00000197993	ENST00000355265	ENSP00000347409	P23276	KELL_HUMAN	c.1958T>A	p.L653Q	c.1958T>A	p.Leu653Gln	c.1958T>A	p.Leu653Gln	principal1	Y	1	YES	-	CTG	2	0	A	A/A	A/A	A/A	0.001	0.7849	D	0.006	0.70582	D	0.885	0.48692	P	0.357	0.43052	B	0.031166	0.25205
7	142942516	C	A	R	M	rs529389432	7	142639603	7	142349725	652	KEL	ENSG00000197993	ENST00000355265	ENSP00000347409	P23276	KELL_HUMAN	c.1955G>T	p.R652M	c.1955G>T	p.Arg652Met	c.1955G>T	p.Arg652Met	principal1	Y	1	YES	-	AGG	2	0	C	C/C	C/C	C/C	0.027	0.46513	D	0.076	0.42614	T	0.139	0.27501	B	0.037	0.23121	B	0.181435	0.17091
7	142942516	C	G	R	T	.	7	142639603	7	142349725	652	KEL	ENSG00000197993	ENST00000355265	ENSP00000347409	P23276	KELL_HUMAN	c.1955G>C	p.R652T	c.1955G>C	p.Arg652Thr	c.1955G>C	p.Arg652Thr	principal1	Y	1	YES	-	AGG	2	0	C	C/C	C/C	C/C	0.203	0.20154	T	0.431	0.13673	T	0.473	0.36591	P	0.096	0.30313	B	0.181435	0.17091
7	142942516	C	T	R	K	.	7	142639603	7	142349725	652	KEL	ENSG00000197993	ENST00000355265	ENSP00000347409	P23276	KELL_HUMAN	c.1955G>A	p.R652K	c.1955G>A	p.Arg652Lys	c.1955G>A	p.Arg652Lys	principal1	Y	1	YES	-	AGG	2	0	C	C/C	C/C	C/C	0.47	0.08483	T	0.994	0.02342	T	0.425	0.35474	B	0.096	0.30313	B	0.181435	0.17091
7	142942518	C	A	K	N	.	7	142639605	7	142349727	651	KEL	ENSG00000197993	ENST00000355265	ENSP00000347409	P23276	KELL_HUMAN	c.1953G>T	p.K651N	c.1953G>T	p.Lys651Asn	c.1953G>T	p.Lys651Asn	principal1	Y	1	YES	-	AAG	3	2	C	C/C	C/C	C/C	0.57	0.06184	T	0.193	0.2821	T	0.211	0.29987	B	0.077	0.28532	B	0.473627	0.12248
7	142942518	C	G	K	N	rs1175688176	7	142639605	7	142349727	651	KEL	ENSG00000197993	ENST00000355265	ENSP00000347409	P23276	KELL_HUMAN	c.1953G>C	p.K651N	c.1953G>C	p.Lys651Asn	c.1953G>C	p.Lys651Asn	principal1	Y	1	YES	-	AAG	3	2	C	C/C	C/C	C/C	0.57	0.06184	T	0.193	0.2821	T	0.211	0.29987	B	0.077	0.28532	B	0.473627	0.12248
7	142942519	T	A	K	M	.	7	142639606	7	142349728	651	KEL	ENSG00000197993	ENST00000355265	ENSP00000347409	P23276	KELL_HUMAN	c.1952A>T	p.K651M	c.1952A>T	p.Lys651Met	c.1952A>T	p.Lys651Met	principal1	Y	1	YES	-	AAG	2	0	T	T/T	T/T	T/T	0.033	0.44358	D	0.004	0.7415	D	0.896	0.49324	P	0.393	0.44248	B	0.473627	0.12248
7	142942519	T	C	K	R	rs751376270	7	142639606	7	142349728	651	KEL	ENSG00000197993	ENST00000355265	ENSP00000347409	P23276	KELL_HUMAN	c.1952A>G	p.K651R	c.1952A>G	p.Lys651Arg	c.1952A>G	p.Lys651Arg	principal1	Y	1	YES	-	AAG	2	0	T	T/T	T/T	T/T	0.131	0.26629	T	0.148	0.32675	T	0.026	0.19406	B	0.031	0.21939	B	0.473627	0.12248
7	142942519	T	G	K	T	.	7	142639606	7	142349728	651	KEL	ENSG00000197993	ENST00000355265	ENSP00000347409	P23276	KELL_HUMAN	c.1952A>C	p.K651T	c.1952A>C	p.Lys651Thr	c.1952A>C	p.Lys651Thr	principal1	Y	1	YES	-	AAG	2	0	T	T/T	T/T	T/T	0.086	0.3261	T	0.015	0.61642	D	0.968	0.56581	D	0.743	0.55802	P	0.473627	0.12248
7	142942523	T	A	S	C	rs1458649673	7	142639610	7	142349732	650	KEL	ENSG00000197993	ENST00000355265	ENSP00000347409	P23276	KELL_HUMAN	c.1948A>T	p.S650C	c.1948A>T	p.Ser650Cys	c.1948A>T	p.Ser650Cys	principal1	Y	1	YES	-	AGC	1	0	T	T/T	T/T	T/T	0.009	0.5748	D	0.023	0.57104	D	0.993	0.65571	D	0.815	0.58847	P	0.456439	0.04844
7	142942523	T	C	S	G	.	7	142639610	7	142349732	650	KEL	ENSG00000197993	ENST00000355265	ENSP00000347409	P23276	KELL_HUMAN	c.1948A>G	p.S650G	c.1948A>G	p.Ser650Gly	c.1948A>G	p.Ser650Gly	principal1	Y	1	YES	-	AGC	1	0	T	T/T	T/T	T/T	0.061	0.37118	T	0.187	0.28764	T	0.27	0.31762	B	0.136	0.3327	B	0.456439	0.04844
7	142942523	T	G	S	R	.	7	142639610	7	142349732	650	KEL	ENSG00000197993	ENST00000355265	ENSP00000347409	P23276	KELL_HUMAN	c.1948A>C	p.S650R	c.1948A>C	p.Ser650Arg	c.1948A>C	p.Ser650Arg	principal1	Y	1	YES	-	AGC	1	0	T	T/T	T/T	T/T	0.293	0.14843	T	0.702	0.05685	T	0.002	0.09854	B	0.007	0.12992	B	0.456439	0.04844
7	142942529	C	A	A	S	.	7	142639616	7	142349738	648	KEL	ENSG00000197993	ENST00000355265	ENSP00000347409	P23276	KELL_HUMAN	c.1942G>T	p.A648S	c.1942G>T	p.Ala648Ser	c.1942G>T	p.Ala648Ser	principal1	Y	1	YES	-	GCA	1	0	C	C/C	C/C	C/C	0	0.91255	D	0	0.92824	D	1	0.90584	D	0.994	0.82059	D	0.000223	0.47286
7	142942529	C	G	A	P	.	7	142639616	7	142349738	648	KEL	ENSG00000197993	ENST00000355265	ENSP00000347409	P23276	KELL_HUMAN	c.1942G>C	p.A648P	c.1942G>C	p.Ala648Pro	c.1942G>C	p.Ala648Pro	principal1	Y	1	YES	-	GCA	1	0	C	C/C	C/C	C/C	0	0.91255	D	0	0.92824	D	1	0.90584	D	0.998	0.88582	D	0.000223	0.47286
7	142942529	C	T	A	T	rs868367052	7	142639616	7	142349738	648	KEL	ENSG00000197993	ENST00000355265	ENSP00000347409	P23276	KELL_HUMAN	c.1942G>A	p.A648T	c.1942G>A	p.Ala648Thr	c.1942G>A	p.Ala648Thr	principal1	Y	1	YES	-	GCA	1	0	C	C/C	C/C	C/C	0	0.91255	D	0	0.92824	D	0.996	0.68779	D	0.945	0.68163	D	0.000223	0.47286
7	142942882	G	A	A	V	rs147851584	7	142639969	7	142350091	645	KEL	ENSG00000197993	ENST00000355265	ENSP00000347409	P23276	KELL_HUMAN	c.1934C>T	p.A645V	c.1934C>T	p.Ala645Val	c.1934C>T	p.Ala645Val	principal1	Y	1	YES	-	GCG	2	0	G	./.	./.	./.	0	0.91255	D	0	0.92824	D	1	0.90584	D	0.998	0.88582	D	8.3e-05	0.51296
7	142942882	G	C	A	G	.	7	142639969	7	142350091	645	KEL	ENSG00000197993	ENST00000355265	ENSP00000347409	P23276	KELL_HUMAN	c.1934C>G	p.A645G	c.1934C>G	p.Ala645Gly	c.1934C>G	p.Ala645Gly	principal1	Y	1	YES	-	GCG	2	0	G	./.	./.	./.	0	0.91255	D	0	0.92824	D	1	0.90584	D	0.999	0.92359	D	8.3e-05	0.51296
7	142942882	G	T	A	E	rs147851584	7	142639969	7	142350091	645	KEL	ENSG00000197993	ENST00000355265	ENSP00000347409	P23276	KELL_HUMAN	c.1934C>A	p.A645E	c.1934C>A	p.Ala645Glu	c.1934C>A	p.Ala645Glu	principal1	Y	1	YES	-	GCG	2	0	G	./.	./.	./.	0	0.91255	D	0	0.92824	D	1	0.90584	D	0.999	0.92359	D	8.3e-05	0.51296
7	142942883	C	A	A	S	rs767499938	7	142639970	7	142350092	645	KEL	ENSG00000197993	ENST00000355265	ENSP00000347409	P23276	KELL_HUMAN	c.1933G>T	p.A645S	c.1933G>T	p.Ala645Ser	c.1933G>T	p.Ala645Ser	principal1	Y	1	YES	-	GCG	1	0	C	./.	./.	./.	0	0.91255	D	0	0.92824	D	1	0.90584	D	0.999	0.92359	D	8.3e-05	0.51296
7	142942883	C	G	A	P	.	7	142639970	7	142350092	645	KEL	ENSG00000197993	ENST00000355265	ENSP00000347409	P23276	KELL_HUMAN	c.1933G>C	p.A645P	c.1933G>C	p.Ala645Pro	c.1933G>C	p.Ala645Pro	principal1	Y	1	YES	-	GCG	1	0	C	./.	./.	./.	0	0.91255	D	0	0.92824	D	1	0.90584	D	1	0.97372	D	8.3e-05	0.51296
7	142942883	C	T	A	T	rs767499938	7	142639970	7	142350092	645	KEL	ENSG00000197993	ENST00000355265	ENSP00000347409	P23276	KELL_HUMAN	c.1933G>A	p.A645T	c.1933G>A	p.Ala645Thr	c.1933G>A	p.Ala645Thr	principal1	Y	1	YES	-	GCG	1	0	C	./.	./.	./.	0	0.91255	D	0	0.92824	D	0.999	0.77913	D	0.978	0.74104	D	8.3e-05	0.51296
7	142942897	C	A	G	V	rs747360606	7	142639984	7	142350106	640	KEL	ENSG00000197993	ENST00000355265	ENSP00000347409	P23276	KELL_HUMAN	c.1919G>T	p.G640V	c.1919G>T	p.Gly640Val	c.1919G>T	p.Gly640Val	principal1	Y	1	YES	-	GGG	2	0	C	./.	./.	./.	0	0.91255	D	0	0.92824	D	0.999	0.77913	D	0.984	0.76113	D	6.8e-05	0.52346
7	142942897	C	G	G	A	rs747360606	7	142639984	7	142350106	640	KEL	ENSG00000197993	ENST00000355265	ENSP00000347409	P23276	KELL_HUMAN	c.1919G>C	p.G640A	c.1919G>C	p.Gly640Ala	c.1919G>C	p.Gly640Ala	principal1	Y	1	YES	-	GGG	2	0	C	./.	./.	./.	0	0.91255	D	0	0.92824	D	0.996	0.68779	D	0.986	0.76916	D	6.8e-05	0.52346
7	142942897	C	T	G	E	.	7	142639984	7	142350106	640	KEL	ENSG00000197993	ENST00000355265	ENSP00000347409	P23276	KELL_HUMAN	c.1919G>A	p.G640E	c.1919G>A	p.Gly640Glu	c.1919G>A	p.Gly640Glu	principal1	Y	1	YES	-	GGG	2	0	C	./.	./.	./.	0	0.91255	D	0	0.92824	D	1	0.90584	D	0.997	0.86255	D	6.8e-05	0.52346
7	142942900	A	C	V	G	.	7	142639987	7	142350109	639	KEL	ENSG00000197993	ENST00000355265	ENSP00000347409	P23276	KELL_HUMAN	c.1916T>G	p.V639G	c.1916T>G	p.Val639Gly	c.1916T>G	p.Val639Gly	principal1	Y	1	YES	-	GTT	2	0	A	A/A	A/A	A/A	0.002	0.72154	D	0.005	0.72224	D	0.104	0.25941	B	0.062	0.2693	B	0.191216	0.03252
7	142942900	A	G	V	A	rs781442954	7	142639987	7	142350109	639	KEL	ENSG00000197993	ENST00000355265	ENSP00000347409	P23276	KELL_HUMAN	c.1916T>C	p.V639A	c.1916T>C	p.Val639Ala	c.1916T>C	p.Val639Ala	principal1	Y	1	YES	-	GTT	2	0	A	A/A	A/A	A/A	0.427	0.09629	T	0.428	0.13792	T	0.001	0.07471	B	0.003	0.087	B	0.191216	0.03252
7	142942900	A	T	V	D	.	7	142639987	7	142350109	639	KEL	ENSG00000197993	ENST00000355265	ENSP00000347409	P23276	KELL_HUMAN	c.1916T>A	p.V639D	c.1916T>A	p.Val639Asp	c.1916T>A	p.Val639Asp	principal1	Y	1	YES	-	GTT	2	0	A	A/A	A/A	A/A	0.019	0.50132	D	0.019	0.59159	D	0.189	0.29346	B	0.113	0.31689	B	0.191216	0.03252
7	142942901	C	A	V	F	.	7	142639988	7	142350110	639	KEL	ENSG00000197993	ENST00000355265	ENSP00000347409	P23276	KELL_HUMAN	c.1915G>T	p.V639F	c.1915G>T	p.Val639Phe	c.1915G>T	p.Val639Phe	principal1	Y	1	YES	-	GTT	1	0	C	C/C	C/C	C/C	0.043	0.41364	D	0.044	0.49663	D	0.589	0.39027	P	0.209	0.3726	B	0.191216	0.03252
7	142942901	C	G	V	L	.	7	142639988	7	142350110	639	KEL	ENSG00000197993	ENST00000355265	ENSP00000347409	P23276	KELL_HUMAN	c.1915G>C	p.V639L	c.1915G>C	p.Val639Leu	c.1915G>C	p.Val639Leu	principal1	Y	1	YES	-	GTT	1	0	C	C/C	C/C	C/C	0.281	0.15458	T	0.277	0.2188	T	0.019	0.17989	B	0.016	0.17743	B	0.191216	0.03252
7	142942901	C	T	V	I	rs745981653	7	142639988	7	142350110	639	KEL	ENSG00000197993	ENST00000355265	ENSP00000347409	P23276	KELL_HUMAN	c.1915G>A	p.V639I	c.1915G>A	p.Val639Ile	c.1915G>A	p.Val639Ile	principal1	Y	1	YES	-	GTT	1	0	C	C/C	C/C	C/C	0.536	0.06891	T	0.608	0.07741	T	0.001	0.07471	B	0.001	0.04355	B	0.191216	0.03252
7	142942909	G	A	A	V	rs1562956463	7	142639996	7	142350118	636	KEL	ENSG00000197993	ENST00000355265	ENSP00000347409	P23276	KELL_HUMAN	c.1907C>T	p.A636V	c.1907C>T	p.Ala636Val	c.1907C>T	p.Ala636Val	principal1	Y	1	YES	-	GCT	2	0	G	G/G	G/G	G/G	0.091	0.31834	T	0.029	0.54541	D	0.476	0.36665	P	0.326	0.41929	B	0.002274	0.36887
7	142942909	G	C	A	G	.	7	142639996	7	142350118	636	KEL	ENSG00000197993	ENST00000355265	ENSP00000347409	P23276	KELL_HUMAN	c.1907C>G	p.A636G	c.1907C>G	p.Ala636Gly	c.1907C>G	p.Ala636Gly	principal1	Y	1	YES	-	GCT	2	0	G	G/G	G/G	G/G	0.018	0.50676	D	0.037	0.51737	D	0.979	0.59044	D	0.871	0.61869	P	0.002274	0.36887
7	142942909	G	T	A	D	.	7	142639996	7	142350118	636	KEL	ENSG00000197993	ENST00000355265	ENSP00000347409	P23276	KELL_HUMAN	c.1907C>A	p.A636D	c.1907C>A	p.Ala636Asp	c.1907C>A	p.Ala636Asp	principal1	Y	1	YES	-	GCT	2	0	G	G/G	G/G	G/G	0.005	0.63226	D	0.009	0.66756	D	0.998	0.7322	D	0.961	0.70482	D	0.002274	0.36887
7	142942910	C	A	A	S	.	7	142639997	7	142350119	636	KEL	ENSG00000197993	ENST00000355265	ENSP00000347409	P23276	KELL_HUMAN	c.1906G>T	p.A636S	c.1906G>T	p.Ala636Ser	c.1906G>T	p.Ala636Ser	principal1	Y	1	YES	-	GCT	1	0	C	C/C	C/C	C/C	0.028	0.46129	D	0.057	0.46406	T	0.959	0.55135	D	0.718	0.54779	P	0.002274	0.36887
7	142942910	C	G	A	P	.	7	142639997	7	142350119	636	KEL	ENSG00000197993	ENST00000355265	ENSP00000347409	P23276	KELL_HUMAN	c.1906G>C	p.A636P	c.1906G>C	p.Ala636Pro	c.1906G>C	p.Ala636Pro	principal1	Y	1	YES	-	GCT	1	0	C	C/C	C/C	C/C	0.017	0.51248	D	0.021	0.58089	D	0.998	0.7322	D	0.961	0.70482	D	0.002274	0.36887
7	142942910	C	T	A	T	rs1450664466	7	142639997	7	142350119	636	KEL	ENSG00000197993	ENST00000355265	ENSP00000347409	P23276	KELL_HUMAN	c.1906G>A	p.A636T	c.1906G>A	p.Ala636Thr	c.1906G>A	p.Ala636Thr	principal1	Y	1	YES	-	GCT	1	0	C	C/C	C/C	C/C	0.109	0.29288	T	0.32	0.19131	T	0.677	0.4133	P	0.299	0.41006	B	0.002274	0.36887
7	142942924	G	A	T	I	rs1194364471	7	142640011	7	142350133	631	KEL	ENSG00000197993	ENST00000355265	ENSP00000347409	P23276	KELL_HUMAN	c.1892C>T	p.T631I	c.1892C>T	p.Thr631Ile	c.1892C>T	p.Thr631Ile	principal1	Y	1	YES	-	ACA	2	0	G	G/G	G/G	G/G	0	0.91255	D	0.004	0.7415	D	0.993	0.65571	D	0.955	0.69585	D	0.001818	0.37945
7	142942924	G	C	T	R	.	7	142640011	7	142350133	631	KEL	ENSG00000197993	ENST00000355265	ENSP00000347409	P23276	KELL_HUMAN	c.1892C>G	p.T631R	c.1892C>G	p.Thr631Arg	c.1892C>G	p.Thr631Arg	principal1	Y	1	YES	-	ACA	2	0	G	G/G	G/G	G/G	0.026	0.4691	D	0.003	0.76473	D	0.63	0.40197	P	0.368	0.43478	B	0.001818	0.37945
7	142942924	G	T	T	K	.	7	142640011	7	142350133	631	KEL	ENSG00000197993	ENST00000355265	ENSP00000347409	P23276	KELL_HUMAN	c.1892C>A	p.T631K	c.1892C>A	p.Thr631Lys	c.1892C>A	p.Thr631Lys	principal1	Y	1	YES	-	ACA	2	0	G	G/G	G/G	G/G	0.001	0.7849	D	0.005	0.72224	D	0.898	0.49442	P	0.675	0.53279	P	0.001818	0.37945
7	142942928	G	A	L	F	rs1297866471	7	142640015	7	142350137	630	KEL	ENSG00000197993	ENST00000355265	ENSP00000347409	P23276	KELL_HUMAN	c.1888C>T	p.L630F	c.1888C>T	p.Leu630Phe	c.1888C>T	p.Leu630Phe	principal1	Y	1	YES	-	CTC	1	0	G	G/G	G/G	G/G	0.281	0.15458	T	0.714	0.05452	T	0.008	0.14655	B	0.016	0.17743	B	0.008631	0.01213
7	142942928	G	C	L	V	.	7	142640015	7	142350137	630	KEL	ENSG00000197993	ENST00000355265	ENSP00000347409	P23276	KELL_HUMAN	c.1888C>G	p.L630V	c.1888C>G	p.Leu630Val	c.1888C>G	p.Leu630Val	principal1	Y	1	YES	-	CTC	1	0	G	G/G	G/G	G/G	0.139	0.25768	T	0.498	0.11263	T	0.104	0.25941	B	0.062	0.2693	B	0.008631	0.01213
7	142942928	G	T	L	I	.	7	142640015	7	142350137	630	KEL	ENSG00000197993	ENST00000355265	ENSP00000347409	P23276	KELL_HUMAN	c.1888C>A	p.L630I	c.1888C>A	p.Leu630Ile	c.1888C>A	p.Leu630Ile	principal1	Y	1	YES	-	CTC	1	0	G	G/G	G/G	G/G	0.11	0.29158	T	0.391	0.15456	T	0.361	0.33905	B	0.091	0.29943	B	0.008631	0.01213
7	142942936	T	A	N	I	.	7	142640023	7	142350145	627	KEL	ENSG00000197993	ENST00000355265	ENSP00000347409	P23276	KELL_HUMAN	c.1880A>T	p.N627I	c.1880A>T	p.Asn627Ile	c.1880A>T	p.Asn627Ile	principal1	Y	1	YES	-	AAT	2	0	T	T/T	T/T	T/T	0	0.91255	D	0	0.92824	D	0.999	0.77913	D	0.993	0.8111	D	3.2e-05	0.55875
7	142942936	T	C	N	S	rs1193505286	7	142640023	7	142350145	627	KEL	ENSG00000197993	ENST00000355265	ENSP00000347409	P23276	KELL_HUMAN	c.1880A>G	p.N627S	c.1880A>G	p.Asn627Ser	c.1880A>G	p.Asn627Ser	principal1	Y	1	YES	-	AAT	2	0	T	T/T	T/T	T/T	0	0.91255	D	0	0.92824	D	1	0.90584	D	0.993	0.8111	D	3.2e-05	0.55875
7	142942936	T	G	N	T	.	7	142640023	7	142350145	627	KEL	ENSG00000197993	ENST00000355265	ENSP00000347409	P23276	KELL_HUMAN	c.1880A>C	p.N627T	c.1880A>C	p.Asn627Thr	c.1880A>C	p.Asn627Thr	principal1	Y	1	YES	-	AAT	2	0	T	T/T	T/T	T/T	0	0.91255	D	0	0.92824	D	1	0.90584	D	0.993	0.8111	D	3.2e-05	0.55875
7	142942942	G	A	S	F	rs772125360	7	142640029	7	142350151	625	KEL	ENSG00000197993	ENST00000355265	ENSP00000347409	P23276	KELL_HUMAN	c.1874C>T	p.S625F	c.1874C>T	p.Ser625Phe	c.1874C>T	p.Ser625Phe	principal1	Y	1	YES	-	TCC	2	0	G	G/G	G/G	G/G	0.736	0.03741	T	0.249	0.23776	T	0.001	0.07471	B	0.005	0.11217	B	0.532872	0.05268
7	142942942	G	C	S	C	.	7	142640029	7	142350151	625	KEL	ENSG00000197993	ENST00000355265	ENSP00000347409	P23276	KELL_HUMAN	c.1874C>G	p.S625C	c.1874C>G	p.Ser625Cys	c.1874C>G	p.Ser625Cys	principal1	Y	1	YES	-	TCC	2	0	G	G/G	G/G	G/G	0.183	0.21718	T	0.073	0.43159	T	0.987	0.61912	D	0.75	0.56031	P	0.532872	0.05268
7	142942942	G	T	S	Y	.	7	142640029	7	142350151	625	KEL	ENSG00000197993	ENST00000355265	ENSP00000347409	P23276	KELL_HUMAN	c.1874C>A	p.S625Y	c.1874C>A	p.Ser625Tyr	c.1874C>A	p.Ser625Tyr	principal1	Y	1	YES	-	TCC	2	0	G	G/G	G/G	G/G	1	0.00964	T	0.286	0.21277	T	0.629	0.4017	P	0.272	0.39956	B	0.532872	0.05268
7	142942948	C	A	R	I	.	7	142640035	7	142350157	623	KEL	ENSG00000197993	ENST00000355265	ENSP00000347409	P23276	KELL_HUMAN	c.1868G>T	p.R623I	c.1868G>T	p.Arg623Ile	c.1868G>T	p.Arg623Ile	principal1	Y	1	YES	-	AGA	2	0	C	C/C	C/C	C/C	0.094	0.31383	T	0.553	0.09329	T	0	0.02946	B	0.003	0.087	B	0.970785	0.07777
7	142942948	C	G	R	T	.	7	142640035	7	142350157	623	KEL	ENSG00000197993	ENST00000355265	ENSP00000347409	P23276	KELL_HUMAN	c.1868G>C	p.R623T	c.1868G>C	p.Arg623Thr	c.1868G>C	p.Arg623Thr	principal1	Y	1	YES	-	AGA	2	0	C	C/C	C/C	C/C	0.185	0.2155	T	0.445	0.1314	T	0.002	0.09854	B	0.004	0.1009	B	0.970785	0.07777
7	142942948	C	T	R	K	rs61729043	7	142640035	7	142350157	623	KEL	ENSG00000197993	ENST00000355265	ENSP00000347409	P23276	KELL_HUMAN	c.1868G>A	p.R623K	c.1868G>A	p.Arg623Lys	c.1868G>A	p.Arg623Lys	principal1	Y	1	YES	-	AGA	2	0	C	C/C	C/C	C/C	0.579	0.06011	T	1	0.01155	T	0.013	0.16609	B	0.024	0.20255	B	0.970785	0.07777
7	142942950	G	C	S	R	.	7	142640037	7	142350159	622	KEL	ENSG00000197993	ENST00000355265	ENSP00000347409	P23276	KELL_HUMAN	c.1866C>G	p.S622R	c.1866C>G	p.Ser622Arg	c.1866C>G	p.Ser622Arg	principal1	Y	1	YES	-	AGC	3	2	G	G/G	G/G	G/G	0.041	0.41915	D	0.327	0.18732	T	0.002	0.09854	B	0.003	0.087	B	0.066005	0.02195
7	142942950	G	T	S	R	rs1443775389	7	142640037	7	142350159	622	KEL	ENSG00000197993	ENST00000355265	ENSP00000347409	P23276	KELL_HUMAN	c.1866C>A	p.S622R	c.1866C>A	p.Ser622Arg	c.1866C>A	p.Ser622Arg	principal1	Y	1	YES	-	AGC	3	2	G	G/G	G/G	G/G	0.041	0.41915	D	0.327	0.18732	T	0.002	0.09854	B	0.003	0.087	B	0.066005	0.02195
7	142942951	C	A	S	I	.	7	142640038	7	142350160	622	KEL	ENSG00000197993	ENST00000355265	ENSP00000347409	P23276	KELL_HUMAN	c.1865G>T	p.S622I	c.1865G>T	p.Ser622Ile	c.1865G>T	p.Ser622Ile	principal1	Y	1	YES	-	AGC	2	0	C	C/C	C/C	C/C	0.001	0.7849	D	0.076	0.42614	T	0.022	0.18677	B	0.016	0.17743	B	0.066005	0.02195
7	142942951	C	G	S	T	.	7	142640038	7	142350160	622	KEL	ENSG00000197993	ENST00000355265	ENSP00000347409	P23276	KELL_HUMAN	c.1865G>C	p.S622T	c.1865G>C	p.Ser622Thr	c.1865G>C	p.Ser622Thr	principal1	Y	1	YES	-	AGC	2	0	C	C/C	C/C	C/C	0.077	0.34095	T	0.449	0.12993	T	0.009	0.15093	B	0.009	0.143	B	0.066005	0.02195
7	142942951	C	T	S	N	rs759072657	7	142640038	7	142350160	622	KEL	ENSG00000197993	ENST00000355265	ENSP00000347409	P23276	KELL_HUMAN	c.1865G>A	p.S622N	c.1865G>A	p.Ser622Asn	c.1865G>A	p.Ser622Asn	principal1	Y	1	YES	-	AGC	2	0	C	C/C	C/C	C/C	0.428	0.096	T	0.392	0.15406	T	0.002	0.09854	B	0.003	0.087	B	0.066005	0.02195
7	142942954	G	A	P	L	.	7	142640041	7	142350163	621	KEL	ENSG00000197993	ENST00000355265	ENSP00000347409	P23276	KELL_HUMAN	c.1862C>T	p.P621L	c.1862C>T	p.Pro621Leu	c.1862C>T	p.Pro621Leu	principal1	Y	1	YES	-	CCT	2	0	G	G/G	G/G	G/G	0.028	0.46129	D	0	0.92824	D	0.811	0.45403	P	0.516	0.48072	P	0.009336	0.3041
7	142942954	G	C	P	R	rs200383000	7	142640041	7	142350163	621	KEL	ENSG00000197993	ENST00000355265	ENSP00000347409	P23276	KELL_HUMAN	c.1862C>G	p.P621R	c.1862C>G	p.Pro621Arg	c.1862C>G	p.Pro621Arg	principal1	Y	1	YES	-	CCT	2	0	G	G/G	G/G	G/G	0.073	0.348	T	0	0.92824	D	0.64	0.40395	P	0.334	0.42203	B	0.009336	0.3041
7	142942954	G	T	P	H	.	7	142640041	7	142350163	621	KEL	ENSG00000197993	ENST00000355265	ENSP00000347409	P23276	KELL_HUMAN	c.1862C>A	p.P621H	c.1862C>A	p.Pro621His	c.1862C>A	p.Pro621His	principal1	Y	1	YES	-	CCT	2	0	G	G/G	G/G	G/G	0.105	0.29823	T	0	0.92824	D	0.64	0.40395	P	0.334	0.42203	B	0.009336	0.3041
7	142942961	G	A	P	S	rs1474469148	7	142640048	7	142350170	619	KEL	ENSG00000197993	ENST00000355265	ENSP00000347409	P23276	KELL_HUMAN	c.1855C>T	p.P619S	c.1855C>T	p.Pro619Ser	c.1855C>T	p.Pro619Ser	principal1	Y	1	YES	-	CCA	1	0	G	G/G	G/G	G/G	1	0.00964	T	0.418	0.142	T	0.003	0.11197	B	0.003	0.087	B	0.057247	0.22495
7	142942961	G	C	P	A	.	7	142640048	7	142350170	619	KEL	ENSG00000197993	ENST00000355265	ENSP00000347409	P23276	KELL_HUMAN	c.1855C>G	p.P619A	c.1855C>G	p.Pro619Ala	c.1855C>G	p.Pro619Ala	principal1	Y	1	YES	-	CCA	1	0	G	G/G	G/G	G/G	0.163	0.2345	T	0.305	0.20037	T	0.139	0.27501	B	0.038	0.23361	B	0.057247	0.22495
7	142942961	G	T	P	T	.	7	142640048	7	142350170	619	KEL	ENSG00000197993	ENST00000355265	ENSP00000347409	P23276	KELL_HUMAN	c.1855C>A	p.P619T	c.1855C>A	p.Pro619Thr	c.1855C>A	p.Pro619Thr	principal1	Y	1	YES	-	CCA	1	0	G	G/G	G/G	G/G	0.898	0.02436	T	0.069	0.43913	T	0.01	0.15535	B	0.01	0.14941	B	0.057247	0.22495
7	142942964	A	C	F	V	.	7	142640051	7	142350173	618	KEL	ENSG00000197993	ENST00000355265	ENSP00000347409	P23276	KELL_HUMAN	c.1852T>G	p.F618V	c.1852T>G	p.Phe618Val	c.1852T>G	p.Phe618Val	principal1	Y	1	YES	-	TTT	1	0	A	A/A	A/A	A/A	0.003	0.68238	D	0.053	0.47336	T	0.028	0.19712	B	0.023	0.19966	B	0.064543	0.21945
7	142942964	A	G	F	L	rs1167359475	7	142640051	7	142350173	618	KEL	ENSG00000197993	ENST00000355265	ENSP00000347409	P23276	KELL_HUMAN	c.1852T>C	p.F618L	c.1852T>C	p.Phe618Leu	c.1852T>C	p.Phe618Leu	principal1	Y	1	YES	-	TTT	1	0	A	A/A	A/A	A/A	0.162	0.23541	T	0.245	0.24054	T	0.003	0.11197	B	0.007	0.12992	B	0.064543	0.21945
7	142942964	A	T	F	I	.	7	142640051	7	142350173	618	KEL	ENSG00000197993	ENST00000355265	ENSP00000347409	P23276	KELL_HUMAN	c.1852T>A	p.F618I	c.1852T>A	p.Phe618Ile	c.1852T>A	p.Phe618Ile	principal1	Y	1	YES	-	TTT	1	0	A	A/A	A/A	A/A	0.093	0.31532	T	0.331	0.18505	T	0.003	0.11197	B	0.007	0.12992	B	0.064543	0.21945
7	142942966	G	A	A	V	rs374902111	7	142640053	7	142350175	617	KEL	ENSG00000197993	ENST00000355265	ENSP00000347409	P23276	KELL_HUMAN	c.1850C>T	p.A617V	c.1850C>T	p.Ala617Val	c.1850C>T	p.Ala617Val	principal1	Y	1	YES	-	GCC	2	0	G	G/G	G/G	G/G	0.1	0.30515	T	0.021	0.58089	D	0.521	0.37531	P	0.197	0.36707	B	0.496688	0.11996
7	142942966	G	C	A	G	.	7	142640053	7	142350175	617	KEL	ENSG00000197993	ENST00000355265	ENSP00000347409	P23276	KELL_HUMAN	c.1850C>G	p.A617G	c.1850C>G	p.Ala617Gly	c.1850C>G	p.Ala617Gly	principal1	Y	1	YES	-	GCC	2	0	G	G/G	G/G	G/G	0.234	0.18061	T	0.18	0.29442	T	0.007	0.14184	B	0.007	0.12992	B	0.496688	0.11996
7	142942966	G	T	A	D	.	7	142640053	7	142350175	617	KEL	ENSG00000197993	ENST00000355265	ENSP00000347409	P23276	KELL_HUMAN	c.1850C>A	p.A617D	c.1850C>A	p.Ala617Asp	c.1850C>A	p.Ala617Asp	principal1	Y	1	YES	-	GCC	2	0	G	G/G	G/G	G/G	0.287	0.15149	T	0.013	0.63109	D	0.684	0.41517	P	0.322	0.41795	B	0.496688	0.11996
7	142942970	C	A	A	S	.	7	142640057	7	142350179	616	KEL	ENSG00000197993	ENST00000355265	ENSP00000347409	P23276	KELL_HUMAN	c.1846G>T	p.A616S	c.1846G>T	p.Ala616Ser	c.1846G>T	p.Ala616Ser	principal1	Y	1	YES	-	GCT	1	0	C	C/C	C/C	C/C	1	0.00964	T	0.224	0.25591	T	0.07	0.23866	B	0.038	0.23361	B	0.213618	0.16306
7	142942970	C	G	A	P	.	7	142640057	7	142350179	616	KEL	ENSG00000197993	ENST00000355265	ENSP00000347409	P23276	KELL_HUMAN	c.1846G>C	p.A616P	c.1846G>C	p.Ala616Pro	c.1846G>C	p.Ala616Pro	principal1	Y	1	YES	-	GCT	1	0	C	C/C	C/C	C/C	0.049	0.3982	D	0.156	0.31833	T	0.873	0.47975	P	0.602	0.50862	P	0.213618	0.16306
7	142942970	C	T	A	T	rs1471266357	7	142640057	7	142350179	616	KEL	ENSG00000197993	ENST00000355265	ENSP00000347409	P23276	KELL_HUMAN	c.1846G>A	p.A616T	c.1846G>A	p.Ala616Thr	c.1846G>A	p.Ala616Thr	principal1	Y	1	YES	-	GCT	1	0	C	C/C	C/C	C/C	0.101	0.30375	T	0.126	0.35205	T	0.491	0.3696	P	0.322	0.41795	B	0.213618	0.16306
7	142942978	C	A	R	L	rs758961140	7	142640065	7	142350187	613	KEL	ENSG00000197993	ENST00000355265	ENSP00000347409	P23276	KELL_HUMAN	c.1838G>T	p.R613L	c.1838G>T	p.Arg613Leu	c.1838G>T	p.Arg613Leu	principal1	Y	1	YES	-	CGC	2	0	C	C/C	C/C	C/C	0.004	0.65419	D	0.042	0.50226	D	0.71	0.42074	P	0.368	0.43478	B	0.955827	0.08256
7	142942978	C	G	R	P	.	7	142640065	7	142350187	613	KEL	ENSG00000197993	ENST00000355265	ENSP00000347409	P23276	KELL_HUMAN	c.1838G>C	p.R613P	c.1838G>C	p.Arg613Pro	c.1838G>C	p.Arg613Pro	principal1	Y	1	YES	-	CGC	2	0	C	C/C	C/C	C/C	0.007	0.59928	D	0.033	0.53072	D	0.938	0.52538	P	0.625	0.51564	P	0.955827	0.08256
7	142942978	C	T	R	H	rs758961140	7	142640065	7	142350187	613	KEL	ENSG00000197993	ENST00000355265	ENSP00000347409	P23276	KELL_HUMAN	c.1838G>A	p.R613H	c.1838G>A	p.Arg613His	c.1838G>A	p.Arg613His	principal1	Y	1	YES	-	CGC	2	0	C	C/C	C/C	C/C	0.247	0.17296	T	0.307	0.19908	T	0.017	0.17573	B	0.005	0.11217	B	0.955827	0.08256
7	142942979	G	A	R	C	rs751958640	7	142640066	7	142350188	613	KEL	ENSG00000197993	ENST00000355265	ENSP00000347409	P23276	KELL_HUMAN	c.1837C>T	p.R613C	c.1837C>T	p.Arg613Cys	c.1837C>T	p.Arg613Cys	principal1	Y	1	YES	-	CGC	1	0	G	G/G	G/G	G/G	0.001	0.7849	D	0.004	0.7415	D	0.998	0.7322	D	0.761	0.56482	P	0.955827	0.08256
7	142942979	G	C	R	G	.	7	142640066	7	142350188	613	KEL	ENSG00000197993	ENST00000355265	ENSP00000347409	P23276	KELL_HUMAN	c.1837C>G	p.R613G	c.1837C>G	p.Arg613Gly	c.1837C>G	p.Arg613Gly	principal1	Y	1	YES	-	CGC	1	0	G	G/G	G/G	G/G	0.021	0.49117	D	0.031	0.53788	D	0.503	0.37206	P	0.277	0.40197	B	0.955827	0.08256
7	142942979	G	T	R	S	rs751958640	7	142640066	7	142350188	613	KEL	ENSG00000197993	ENST00000355265	ENSP00000347409	P23276	KELL_HUMAN	c.1837C>A	p.R613S	c.1837C>A	p.Arg613Ser	c.1837C>A	p.Arg613Ser	principal1	Y	1	YES	-	CGC	1	0	G	G/G	G/G	G/G	0.01	0.56456	D	0.038	0.51421	D	0.087	0.24971	B	0.046	0.24676	B	0.955827	0.08256
7	142942992	G	C	H	Q	.	7	142640079	7	142350201	608	KEL	ENSG00000197993	ENST00000355265	ENSP00000347409	P23276	KELL_HUMAN	c.1824C>G	p.H608Q	c.1824C>G	p.His608Gln	c.1824C>G	p.His608Gln	principal1	Y	1	YES	-	CAC	3	2	G	G/G	G/G	G/G	0.13	0.2674	T	0.048	0.48594	D	0.003	0.11197	B	0.001	0.04355	B	0.956069	0.07687
7	142942992	G	T	H	Q	rs781359849	7	142640079	7	142350201	608	KEL	ENSG00000197993	ENST00000355265	ENSP00000347409	P23276	KELL_HUMAN	c.1824C>A	p.H608Q	c.1824C>A	p.His608Gln	c.1824C>A	p.His608Gln	principal1	Y	1	YES	-	CAC	3	2	G	G/G	G/G	G/G	0.13	0.2674	T	0.048	0.48594	D	0.003	0.11197	B	0.001	0.04355	B	0.956069	0.07687
7	142942994	G	A	H	Y	rs974248310	7	142640081	7	142350203	608	KEL	ENSG00000197993	ENST00000355265	ENSP00000347409	P23276	KELL_HUMAN	c.1822C>T	p.H608Y	c.1822C>T	p.His608Tyr	c.1822C>T	p.His608Tyr	principal1	Y	1	YES	-	CAC	1	0	G	G/G	G/G	G/G	0.305	0.14256	T	0.099	0.38891	T	0.003	0.11197	B	0.001	0.04355	B	0.956069	0.07687
7	142942994	G	C	H	D	.	7	142640081	7	142350203	608	KEL	ENSG00000197993	ENST00000355265	ENSP00000347409	P23276	KELL_HUMAN	c.1822C>G	p.H608D	c.1822C>G	p.His608Asp	c.1822C>G	p.His608Asp	principal1	Y	1	YES	-	CAC	1	0	G	G/G	G/G	G/G	0.085	0.32769	T	0.025	0.56192	D	0.002	0.09854	B	0	0.01387	B	0.956069	0.07687
7	142942994	G	T	H	N	.	7	142640081	7	142350203	608	KEL	ENSG00000197993	ENST00000355265	ENSP00000347409	P23276	KELL_HUMAN	c.1822C>A	p.H608N	c.1822C>A	p.His608Asn	c.1822C>A	p.His608Asn	principal1	Y	1	YES	-	CAC	1	0	G	G/G	G/G	G/G	0.139	0.25768	T	0.04	0.50809	D	0.002	0.09854	B	0	0.01387	B	0.956069	0.07687
7	142942996	G	A	A	V	rs369331299	7	142640083	7	142350205	607	KEL	ENSG00000197993	ENST00000355265	ENSP00000347409	P23276	KELL_HUMAN	c.1820C>T	p.A607V	c.1820C>T	p.Ala607Val	c.1820C>T	p.Ala607Val	principal1	Y	1	YES	-	GCT	2	0	G	G/G	G/G	G/G	0.103	0.30097	T	0.09	0.40267	T	0.979	0.59044	D	0.76	0.56425	P	0.114422	0.19275
7	142942996	G	C	A	G	.	7	142640083	7	142350205	607	KEL	ENSG00000197993	ENST00000355265	ENSP00000347409	P23276	KELL_HUMAN	c.1820C>G	p.A607G	c.1820C>G	p.Ala607Gly	c.1820C>G	p.Ala607Gly	principal1	Y	1	YES	-	GCT	2	0	G	G/G	G/G	G/G	0.166	0.23183	T	0.099	0.38891	T	0.959	0.55135	D	0.6	0.50752	P	0.114422	0.19275
7	142942996	G	T	A	D	.	7	142640083	7	142350205	607	KEL	ENSG00000197993	ENST00000355265	ENSP00000347409	P23276	KELL_HUMAN	c.1820C>A	p.A607D	c.1820C>A	p.Ala607Asp	c.1820C>A	p.Ala607Asp	principal1	Y	1	YES	-	GCT	2	0	G	G/G	G/G	G/G	0.255	0.16848	T	0.07	0.43721	T	0.921	0.51088	P	0.542	0.48916	P	0.114422	0.19275
7	142943000	C	A	E	X	.	7	142640087	7	142350209	606	KEL	ENSG00000197993	ENST00000355265	ENSP00000347409	P23276	KELL_HUMAN	c.1816G>T	p.E606X	c.1816G>T	p.Glu606*	c.1816G>T	p.Glu606Ter	principal1	Y	1	YES	-	GAA	1	0	C	C/C	C/C	C/C	.	.	.	.	.	.	.	.	.	.	.	.	0.699429	0.06194
7	142943000	C	G	E	Q	rs185432321	7	142640087	7	142350209	606	KEL	ENSG00000197993	ENST00000355265	ENSP00000347409	P23276	KELL_HUMAN	c.1816G>C	p.E606Q	c.1816G>C	p.Glu606Gln	c.1816G>C	p.Glu606Gln	principal1	Y	1	YES	-	GAA	1	0	C	C/C	C/C	C/C	0.441	0.09236	T	0.473	0.12142	T	0.08	0.24543	B	0.042	0.24114	B	0.699429	0.06194
7	142943000	C	T	E	K	.	7	142640087	7	142350209	606	KEL	ENSG00000197993	ENST00000355265	ENSP00000347409	P23276	KELL_HUMAN	c.1816G>A	p.E606K	c.1816G>A	p.Glu606Lys	c.1816G>A	p.Glu606Lys	principal1	Y	1	YES	-	GAA	1	0	C	C/C	C/C	C/C	0.661	0.04685	T	0.775	0.04402	T	0.002	0.09854	B	0.004	0.1009	B	0.699429	0.06194
7	142943002	T	A	Q	L	.	7	142640089	7	142350211	605	KEL	ENSG00000197993	ENST00000355265	ENSP00000347409	P23276	KELL_HUMAN	c.1814A>T	p.Q605L	c.1814A>T	p.Gln605Leu	c.1814A>T	p.Gln605Leu	principal1	Y	1	YES	-	CAG	2	0	T	T/T	T/T	T/T	0.006	0.61437	D	0.015	0.61642	D	0.642	0.40458	P	0.494	0.47478	P	0.117105	0.19166
7	142943002	T	C	Q	R	rs1269124802	7	142640089	7	142350211	605	KEL	ENSG00000197993	ENST00000355265	ENSP00000347409	P23276	KELL_HUMAN	c.1814A>G	p.Q605R	c.1814A>G	p.Gln605Arg	c.1814A>G	p.Gln605Arg	principal1	Y	1	YES	-	CAG	2	0	T	T/T	T/T	T/T	0.199	0.20456	T	0.05	0.4808	T	0.642	0.40458	P	0.265	0.39681	B	0.117105	0.19166
7	142943002	T	G	Q	P	.	7	142640089	7	142350211	605	KEL	ENSG00000197993	ENST00000355265	ENSP00000347409	P23276	KELL_HUMAN	c.1814A>C	p.Q605P	c.1814A>C	p.Gln605Pro	c.1814A>C	p.Gln605Pro	principal1	Y	1	YES	-	CAG	2	0	T	T/T	T/T	T/T	0.005	0.63226	D	0.116	0.36497	T	0.927	0.51527	P	0.69	0.53781	P	0.117105	0.19166
7	142943013	G	C	N	K	rs772178431	7	142640100	7	142350222	601	KEL	ENSG00000197993	ENST00000355265	ENSP00000347409	P23276	KELL_HUMAN	c.1803C>G	p.N601K	c.1803C>G	p.Asn601Lys	c.1803C>G	p.Asn601Lys	principal1	Y	1	YES	-	AAC	3	2	G	G/G	G/G	G/G	0.288	0.15098	T	0.095	0.39492	T	0.001	0.07471	B	0	0.01387	B	0.453317	0.1248
7	142943013	G	T	N	K	.	7	142640100	7	142350222	601	KEL	ENSG00000197993	ENST00000355265	ENSP00000347409	P23276	KELL_HUMAN	c.1803C>A	p.N601K	c.1803C>A	p.Asn601Lys	c.1803C>A	p.Asn601Lys	principal1	Y	1	YES	-	AAC	3	2	G	G/G	G/G	G/G	0.288	0.15098	T	0.095	0.39492	T	0.001	0.07471	B	0	0.01387	B	0.453317	0.1248
7	142943024	C	A	A	S	.	7	142640111	7	142350233	598	KEL	ENSG00000197993	ENST00000355265	ENSP00000347409	P23276	KELL_HUMAN	c.1792G>T	p.A598S	c.1792G>T	p.Ala598Ser	c.1792G>T	p.Ala598Ser	principal1	Y	1	YES	-	GCC	1	0	C	C/C	C/C	C/C	0.356	0.1207	T	0.252	0.2357	T	0.144	0.27697	B	0.047	0.24832	B	0.694479	0.06165
7	142943024	C	G	A	P	.	7	142640111	7	142350233	598	KEL	ENSG00000197993	ENST00000355265	ENSP00000347409	P23276	KELL_HUMAN	c.1792G>C	p.A598P	c.1792G>C	p.Ala598Pro	c.1792G>C	p.Ala598Pro	principal1	Y	1	YES	-	GCC	1	0	C	C/C	C/C	C/C	0.179	0.22053	T	0.158	0.31629	T	0.986	0.61523	D	0.811	0.58656	P	0.694479	0.06165
7	142943024	C	T	A	T	rs149066842	7	142640111	7	142350233	598	KEL	ENSG00000197993	ENST00000355265	ENSP00000347409	P23276	KELL_HUMAN	c.1792G>A	p.A598T	c.1792G>A	p.Ala598Thr	c.1792G>A	p.Ala598Thr	principal1	Y	1	YES	-	GCC	1	0	C	C/C	C/C	C/C	0.153	0.24372	T	0.313	0.19539	T	0.672	0.41203	P	0.059	0.26602	B	0.694479	0.06165
7	142943026	A	C	L	R	.	7	142640113	7	142350235	597	KEL	ENSG00000197993	ENST00000355265	ENSP00000347409	P23276	KELL_HUMAN	c.1790T>G	p.L597R	c.1790T>G	p.Leu597Arg	c.1790T>G	p.Leu597Arg	principal1	Y	1	YES	-	CTC	2	0	G	G/G	A/A	G/G	0.877	0.02562	T	0.074	0.42976	T	0.21	0.29968	B	0.097	0.3039	B	0.018424	0.27485
7	142943026	A	G	L	P	rs8176038	7	142640113	7	142350235	597	KEL	ENSG00000197993	ENST00000355265	ENSP00000347409	P23276	KELL_HUMAN	c.1790T>C	p.L597P	c.1790T>C	p.Leu597Pro	c.1790T>C	p.Leu597Pro	principal1	Y	1	YES	-	CTC	2	0	G	G/G	A/A	G/G	0.22	0.18956	T	0.46	0.12597	T	0	0.02946	B	0	0.01387	B	0.018424	0.27485
7	142943026	A	T	L	H	.	7	142640113	7	142350235	597	KEL	ENSG00000197993	ENST00000355265	ENSP00000347409	P23276	KELL_HUMAN	c.1790T>A	p.L597H	c.1790T>A	p.Leu597His	c.1790T>A	p.Leu597His	principal1	Y	1	YES	-	CTC	2	0	G	G/G	A/A	G/G	0.286	0.15201	T	0.028	0.54934	D	0.005	0.12996	B	0.01	0.14941	B	0.018424	0.27485
7	142943035	C	A	G	V	.	7	142640122	7	142350244	594	KEL	ENSG00000197993	ENST00000355265	ENSP00000347409	P23276	KELL_HUMAN	c.1781G>T	p.G594V	c.1781G>T	p.Gly594Val	c.1781G>T	p.Gly594Val	principal1	Y	1	YES	-	GGG	2	0	C	C/C	C/C	C/C	0.005	0.63226	D	0.051	0.47828	T	0.984	0.60733	D	0.773	0.56974	P	0.068443	0.21672
7	142943035	C	G	G	A	.	7	142640122	7	142350244	594	KEL	ENSG00000197993	ENST00000355265	ENSP00000347409	P23276	KELL_HUMAN	c.1781G>C	p.G594A	c.1781G>C	p.Gly594Ala	c.1781G>C	p.Gly594Ala	principal1	Y	1	YES	-	GGG	2	0	C	C/C	C/C	C/C	0.035	0.43708	D	0.213	0.26467	T	0.896	0.49324	P	0.519	0.48163	P	0.068443	0.21672
7	142943035	C	T	G	E	rs1264159984	7	142640122	7	142350244	594	KEL	ENSG00000197993	ENST00000355265	ENSP00000347409	P23276	KELL_HUMAN	c.1781G>A	p.G594E	c.1781G>A	p.Gly594Glu	c.1781G>A	p.Gly594Glu	principal1	Y	1	YES	-	GGG	2	0	C	C/C	C/C	C/C	0.48	0.08237	T	0.405	0.14771	T	0.103	0.25884	B	0.038	0.23361	B	0.068443	0.21672
7	142943280	C	A	Q	H	rs138511569	7	142640367	7	142350489	589	KEL	ENSG00000197993	ENST00000355265	ENSP00000347409	P23276	KELL_HUMAN	c.1767G>T	p.Q589H	c.1767G>T	p.Gln589His	c.1767G>T	p.Gln589His	principal1	Y	1	YES	-	CAG	3	2	C	C/C	C/C	C/C	0.012	0.54683	D	0.033	0.53072	D	0.927	0.51527	P	0.579	0.50152	P	0.474657	0.12236
7	142943280	C	G	Q	H	.	7	142640367	7	142350489	589	KEL	ENSG00000197993	ENST00000355265	ENSP00000347409	P23276	KELL_HUMAN	c.1767G>C	p.Q589H	c.1767G>C	p.Gln589His	c.1767G>C	p.Gln589His	principal1	Y	1	YES	-	CAG	3	2	C	C/C	C/C	C/C	0.012	0.54683	D	0.033	0.53072	D	0.927	0.51527	P	0.579	0.50152	P	0.474657	0.12236
7	142943281	T	A	Q	L	.	7	142640368	7	142350490	589	KEL	ENSG00000197993	ENST00000355265	ENSP00000347409	P23276	KELL_HUMAN	c.1766A>T	p.Q589L	c.1766A>T	p.Gln589Leu	c.1766A>T	p.Gln589Leu	principal1	Y	1	YES	-	CAG	2	0	T	T/T	T/T	T/T	0.011	0.5553	D	0.053	0.47336	T	0.065	0.23521	B	0.023	0.19966	B	0.474657	0.12236
7	142943281	T	C	Q	R	rs552971293	7	142640368	7	142350490	589	KEL	ENSG00000197993	ENST00000355265	ENSP00000347409	P23276	KELL_HUMAN	c.1766A>G	p.Q589R	c.1766A>G	p.Gln589Arg	c.1766A>G	p.Gln589Arg	principal1	Y	1	YES	-	CAG	2	0	T	T/T	T/T	T/T	0.833	0.02862	T	0.12	0.3597	T	0.065	0.23521	B	0.023	0.19966	B	0.474657	0.12236
7	142943281	T	G	Q	P	.	7	142640368	7	142350490	589	KEL	ENSG00000197993	ENST00000355265	ENSP00000347409	P23276	KELL_HUMAN	c.1766A>C	p.Q589P	c.1766A>C	p.Gln589Pro	c.1766A>C	p.Gln589Pro	principal1	Y	1	YES	-	CAG	2	0	T	T/T	T/T	T/T	0.025	0.4732	D	0.057	0.46406	T	0.784	0.44396	P	0.356	0.43023	B	0.474657	0.12236
7	142943282	G	A	Q	X	.	7	142640369	7	142350491	589	KEL	ENSG00000197993	ENST00000355265	ENSP00000347409	P23276	KELL_HUMAN	c.1765C>T	p.Q589X	c.1765C>T	p.Gln589*	c.1765C>T	p.Gln589Ter	principal1	Y	1	YES	-	CAG	1	0	G	G/G	G/G	G/G	.	.	.	.	.	.	.	.	.	.	.	.	0.474657	0.12236
7	142943282	G	C	Q	E	rs995695928	7	142640369	7	142350491	589	KEL	ENSG00000197993	ENST00000355265	ENSP00000347409	P23276	KELL_HUMAN	c.1765C>G	p.Q589E	c.1765C>G	p.Gln589Glu	c.1765C>G	p.Gln589Glu	principal1	Y	1	YES	-	CAG	1	0	G	G/G	G/G	G/G	0.538	0.06847	T	0.278	0.21812	T	0.002	0.09854	B	0.004	0.1009	B	0.474657	0.12236
7	142943282	G	T	Q	K	.	7	142640369	7	142350491	589	KEL	ENSG00000197993	ENST00000355265	ENSP00000347409	P23276	KELL_HUMAN	c.1765C>A	p.Q589K	c.1765C>A	p.Gln589Lys	c.1765C>A	p.Gln589Lys	principal1	Y	1	YES	-	CAG	1	0	G	G/G	G/G	G/G	0.101	0.30375	T	0.269	0.22426	T	0.006	0.13644	B	0.004	0.1009	B	0.474657	0.12236
7	142943284	T	A	Y	F	.	7	142640371	7	142350493	588	KEL	ENSG00000197993	ENST00000355265	ENSP00000347409	P23276	KELL_HUMAN	c.1763A>T	p.Y588F	c.1763A>T	p.Tyr588Phe	c.1763A>T	p.Tyr588Phe	principal1	Y	1	YES	-	TAC	2	0	T	T/T	T/T	T/T	0.047	0.40319	D	0.372	0.16376	T	0.006	0.13644	B	0.012	0.16012	B	0.977796	0.08114
7	142943284	T	C	Y	C	rs61729048	7	142640371	7	142350493	588	KEL	ENSG00000197993	ENST00000355265	ENSP00000347409	P23276	KELL_HUMAN	c.1763A>G	p.Y588C	c.1763A>G	p.Tyr588Cys	c.1763A>G	p.Tyr588Cys	principal1	Y	1	YES	-	TAC	2	0	T	T/T	T/T	T/T	0.032	0.44694	D	0.082	0.41573	T	0.993	0.65571	D	0.815	0.58847	P	0.977796	0.08114
7	142943284	T	G	Y	S	.	7	142640371	7	142350493	588	KEL	ENSG00000197993	ENST00000355265	ENSP00000347409	P23276	KELL_HUMAN	c.1763A>C	p.Y588S	c.1763A>C	p.Tyr588Ser	c.1763A>C	p.Tyr588Ser	principal1	Y	1	YES	-	TAC	2	0	T	T/T	T/T	T/T	0.35	0.12305	T	0.214	0.26386	T	0.642	0.40458	P	0.136	0.3327	B	0.977796	0.08114
7	142943285	A	C	Y	D	.	7	142640372	7	142350494	588	KEL	ENSG00000197993	ENST00000355265	ENSP00000347409	P23276	KELL_HUMAN	c.1762T>G	p.Y588D	c.1762T>G	p.Tyr588Asp	c.1762T>G	p.Tyr588Asp	principal1	Y	1	YES	-	TAC	1	0	A	A/A	A/A	A/A	1	0.00964	T	0.227	0.25362	T	0.001	0.07471	B	0.003	0.087	B	0.977796	0.08114
7	142943285	A	G	Y	H	rs1300688433	7	142640372	7	142350494	588	KEL	ENSG00000197993	ENST00000355265	ENSP00000347409	P23276	KELL_HUMAN	c.1762T>C	p.Y588H	c.1762T>C	p.Tyr588His	c.1762T>C	p.Tyr588His	principal1	Y	1	YES	-	TAC	1	0	A	A/A	A/A	A/A	0.142	0.25457	T	0.301	0.20293	T	0.013	0.16609	B	0.017	0.1814	B	0.977796	0.08114
7	142943285	A	T	Y	N	.	7	142640372	7	142350494	588	KEL	ENSG00000197993	ENST00000355265	ENSP00000347409	P23276	KELL_HUMAN	c.1762T>A	p.Y588N	c.1762T>A	p.Tyr588Asn	c.1762T>A	p.Tyr588Asn	principal1	Y	1	YES	-	TAC	1	0	A	A/A	A/A	A/A	0.782	0.03271	T	0.298	0.20486	T	0.023	0.18885	B	0.012	0.16012	B	0.977796	0.08114
7	142943290	A	C	I	S	.	7	142640377	7	142350499	586	KEL	ENSG00000197993	ENST00000355265	ENSP00000347409	P23276	KELL_HUMAN	c.1757T>G	p.I586S	c.1757T>G	p.Ile586Ser	c.1757T>G	p.Ile586Ser	principal1	Y	1	YES	-	ATC	2	0	A	A/A	A/A	A/A	0.032	0.44694	D	0.017	0.60337	D	0.062	0.23277	B	0.055	0.25995	B	0.586414	0.05566
7	142943290	A	G	I	T	.	7	142640377	7	142350499	586	KEL	ENSG00000197993	ENST00000355265	ENSP00000347409	P23276	KELL_HUMAN	c.1757T>C	p.I586T	c.1757T>C	p.Ile586Thr	c.1757T>C	p.Ile586Thr	principal1	Y	1	YES	-	ATC	2	0	A	A/A	A/A	A/A	0.095	0.31235	T	0.063	0.4511	T	0.801	0.45051	P	0.265	0.39681	B	0.586414	0.05566
7	142943290	A	T	I	N	.	7	142640377	7	142350499	586	KEL	ENSG00000197993	ENST00000355265	ENSP00000347409	P23276	KELL_HUMAN	c.1757T>A	p.I586N	c.1757T>A	p.Ile586Asn	c.1757T>A	p.Ile586Asn	principal1	Y	1	YES	-	ATC	2	0	A	A/A	A/A	A/A	0.011	0.5553	D	0.008	0.6789	D	0.989	0.62824	D	0.767	0.5672	P	0.586414	0.05566
7	142943293	T	A	H	L	rs1344289536	7	142640380	7	142350502	585	KEL	ENSG00000197993	ENST00000355265	ENSP00000347409	P23276	KELL_HUMAN	c.1754A>T	p.H585L	c.1754A>T	p.His585Leu	c.1754A>T	p.His585Leu	principal1	Y	1	YES	-	CAC	2	0	T	T/T	T/T	T/T	0.001	0.7849	D	0	0.92824	D	0.999	0.77913	D	0.964	0.71005	D	0.000594	0.43095
7	142943293	T	C	H	R	.	7	142640380	7	142350502	585	KEL	ENSG00000197993	ENST00000355265	ENSP00000347409	P23276	KELL_HUMAN	c.1754A>G	p.H585R	c.1754A>G	p.His585Arg	c.1754A>G	p.His585Arg	principal1	Y	1	YES	-	CAC	2	0	T	T/T	T/T	T/T	0.033	0.44358	D	0	0.92824	D	0.777	0.44168	P	0.396	0.44364	B	0.000594	0.43095
7	142943293	T	G	H	P	.	7	142640380	7	142350502	585	KEL	ENSG00000197993	ENST00000355265	ENSP00000347409	P23276	KELL_HUMAN	c.1754A>C	p.H585P	c.1754A>C	p.His585Pro	c.1754A>C	p.His585Pro	principal1	Y	1	YES	-	CAC	2	0	T	T/T	T/T	T/T	0.002	0.72154	D	0	0.92824	D	1	0.90584	D	0.99	0.78936	D	0.000594	0.43095
7	142943294	G	A	H	Y	.	7	142640381	7	142350503	585	KEL	ENSG00000197993	ENST00000355265	ENSP00000347409	P23276	KELL_HUMAN	c.1753C>T	p.H585Y	c.1753C>T	p.His585Tyr	c.1753C>T	p.His585Tyr	principal1	Y	1	YES	-	CAC	1	0	G	G/G	G/G	G/G	0.001	0.7849	D	0	0.92824	D	1	0.90584	D	0.987	0.77487	D	0.000594	0.43095
7	142943294	G	C	H	D	rs1391963585	7	142640381	7	142350503	585	KEL	ENSG00000197993	ENST00000355265	ENSP00000347409	P23276	KELL_HUMAN	c.1753C>G	p.H585D	c.1753C>G	p.His585Asp	c.1753C>G	p.His585Asp	principal1	Y	1	YES	-	CAC	1	0	G	G/G	G/G	G/G	0.001	0.7849	D	0	0.92824	D	0.999	0.77913	D	0.98	0.74843	D	0.000594	0.43095
7	142943294	G	T	H	N	.	7	142640381	7	142350503	585	KEL	ENSG00000197993	ENST00000355265	ENSP00000347409	P23276	KELL_HUMAN	c.1753C>A	p.H585N	c.1753C>A	p.His585Asn	c.1753C>A	p.His585Asn	principal1	Y	1	YES	-	CAC	1	0	G	G/G	G/G	G/G	0.001	0.7849	D	0	0.92824	D	0.999	0.77913	D	0.973	0.72923	D	0.000594	0.43095
7	142943303	C	A	E	X	.	7	142640390	7	142350512	582	KEL	ENSG00000197993	ENST00000355265	ENSP00000347409	P23276	KELL_HUMAN	c.1744G>T	p.E582X	c.1744G>T	p.Glu582*	c.1744G>T	p.Glu582Ter	principal1	Y	1	YES	-	GAG	1	0	C	C/C	C/C	C/C	.	.	.	.	.	.	.	.	.	.	.	.	0.035026	0.24695
7	142943303	C	G	E	Q	.	7	142640390	7	142350512	582	KEL	ENSG00000197993	ENST00000355265	ENSP00000347409	P23276	KELL_HUMAN	c.1744G>C	p.E582Q	c.1744G>C	p.Glu582Gln	c.1744G>C	p.Glu582Gln	principal1	Y	1	YES	-	GAG	1	0	C	C/C	C/C	C/C	0.001	0.7849	D	0.021	0.58089	D	0.999	0.77913	D	0.959	0.70163	D	0.035026	0.24695
7	142943303	C	T	E	K	rs776547516	7	142640390	7	142350512	582	KEL	ENSG00000197993	ENST00000355265	ENSP00000347409	P23276	KELL_HUMAN	c.1744G>A	p.E582K	c.1744G>A	p.Glu582Lys	c.1744G>A	p.Glu582Lys	principal1	Y	1	YES	-	GAG	1	0	C	C/C	C/C	C/C	0.043	0.41364	D	0.165	0.30926	T	0.952	0.54136	P	0.321	0.4176	B	0.035026	0.24695
7	142943304	G	C	H	Q	rs377071873	7	142640391	7	142350513	581	KEL	ENSG00000197993	ENST00000355265	ENSP00000347409	P23276	KELL_HUMAN	c.1743C>G	p.H581Q	c.1743C>G	p.His581Gln	c.1743C>G	p.His581Gln	principal1	Y	1	YES	-	CAC	3	2	G	G/G	G/G	G/G	0.002	0.72154	D	0.04	0.50809	D	0.997	0.70673	D	0.929	0.66367	D	0.593045	0.11031
7	142943304	G	T	H	Q	.	7	142640391	7	142350513	581	KEL	ENSG00000197993	ENST00000355265	ENSP00000347409	P23276	KELL_HUMAN	c.1743C>A	p.H581Q	c.1743C>A	p.His581Gln	c.1743C>A	p.His581Gln	principal1	Y	1	YES	-	CAC	3	2	G	G/G	G/G	G/G	0.002	0.72154	D	0.04	0.50809	D	0.997	0.70673	D	0.929	0.66367	D	0.593045	0.11031
7	142943308	G	A	A	V	rs1483419078	7	142640395	7	142350517	580	KEL	ENSG00000197993	ENST00000355265	ENSP00000347409	P23276	KELL_HUMAN	c.1739C>T	p.A580V	c.1739C>T	p.Ala580Val	c.1739C>T	p.Ala580Val	principal1	Y	1	YES	-	GCC	2	0	G	G/G	G/G	G/G	0.002	0.72154	D	0	0.92824	D	1	0.90584	D	0.993	0.8111	D	0.044887	0.23592
7	142943308	G	C	A	G	.	7	142640395	7	142350517	580	KEL	ENSG00000197993	ENST00000355265	ENSP00000347409	P23276	KELL_HUMAN	c.1739C>G	p.A580G	c.1739C>G	p.Ala580Gly	c.1739C>G	p.Ala580Gly	principal1	Y	1	YES	-	GCC	2	0	G	G/G	G/G	G/G	1	0.00964	T	0	0.92824	D	0.8	0.44988	P	0.591	0.50479	P	0.044887	0.23592
7	142943308	G	T	A	D	.	7	142640395	7	142350517	580	KEL	ENSG00000197993	ENST00000355265	ENSP00000347409	P23276	KELL_HUMAN	c.1739C>A	p.A580D	c.1739C>A	p.Ala580Asp	c.1739C>A	p.Ala580Asp	principal1	Y	1	YES	-	GCC	2	0	G	G/G	G/G	G/G	0.025	0.4732	D	0	0.92824	D	1	0.90584	D	0.995	0.8317	D	0.044887	0.23592
7	142943310	C	A	M	I	rs762542796	7	142640397	7	142350519	579	KEL	ENSG00000197993	ENST00000355265	ENSP00000347409	P23276	KELL_HUMAN	c.1737G>T	p.M579I	c.1737G>T	p.Met579Ile	c.1737G>T	p.Met579Ile	principal1	Y	1	YES	-	ATG	3	0	C	C/C	C/C	C/C	0.032	0.44694	D	0	0.92824	D	0.276	0.31942	B	0.299	0.41006	B	6.5e-05	0.52346
7	142943310	C	G	M	I	.	7	142640397	7	142350519	579	KEL	ENSG00000197993	ENST00000355265	ENSP00000347409	P23276	KELL_HUMAN	c.1737G>C	p.M579I	c.1737G>C	p.Met579Ile	c.1737G>C	p.Met579Ile	principal1	Y	1	YES	-	ATG	3	0	C	C/C	C/C	C/C	0.032	0.44694	D	0	0.92824	D	0.276	0.31942	B	0.299	0.41006	B	6.5e-05	0.52346
7	142943310	C	T	M	I	.	7	142640397	7	142350519	579	KEL	ENSG00000197993	ENST00000355265	ENSP00000347409	P23276	KELL_HUMAN	c.1737G>A	p.M579I	c.1737G>A	p.Met579Ile	c.1737G>A	p.Met579Ile	principal1	Y	1	YES	-	ATG	3	0	C	C/C	C/C	C/C	0.032	0.44694	D	0	0.92824	D	0.276	0.31942	B	0.299	0.41006	B	6.5e-05	0.52346
7	142943315	T	A	I	F	.	7	142640402	7	142350524	578	KEL	ENSG00000197993	ENST00000355265	ENSP00000347409	P23276	KELL_HUMAN	c.1732A>T	p.I578F	c.1732A>T	p.Ile578Phe	c.1732A>T	p.Ile578Phe	principal1	Y	1	YES	-	ATC	1	0	T	T/T	T/T	T/T	0.068	0.35726	T	0.297	0.20551	T	0.623	0.39993	P	0.275	0.40079	B	0.362776	0.13645
7	142943315	T	C	I	V	rs140245668	7	142640402	7	142350524	578	KEL	ENSG00000197993	ENST00000355265	ENSP00000347409	P23276	KELL_HUMAN	c.1732A>G	p.I578V	c.1732A>G	p.Ile578Val	c.1732A>G	p.Ile578Val	principal1	Y	1	YES	-	ATC	1	0	T	T/T	T/T	T/T	1	0.00964	T	0.302	0.20228	T	0.116	0.26475	B	0.145	0.33871	B	0.362776	0.13645
7	142943315	T	G	I	L	.	7	142640402	7	142350524	578	KEL	ENSG00000197993	ENST00000355265	ENSP00000347409	P23276	KELL_HUMAN	c.1732A>C	p.I578L	c.1732A>C	p.Ile578Leu	c.1732A>C	p.Ile578Leu	principal1	Y	1	YES	-	ATC	1	0	T	T/T	T/T	T/T	0.006	0.61437	D	0.084	0.41239	T	0.476	0.36665	P	0.145	0.33871	B	0.362776	0.13645
7	142943317	C	A	S	I	.	7	142640404	7	142350526	577	KEL	ENSG00000197993	ENST00000355265	ENSP00000347409	P23276	KELL_HUMAN	c.1730G>T	p.S577I	c.1730G>T	p.Ser577Ile	c.1730G>T	p.Ser577Ile	principal1	Y	1	YES	-	AGC	2	0	C	C/C	C/C	C/C	0.024	0.47745	D	0.136	0.34009	T	0.669	0.41149	P	0.265	0.39681	B	0.22441	0.16062
7	142943317	C	G	S	T	.	7	142640404	7	142350526	577	KEL	ENSG00000197993	ENST00000355265	ENSP00000347409	P23276	KELL_HUMAN	c.1730G>C	p.S577T	c.1730G>C	p.Ser577Thr	c.1730G>C	p.Ser577Thr	principal1	Y	1	YES	-	AGC	2	0	C	C/C	C/C	C/C	0.188	0.21304	T	0.411	0.145	T	0.051	0.22415	B	0.03	0.21741	B	0.22441	0.16062
7	142943317	C	T	S	N	rs773666108	7	142640404	7	142350526	577	KEL	ENSG00000197993	ENST00000355265	ENSP00000347409	P23276	KELL_HUMAN	c.1730G>A	p.S577N	c.1730G>A	p.Ser577Asn	c.1730G>A	p.Ser577Asn	principal1	Y	1	YES	-	AGC	2	0	C	C/C	C/C	C/C	0.026	0.4691	D	0.093	0.39799	T	0.934	0.52202	P	0.617	0.51308	P	0.22441	0.16062
7	142943320	C	A	G	V	.	7	142640407	7	142350529	576	KEL	ENSG00000197993	ENST00000355265	ENSP00000347409	P23276	KELL_HUMAN	c.1727G>T	p.G576V	c.1727G>T	p.Gly576Val	c.1727G>T	p.Gly576Val	principal1	Y	1	YES	-	GGC	2	0	C	C/C	C/C	C/C	0	0.91255	D	0	0.92824	D	1	0.90584	D	1	0.97372	D	0.001446	0.3898
7	142943320	C	G	G	A	.	7	142640407	7	142350529	576	KEL	ENSG00000197993	ENST00000355265	ENSP00000347409	P23276	KELL_HUMAN	c.1727G>C	p.G576A	c.1727G>C	p.Gly576Ala	c.1727G>C	p.Gly576Ala	principal1	Y	1	YES	-	GGC	2	0	C	C/C	C/C	C/C	0	0.91255	D	0	0.92824	D	1	0.90584	D	1	0.97372	D	0.001446	0.3898
7	142943320	C	T	G	D	rs1031074590	7	142640407	7	142350529	576	KEL	ENSG00000197993	ENST00000355265	ENSP00000347409	P23276	KELL_HUMAN	c.1727G>A	p.G576D	c.1727G>A	p.Gly576Asp	c.1727G>A	p.Gly576Asp	principal1	Y	1	YES	-	GGC	2	0	C	C/C	C/C	C/C	0	0.91255	D	0	0.92824	D	1	0.90584	D	1	0.97372	D	0.001446	0.3898
7	142943321	C	A	G	C	rs201778033	7	142640408	7	142350530	576	KEL	ENSG00000197993	ENST00000355265	ENSP00000347409	P23276	KELL_HUMAN	c.1726G>T	p.G576C	c.1726G>T	p.Gly576Cys	c.1726G>T	p.Gly576Cys	principal1	Y	1	YES	-	GGC	1	0	C	C/C	C/C	C/C	0	0.91255	D	0	0.92824	D	1	0.90584	D	1	0.97372	D	0.001446	0.3898
7	142943321	C	G	G	R	rs201778033	7	142640408	7	142350530	576	KEL	ENSG00000197993	ENST00000355265	ENSP00000347409	P23276	KELL_HUMAN	c.1726G>C	p.G576R	c.1726G>C	p.Gly576Arg	c.1726G>C	p.Gly576Arg	principal1	Y	1	YES	-	GGC	1	0	C	C/C	C/C	C/C	0	0.91255	D	0	0.92824	D	1	0.90584	D	1	0.97372	D	0.001446	0.3898
7	142943321	C	T	G	S	.	7	142640408	7	142350530	576	KEL	ENSG00000197993	ENST00000355265	ENSP00000347409	P23276	KELL_HUMAN	c.1726G>A	p.G576S	c.1726G>A	p.Gly576Ser	c.1726G>A	p.Gly576Ser	principal1	Y	1	YES	-	GGC	1	0	C	C/C	C/C	C/C	0	0.91255	D	0	0.92824	D	1	0.90584	D	1	0.97372	D	0.001446	0.3898
7	142943323	G	A	A	V	rs762391207	7	142640410	7	142350532	575	KEL	ENSG00000197993	ENST00000355265	ENSP00000347409	P23276	KELL_HUMAN	c.1724C>T	p.A575V	c.1724C>T	p.Ala575Val	c.1724C>T	p.Ala575Val	principal1	Y	1	YES	-	GCT	2	0	G	G/G	G/G	G/G	0.131	0.26629	T	0.821	0.03817	T	0.022	0.18677	B	0.018	0.18489	B	0.520278	0.11749
7	142943323	G	C	A	G	.	7	142640410	7	142350532	575	KEL	ENSG00000197993	ENST00000355265	ENSP00000347409	P23276	KELL_HUMAN	c.1724C>G	p.A575G	c.1724C>G	p.Ala575Gly	c.1724C>G	p.Ala575Gly	principal1	Y	1	YES	-	GCT	2	0	G	G/G	G/G	G/G	0	0.91255	D	0.019	0.59159	D	0.801	0.45051	P	0.412	0.44859	B	0.520278	0.11749
7	142943323	G	T	A	D	.	7	142640410	7	142350532	575	KEL	ENSG00000197993	ENST00000355265	ENSP00000347409	P23276	KELL_HUMAN	c.1724C>A	p.A575D	c.1724C>A	p.Ala575Asp	c.1724C>A	p.Ala575Asp	principal1	Y	1	YES	-	GCT	2	0	G	G/G	G/G	G/G	0.002	0.72154	D	0.017	0.60337	D	0.966	0.56202	D	0.617	0.51308	P	0.520278	0.11749
7	142943324	C	A	A	S	.	7	142640411	7	142350533	575	KEL	ENSG00000197993	ENST00000355265	ENSP00000347409	P23276	KELL_HUMAN	c.1723G>T	p.A575S	c.1723G>T	p.Ala575Ser	c.1723G>T	p.Ala575Ser	principal1	Y	1	YES	-	GCT	1	0	C	C/C	C/C	C/C	0.006	0.61437	D	0.059	0.45961	T	0.669	0.41149	P	0.265	0.39681	B	0.520278	0.11749
7	142943324	C	G	A	P	rs1161280219	7	142640411	7	142350533	575	KEL	ENSG00000197993	ENST00000355265	ENSP00000347409	P23276	KELL_HUMAN	c.1723G>C	p.A575P	c.1723G>C	p.Ala575Pro	c.1723G>C	p.Ala575Pro	principal1	Y	1	YES	-	GCT	1	0	C	C/C	C/C	C/C	0.008	0.58626	D	0.068	0.44106	T	0.966	0.56202	D	0.69	0.53781	P	0.520278	0.11749
7	142943324	C	T	A	T	.	7	142640411	7	142350533	575	KEL	ENSG00000197993	ENST00000355265	ENSP00000347409	P23276	KELL_HUMAN	c.1723G>A	p.A575T	c.1723G>A	p.Ala575Thr	c.1723G>A	p.Ala575Thr	principal1	Y	1	YES	-	GCT	1	0	C	C/C	C/C	C/C	0.051	0.39334	T	0.213	0.26467	T	0.051	0.22415	B	0.03	0.21741	B	0.520278	0.11749
7	142943327	C	A	A	S	rs767893228	7	142640414	7	142350536	574	KEL	ENSG00000197993	ENST00000355265	ENSP00000347409	P23276	KELL_HUMAN	c.1720G>T	p.A574S	c.1720G>T	p.Ala574Ser	c.1720G>T	p.Ala574Ser	principal1	Y	1	YES	-	GCT	1	0	C	C/C	C/C	C/C	0.006	0.61437	D	0	0.92824	D	0.958	0.54977	D	0.699	0.54128	P	0.001146	0.40056
7	142943327	C	G	A	P	.	7	142640414	7	142350536	574	KEL	ENSG00000197993	ENST00000355265	ENSP00000347409	P23276	KELL_HUMAN	c.1720G>C	p.A574P	c.1720G>C	p.Ala574Pro	c.1720G>C	p.Ala574Pro	principal1	Y	1	YES	-	GCT	1	0	C	C/C	C/C	C/C	0.003	0.68238	D	0	0.92824	D	1	0.90584	D	0.992	0.80445	D	0.001146	0.40056
7	142943327	C	T	A	T	rs767893228	7	142640414	7	142350536	574	KEL	ENSG00000197993	ENST00000355265	ENSP00000347409	P23276	KELL_HUMAN	c.1720G>A	p.A574T	c.1720G>A	p.Ala574Thr	c.1720G>A	p.Ala574Thr	principal1	Y	1	YES	-	GCT	1	0	C	C/C	C/C	C/C	0.002	0.72154	D	0	0.92824	D	0.962	0.55554	D	0.571	0.4989	P	0.001146	0.40056
7	142943330	C	A	G	C	.	7	142640417	7	142350539	573	KEL	ENSG00000197993	ENST00000355265	ENSP00000347409	P23276	KELL_HUMAN	c.1717G>T	p.G573C	c.1717G>T	p.Gly573Cys	c.1717G>T	p.Gly573Cys	principal1	Y	1	YES	-	GGC	1	0	C	C/C	C/C	C/C	0	0.91255	D	0	0.92824	D	1	0.90584	D	1	0.97372	D	0.001083	0.40303
7	142943330	C	G	G	R	.	7	142640417	7	142350539	573	KEL	ENSG00000197993	ENST00000355265	ENSP00000347409	P23276	KELL_HUMAN	c.1717G>C	p.G573R	c.1717G>C	p.Gly573Arg	c.1717G>C	p.Gly573Arg	principal1	Y	1	YES	-	GGC	1	0	C	C/C	C/C	C/C	0	0.91255	D	0	0.92824	D	1	0.90584	D	1	0.97372	D	0.001083	0.40303
7	142943330	C	T	G	S	rs1394204728	7	142640417	7	142350539	573	KEL	ENSG00000197993	ENST00000355265	ENSP00000347409	P23276	KELL_HUMAN	c.1717G>A	p.G573S	c.1717G>A	p.Gly573Ser	c.1717G>A	p.Gly573Ser	principal1	Y	1	YES	-	GGC	1	0	C	C/C	C/C	C/C	0	0.91255	D	0	0.92824	D	1	0.90584	D	1	0.97372	D	0.001083	0.40303
7	142943339	C	A	V	L	.	7	142640426	7	142350548	570	KEL	ENSG00000197993	ENST00000355265	ENSP00000347409	P23276	KELL_HUMAN	c.1708G>T	p.V570L	c.1708G>T	p.Val570Leu	c.1708G>T	p.Val570Leu	principal1	Y	1	YES	-	GTG	1	0	C	C/C	C/C	C/C	1	0.00964	T	0	0.92824	D	0.96	0.55278	D	0.769	0.56777	P	0.002932	0.35704
7	142943339	C	G	V	L	rs766803262	7	142640426	7	142350548	570	KEL	ENSG00000197993	ENST00000355265	ENSP00000347409	P23276	KELL_HUMAN	c.1708G>C	p.V570L	c.1708G>C	p.Val570Leu	c.1708G>C	p.Val570Leu	principal1	Y	1	YES	-	GTG	1	0	C	C/C	C/C	C/C	1	0.00964	T	0	0.92824	D	0.96	0.55278	D	0.769	0.56777	P	0.002932	0.35704
7	142943339	C	T	V	M	rs766803262	7	142640426	7	142350548	570	KEL	ENSG00000197993	ENST00000355265	ENSP00000347409	P23276	KELL_HUMAN	c.1708G>A	p.V570M	c.1708G>A	p.Val570Met	c.1708G>A	p.Val570Met	principal1	Y	1	YES	-	GTG	1	0	C	C/C	C/C	C/C	0.13	0.2674	T	0	0.92824	D	1	0.90584	D	0.995	0.8317	D	0.002932	0.35704
7	142943486	C	A	R	I	.	7	142640573	7	142350695	568	KEL	ENSG00000197993	ENST00000355265	ENSP00000347409	P23276	KELL_HUMAN	c.1703G>T	p.R568I	c.1703G>T	p.Arg568Ile	c.1703G>T	p.Arg568Ile	principal1	Y	1	YES	-	AGA	2	0	C	C/C	C/C	C/C	0.002	0.72154	D	0.023	0.57104	D	0.994	0.66517	D	0.924	0.65913	D	0.000396	0.4496
7	142943486	C	G	R	T	.	7	142640573	7	142350695	568	KEL	ENSG00000197993	ENST00000355265	ENSP00000347409	P23276	KELL_HUMAN	c.1703G>C	p.R568T	c.1703G>C	p.Arg568Thr	c.1703G>C	p.Arg568Thr	principal1	Y	1	YES	-	AGA	2	0	C	C/C	C/C	C/C	0.005	0.63226	D	0.122	0.3571	T	0.959	0.55135	D	0.716	0.54713	P	0.000396	0.4496
7	142943486	C	T	R	K	rs1203395061	7	142640573	7	142350695	568	KEL	ENSG00000197993	ENST00000355265	ENSP00000347409	P23276	KELL_HUMAN	c.1703G>A	p.R568K	c.1703G>A	p.Arg568Lys	c.1703G>A	p.Arg568Lys	principal1	Y	1	YES	-	AGA	2	0	C	C/C	C/C	C/C	1	0.00964	T	0.214	0.26386	T	0.959	0.55135	D	0.777	0.57175	P	0.000396	0.4496
7	142943489	G	A	P	L	rs765373517	7	142640576	7	142350698	567	KEL	ENSG00000197993	ENST00000355265	ENSP00000347409	P23276	KELL_HUMAN	c.1700C>T	p.P567L	c.1700C>T	p.Pro567Leu	c.1700C>T	p.Pro567Leu	principal1	Y	1	YES	-	CCC	2	0	G	G/G	G/G	G/G	0	0.91255	D	0	0.92824	D	1	0.90584	D	1	0.97372	D	0.007953	0.31104
7	142943489	G	C	P	R	rs765373517	7	142640576	7	142350698	567	KEL	ENSG00000197993	ENST00000355265	ENSP00000347409	P23276	KELL_HUMAN	c.1700C>G	p.P567R	c.1700C>G	p.Pro567Arg	c.1700C>G	p.Pro567Arg	principal1	Y	1	YES	-	CCC	2	0	G	G/G	G/G	G/G	0	0.91255	D	0	0.92824	D	1	0.90584	D	1	0.97372	D	0.007953	0.31104
7	142943489	G	T	P	H	.	7	142640576	7	142350698	567	KEL	ENSG00000197993	ENST00000355265	ENSP00000347409	P23276	KELL_HUMAN	c.1700C>A	p.P567H	c.1700C>A	p.Pro567His	c.1700C>A	p.Pro567His	principal1	Y	1	YES	-	CCC	2	0	G	G/G	G/G	G/G	0	0.91255	D	0	0.92824	D	1	0.90584	D	1	0.97372	D	0.007953	0.31104
7	142943495	C	A	G	V	.	7	142640582	7	142350704	565	KEL	ENSG00000197993	ENST00000355265	ENSP00000347409	P23276	KELL_HUMAN	c.1694G>T	p.G565V	c.1694G>T	p.Gly565Val	c.1694G>T	p.Gly565Val	principal1	Y	1	YES	-	GGC	2	0	C	C/C	C/C	C/C	0.002	0.72154	D	0.036	0.5206	D	0.876	0.48154	P	0.637	0.51992	P	0.502957	0.11928
7	142943495	C	G	G	A	rs1486019990	7	142640582	7	142350704	565	KEL	ENSG00000197993	ENST00000355265	ENSP00000347409	P23276	KELL_HUMAN	c.1694G>C	p.G565A	c.1694G>C	p.Gly565Ala	c.1694G>C	p.Gly565Ala	principal1	Y	1	YES	-	GGC	2	0	C	C/C	C/C	C/C	0.089	0.32141	T	0.125	0.3533	T	0.028	0.19712	B	0.054	0.25828	B	0.502957	0.11928
7	142943495	C	T	G	D	rs1486019990	7	142640582	7	142350704	565	KEL	ENSG00000197993	ENST00000355265	ENSP00000347409	P23276	KELL_HUMAN	c.1694G>A	p.G565D	c.1694G>A	p.Gly565Asp	c.1694G>A	p.Gly565Asp	principal1	Y	1	YES	-	GGC	2	0	C	C/C	C/C	C/C	0.162	0.23541	T	0.326	0.18789	T	0.028	0.19712	B	0.037	0.23121	B	0.502957	0.11928
7	142943501	T	A	H	L	.	7	142640588	7	142350710	563	KEL	ENSG00000197993	ENST00000355265	ENSP00000347409	P23276	KELL_HUMAN	c.1688A>T	p.H563L	c.1688A>T	p.His563Leu	c.1688A>T	p.His563Leu	principal1	Y	1	YES	-	CAC	2	0	T	T/T	T/T	T/T	0.061	0.37118	T	0	0.92824	D	0.959	0.55135	D	0.696	0.54017	P	0.000275	0.4659
7	142943501	T	C	H	R	.	7	142640588	7	142350710	563	KEL	ENSG00000197993	ENST00000355265	ENSP00000347409	P23276	KELL_HUMAN	c.1688A>G	p.H563R	c.1688A>G	p.His563Arg	c.1688A>G	p.His563Arg	principal1	Y	1	YES	-	CAC	2	0	T	T/T	T/T	T/T	0.085	0.32769	T	0	0.92824	D	0.994	0.66517	D	0.879	0.62418	P	0.000275	0.4659
7	142943501	T	G	H	P	rs752861839	7	142640588	7	142350710	563	KEL	ENSG00000197993	ENST00000355265	ENSP00000347409	P23276	KELL_HUMAN	c.1688A>C	p.H563P	c.1688A>C	p.His563Pro	c.1688A>C	p.His563Pro	principal1	Y	1	YES	-	CAC	2	0	T	T/T	T/T	T/T	0.134	0.263	T	0	0.92824	D	0.998	0.7322	D	0.915	0.65091	D	0.000275	0.4659
7	142943523	G	A	L	F	.	7	142640610	7	142350732	556	KEL	ENSG00000197993	ENST00000355265	ENSP00000347409	P23276	KELL_HUMAN	c.1666C>T	p.L556F	c.1666C>T	p.Leu556Phe	c.1666C>T	p.Leu556Phe	principal1	Y	1	YES	-	CTC	1	0	G	G/G	G/G	G/G	0.007	0.59928	D	0.018	0.59732	D	0.997	0.70673	D	0.959	0.70163	D	0.003626	0.34687
7	142943523	G	C	L	V	.	7	142640610	7	142350732	556	KEL	ENSG00000197993	ENST00000355265	ENSP00000347409	P23276	KELL_HUMAN	c.1666C>G	p.L556V	c.1666C>G	p.Leu556Val	c.1666C>G	p.Leu556Val	principal1	Y	1	YES	-	CTC	1	0	G	G/G	G/G	G/G	0.007	0.59928	D	0.019	0.59159	D	0.953	0.54283	P	0.621	0.51426	P	0.003626	0.34687
7	142943523	G	T	L	I	rs777859335	7	142640610	7	142350732	556	KEL	ENSG00000197993	ENST00000355265	ENSP00000347409	P23276	KELL_HUMAN	c.1666C>A	p.L556I	c.1666C>A	p.Leu556Ile	c.1666C>A	p.Leu556Ile	principal1	Y	1	YES	-	CTC	1	0	G	G/G	G/G	G/G	1	0.00964	T	0.034	0.52727	D	0.659	0.40886	P	0.401	0.44513	B	0.003626	0.34687
7	142943525	C	A	G	V	.	7	142640612	7	142350734	555	KEL	ENSG00000197993	ENST00000355265	ENSP00000347409	P23276	KELL_HUMAN	c.1664G>T	p.G555V	c.1664G>T	p.Gly555Val	c.1664G>T	p.Gly555Val	principal1	Y	1	YES	-	GGA	2	0	C	C/C	C/C	C/C	0.001	0.7849	D	0	0.92824	D	1	0.90584	D	0.997	0.86255	D	0.00066	0.42656
7	142943525	C	G	G	A	.	7	142640612	7	142350734	555	KEL	ENSG00000197993	ENST00000355265	ENSP00000347409	P23276	KELL_HUMAN	c.1664G>C	p.G555A	c.1664G>C	p.Gly555Ala	c.1664G>C	p.Gly555Ala	principal1	Y	1	YES	-	GGA	2	0	C	C/C	C/C	C/C	0.002	0.72154	D	0	0.92824	D	0.996	0.68779	D	0.945	0.68163	D	0.00066	0.42656
7	142943525	C	T	G	E	.	7	142640612	7	142350734	555	KEL	ENSG00000197993	ENST00000355265	ENSP00000347409	P23276	KELL_HUMAN	c.1664G>A	p.G555E	c.1664G>A	p.Gly555Glu	c.1664G>A	p.Gly555Glu	principal1	Y	1	YES	-	GGA	2	0	C	C/C	C/C	C/C	0.001	0.7849	D	0	0.92824	D	1	0.90584	D	0.997	0.86255	D	0.00066	0.42656
7	142943531	G	A	P	L	rs1431256906	7	142640618	7	142350740	553	KEL	ENSG00000197993	ENST00000355265	ENSP00000347409	P23276	KELL_HUMAN	c.1658C>T	p.P553L	c.1658C>T	p.Pro553Leu	c.1658C>T	p.Pro553Leu	principal1	Y	1	YES	-	CCA	2	0	G	G/G	G/G	G/G	0.001	0.7849	D	0	0.92824	D	0.998	0.7322	D	0.984	0.76113	D	0.000726	0.42129
7	142943531	G	C	P	R	rs1431256906	7	142640618	7	142350740	553	KEL	ENSG00000197993	ENST00000355265	ENSP00000347409	P23276	KELL_HUMAN	c.1658C>G	p.P553R	c.1658C>G	p.Pro553Arg	c.1658C>G	p.Pro553Arg	principal1	Y	1	YES	-	CCA	2	0	G	G/G	G/G	G/G	0.001	0.7849	D	0	0.92824	D	1	0.90584	D	0.999	0.92359	D	0.000726	0.42129
7	142943531	G	T	P	Q	.	7	142640618	7	142350740	553	KEL	ENSG00000197993	ENST00000355265	ENSP00000347409	P23276	KELL_HUMAN	c.1658C>A	p.P553Q	c.1658C>A	p.Pro553Gln	c.1658C>A	p.Pro553Gln	principal1	Y	1	YES	-	CCA	2	0	G	G/G	G/G	G/G	0.001	0.7849	D	0	0.92824	D	1	0.90584	D	1	0.97372	D	0.000726	0.42129
7	142943535	A	C	F	V	rs750390799	7	142640622	7	142350744	552	KEL	ENSG00000197993	ENST00000355265	ENSP00000347409	P23276	KELL_HUMAN	c.1654T>G	p.F552V	c.1654T>G	p.Phe552Val	c.1654T>G	p.Phe552Val	principal1	Y	1	YES	-	TTT	1	0	A	A/A	A/A	A/A	0.001	0.7849	D	0	0.92824	D	0.476	0.36665	P	0.418	0.4502	B	0.054437	0.22726
7	142943535	A	G	F	L	.	7	142640622	7	142350744	552	KEL	ENSG00000197993	ENST00000355265	ENSP00000347409	P23276	KELL_HUMAN	c.1654T>C	p.F552L	c.1654T>C	p.Phe552Leu	c.1654T>C	p.Phe552Leu	principal1	Y	1	YES	-	TTT	1	0	A	A/A	A/A	A/A	0.066	0.36113	T	0	0.92824	D	0.476	0.36665	P	0.299	0.41006	B	0.054437	0.22726
7	142943535	A	T	F	I	.	7	142640622	7	142350744	552	KEL	ENSG00000197993	ENST00000355265	ENSP00000347409	P23276	KELL_HUMAN	c.1654T>A	p.F552I	c.1654T>A	p.Phe552Ile	c.1654T>A	p.Phe552Ile	principal1	Y	1	YES	-	TTT	1	0	A	A/A	A/A	A/A	0.002	0.72154	D	0	0.92824	D	0.476	0.36665	P	0.299	0.41006	B	0.054437	0.22726
7	142943541	C	A	V	L	.	7	142640628	7	142350750	550	KEL	ENSG00000197993	ENST00000355265	ENSP00000347409	P23276	KELL_HUMAN	c.1648G>T	p.V550L	c.1648G>T	p.Val550Leu	c.1648G>T	p.Val550Leu	principal1	Y	1	YES	-	GTA	1	0	C	C/C	C/C	C/C	0.008	0.58626	D	0.043	0.49942	D	0.64	0.40395	P	0.228	0.38116	B	0.15811	0.1775
7	142943541	C	G	V	L	.	7	142640628	7	142350750	550	KEL	ENSG00000197993	ENST00000355265	ENSP00000347409	P23276	KELL_HUMAN	c.1648G>C	p.V550L	c.1648G>C	p.Val550Leu	c.1648G>C	p.Val550Leu	principal1	Y	1	YES	-	GTA	1	0	C	C/C	C/C	C/C	0.008	0.58626	D	0.043	0.49942	D	0.64	0.40395	P	0.228	0.38116	B	0.15811	0.1775
7	142943541	C	T	V	I	rs370556269	7	142640628	7	142350750	550	KEL	ENSG00000197993	ENST00000355265	ENSP00000347409	P23276	KELL_HUMAN	c.1648G>A	p.V550I	c.1648G>A	p.Val550Ile	c.1648G>A	p.Val550Ile	principal1	Y	1	YES	-	GTA	1	0	C	C/C	C/C	C/C	1	0.00964	T	0.057	0.46406	T	0.123	0.26785	B	0.052	0.25551	B	0.15811	0.1775
7	142943546	T	A	H	L	.	7	142640633	7	142350755	548	KEL	ENSG00000197993	ENST00000355265	ENSP00000347409	P23276	KELL_HUMAN	c.1643A>T	p.H548L	c.1643A>T	p.His548Leu	c.1643A>T	p.His548Leu	principal1	Y	1	YES	-	CAT	2	0	T	T/T	T/T	T/T	0.001	0.7849	D	0.003	0.76473	D	0.994	0.66517	D	0.917	0.65306	D	0.020127	0.27106
7	142943546	T	C	H	R	rs61729033	7	142640633	7	142350755	548	KEL	ENSG00000197993	ENST00000355265	ENSP00000347409	P23276	KELL_HUMAN	c.1643A>G	p.H548R	c.1643A>G	p.His548Arg	c.1643A>G	p.His548Arg	principal1	Y	1	YES	-	CAT	2	0	T	T/T	T/T	T/T	0.002	0.72154	D	0.009	0.66756	D	0.979	0.59044	D	0.83	0.59611	P	0.020127	0.27106
7	142943546	T	G	H	P	rs61729033	7	142640633	7	142350755	548	KEL	ENSG00000197993	ENST00000355265	ENSP00000347409	P23276	KELL_HUMAN	c.1643A>C	p.H548P	c.1643A>C	p.His548Pro	c.1643A>C	p.His548Pro	principal1	Y	1	YES	-	CAT	2	0	T	T/T	T/T	T/T	0.002	0.72154	D	0.007	0.69154	D	0.998	0.7322	D	0.961	0.70482	D	0.020127	0.27106
7	142943556	C	A	V	L	rs549070520	7	142640643	7	142350765	545	KEL	ENSG00000197993	ENST00000355265	ENSP00000347409	P23276	KELL_HUMAN	c.1633G>T	p.V545L	c.1633G>T	p.Val545Leu	c.1633G>T	p.Val545Leu	principal1	Y	1	YES	-	GTA	1	0	C	C/C	C/C	C/C	0.408	0.10212	T	0.344	0.17804	T	0.001	0.07471	B	0.001	0.04355	B	0.60382	0.10932
7	142943556	C	G	V	L	.	7	142640643	7	142350765	545	KEL	ENSG00000197993	ENST00000355265	ENSP00000347409	P23276	KELL_HUMAN	c.1633G>C	p.V545L	c.1633G>C	p.Val545Leu	c.1633G>C	p.Val545Leu	principal1	Y	1	YES	-	GTA	1	0	C	C/C	C/C	C/C	0.408	0.10212	T	0.344	0.17804	T	0.001	0.07471	B	0.001	0.04355	B	0.60382	0.10932
7	142943556	C	T	V	I	rs549070520	7	142640643	7	142350765	545	KEL	ENSG00000197993	ENST00000355265	ENSP00000347409	P23276	KELL_HUMAN	c.1633G>A	p.V545I	c.1633G>A	p.Val545Ile	c.1633G>A	p.Val545Ile	principal1	Y	1	YES	-	GTA	1	0	C	C/C	C/C	C/C	0.849	0.02746	T	1	0.01155	T	0	0.02946	B	0	0.01387	B	0.60382	0.10932
7	142943558	G	A	S	L	rs772712802	7	142640645	7	142350767	544	KEL	ENSG00000197993	ENST00000355265	ENSP00000347409	P23276	KELL_HUMAN	c.1631C>T	p.S544L	c.1631C>T	p.Ser544Leu	c.1631C>T	p.Ser544Leu	principal1	Y	1	YES	-	TCG	2	0	G	G/G	G/G	G/G	0.291	0.14945	T	0	0.92824	D	0.999	0.77913	D	0.94	0.6756	D	0.000146	0.4913
7	142943558	G	C	S	W	.	7	142640645	7	142350767	544	KEL	ENSG00000197993	ENST00000355265	ENSP00000347409	P23276	KELL_HUMAN	c.1631C>G	p.S544W	c.1631C>G	p.Ser544Trp	c.1631C>G	p.Ser544Trp	principal1	Y	1	YES	-	TCG	2	0	G	G/G	G/G	G/G	0.01	0.56456	D	0	0.92824	D	1	0.90584	D	0.989	0.78396	D	0.000146	0.4913
7	142943558	G	T	S	X	rs772712802	7	142640645	7	142350767	544	KEL	ENSG00000197993	ENST00000355265	ENSP00000347409	P23276	KELL_HUMAN	c.1631C>A	p.S544X	c.1631C>A	p.Ser544*	c.1631C>A	p.Ser544Ter	principal1	Y	1	YES	-	TCG	2	0	G	G/G	G/G	G/G	.	.	.	.	.	.	.	.	.	.	.	.	0.000146	0.4913
7	142943561	T	A	Y	F	.	7	142640648	7	142350770	543	KEL	ENSG00000197993	ENST00000355265	ENSP00000347409	P23276	KELL_HUMAN	c.1628A>T	p.Y543F	c.1628A>T	p.Tyr543Phe	c.1628A>T	p.Tyr543Phe	principal1	Y	1	YES	-	TAT	2	0	T	T/T	T/T	T/T	0.001	0.7849	D	0	0.92824	D	1	0.90584	D	1	0.97372	D	0.001593	0.38554
7	142943561	T	C	Y	C	rs1285789864	7	142640648	7	142350770	543	KEL	ENSG00000197993	ENST00000355265	ENSP00000347409	P23276	KELL_HUMAN	c.1628A>G	p.Y543C	c.1628A>G	p.Tyr543Cys	c.1628A>G	p.Tyr543Cys	principal1	Y	1	YES	-	TAT	2	0	T	T/T	T/T	T/T	0.001	0.7849	D	0	0.92824	D	1	0.90584	D	1	0.97372	D	0.001593	0.38554
7	142943561	T	G	Y	S	.	7	142640648	7	142350770	543	KEL	ENSG00000197993	ENST00000355265	ENSP00000347409	P23276	KELL_HUMAN	c.1628A>C	p.Y543S	c.1628A>C	p.Tyr543Ser	c.1628A>C	p.Tyr543Ser	principal1	Y	1	YES	-	TAT	2	0	T	T/T	T/T	T/T	0	0.91255	D	0	0.92824	D	1	0.90584	D	1	0.97372	D	0.001593	0.38554
7	142943562	A	C	Y	D	.	7	142640649	7	142350771	543	KEL	ENSG00000197993	ENST00000355265	ENSP00000347409	P23276	KELL_HUMAN	c.1627T>G	p.Y543D	c.1627T>G	p.Tyr543Asp	c.1627T>G	p.Tyr543Asp	principal1	Y	1	YES	-	TAT	1	0	A	A/A	A/A	A/A	0.001	0.7849	D	0	0.92824	D	1	0.90584	D	1	0.97372	D	0.001593	0.38554
7	142943562	A	G	Y	H	.	7	142640649	7	142350771	543	KEL	ENSG00000197993	ENST00000355265	ENSP00000347409	P23276	KELL_HUMAN	c.1627T>C	p.Y543H	c.1627T>C	p.Tyr543His	c.1627T>C	p.Tyr543His	principal1	Y	1	YES	-	TAT	1	0	A	A/A	A/A	A/A	0.01	0.56456	D	0	0.92824	D	1	0.90584	D	1	0.97372	D	0.001593	0.38554
7	142943562	A	T	Y	N	rs1321976343	7	142640649	7	142350771	543	KEL	ENSG00000197993	ENST00000355265	ENSP00000347409	P23276	KELL_HUMAN	c.1627T>A	p.Y543N	c.1627T>A	p.Tyr543Asn	c.1627T>A	p.Tyr543Asn	principal1	Y	1	YES	-	TAT	1	0	A	A/A	A/A	A/A	0.001	0.7849	D	0	0.92824	D	1	0.90584	D	1	0.97372	D	0.001593	0.38554
7	142943570	T	A	N	I	.	7	142640657	7	142350779	540	KEL	ENSG00000197993	ENST00000355265	ENSP00000347409	P23276	KELL_HUMAN	c.1619A>T	p.N540I	c.1619A>T	p.Asn540Ile	c.1619A>T	p.Asn540Ile	principal1	Y	1	YES	-	AAT	2	0	T	T/T	T/T	T/T	0	0.91255	D	0.013	0.63109	D	0.991	0.6407	D	0.947	0.68407	D	0.481777	0.12158
7	142943570	T	C	N	S	rs771553067	7	142640657	7	142350779	540	KEL	ENSG00000197993	ENST00000355265	ENSP00000347409	P23276	KELL_HUMAN	c.1619A>G	p.N540S	c.1619A>G	p.Asn540Ser	c.1619A>G	p.Asn540Ser	principal1	Y	1	YES	-	AAT	2	0	T	T/T	T/T	T/T	0.03	0.45393	D	0.242	0.24264	T	0.322	0.33059	B	0.156	0.34472	B	0.481777	0.12158
7	142943570	T	G	N	T	.	7	142640657	7	142350779	540	KEL	ENSG00000197993	ENST00000355265	ENSP00000347409	P23276	KELL_HUMAN	c.1619A>C	p.N540T	c.1619A>C	p.Asn540Thr	c.1619A>C	p.Asn540Thr	principal1	Y	1	YES	-	AAT	2	0	T	T/T	T/T	T/T	0.001	0.7849	D	0.074	0.42976	T	0.964	0.55854	D	0.767	0.5672	P	0.481777	0.12158
7	142943574	C	A	V	F	.	7	142640661	7	142350783	539	KEL	ENSG00000197993	ENST00000355265	ENSP00000347409	P23276	KELL_HUMAN	c.1615G>T	p.V539F	c.1615G>T	p.Val539Phe	c.1615G>T	p.Val539Phe	principal1	Y	1	YES	-	GTC	1	0	C	C/C	C/C	C/C	0.001	0.7849	D	0.007	0.69154	D	0.994	0.66517	D	0.842	0.60272	P	0.013769	0.28736
7	142943574	C	G	V	L	.	7	142640661	7	142350783	539	KEL	ENSG00000197993	ENST00000355265	ENSP00000347409	P23276	KELL_HUMAN	c.1615G>C	p.V539L	c.1615G>C	p.Val539Leu	c.1615G>C	p.Val539Leu	principal1	Y	1	YES	-	GTC	1	0	C	C/C	C/C	C/C	0.044	0.41096	D	0.125	0.3533	T	0.266	0.31648	B	0.074	0.2822	B	0.013769	0.28736
7	142943574	C	T	V	I	rs530961865	7	142640661	7	142350783	539	KEL	ENSG00000197993	ENST00000355265	ENSP00000347409	P23276	KELL_HUMAN	c.1615G>A	p.V539I	c.1615G>A	p.Val539Ile	c.1615G>A	p.Val539Ile	principal1	Y	1	YES	-	GTC	1	0	C	C/C	C/C	C/C	0.003	0.68238	D	0.047	0.48855	D	0.982	0.60036	D	0.383	0.43945	B	0.013769	0.28736
7	142943582	G	A	P	L	rs370917757	7	142640669	7	142350791	536	KEL	ENSG00000197993	ENST00000355265	ENSP00000347409	P23276	KELL_HUMAN	c.1607C>T	p.P536L	c.1607C>T	p.Pro536Leu	c.1607C>T	p.Pro536Leu	principal1	Y	1	YES	-	CCT	2	0	G	G/G	G/G	G/G	0	0.91255	D	0	0.92824	D	1	0.90584	D	0.995	0.8317	D	0.004846	0.33331
7	142943582	G	C	P	R	.	7	142640669	7	142350791	536	KEL	ENSG00000197993	ENST00000355265	ENSP00000347409	P23276	KELL_HUMAN	c.1607C>G	p.P536R	c.1607C>G	p.Pro536Arg	c.1607C>G	p.Pro536Arg	principal1	Y	1	YES	-	CCT	2	0	G	G/G	G/G	G/G	0	0.91255	D	0	0.92824	D	1	0.90584	D	0.997	0.86255	D	0.004846	0.33331
7	142943582	G	T	P	H	.	7	142640669	7	142350791	536	KEL	ENSG00000197993	ENST00000355265	ENSP00000347409	P23276	KELL_HUMAN	c.1607C>A	p.P536H	c.1607C>A	p.Pro536His	c.1607C>A	p.Pro536His	principal1	Y	1	YES	-	CCT	2	0	G	G/G	G/G	G/G	0	0.91255	D	0	0.92824	D	1	0.90584	D	0.998	0.88582	D	0.004846	0.33331
7	142943583	G	A	P	S	rs1199454213	7	142640670	7	142350792	536	KEL	ENSG00000197993	ENST00000355265	ENSP00000347409	P23276	KELL_HUMAN	c.1606C>T	p.P536S	c.1606C>T	p.Pro536Ser	c.1606C>T	p.Pro536Ser	principal1	Y	1	YES	-	CCT	1	0	G	G/G	G/G	G/G	0	0.91255	D	0	0.92824	D	1	0.90584	D	0.993	0.8111	D	0.004846	0.33331
7	142943583	G	C	P	A	.	7	142640670	7	142350792	536	KEL	ENSG00000197993	ENST00000355265	ENSP00000347409	P23276	KELL_HUMAN	c.1606C>G	p.P536A	c.1606C>G	p.Pro536Ala	c.1606C>G	p.Pro536Ala	principal1	Y	1	YES	-	CCT	1	0	G	G/G	G/G	G/G	0	0.91255	D	0	0.92824	D	0.991	0.6407	D	0.913	0.64886	D	0.004846	0.33331
7	142943583	G	T	P	T	.	7	142640670	7	142350792	536	KEL	ENSG00000197993	ENST00000355265	ENSP00000347409	P23276	KELL_HUMAN	c.1606C>A	p.P536T	c.1606C>A	p.Pro536Thr	c.1606C>A	p.Pro536Thr	principal1	Y	1	YES	-	CCT	1	0	G	G/G	G/G	G/G	0	0.91255	D	0	0.92824	D	1	0.90584	D	0.995	0.8317	D	0.004846	0.33331
7	142943589	C	A	V	L	rs150678405	7	142640676	7	142350798	534	KEL	ENSG00000197993	ENST00000355265	ENSP00000347409	P23276	KELL_HUMAN	c.1600G>T	p.V534L	c.1600G>T	p.Val534Leu	c.1600G>T	p.Val534Leu	principal1	Y	1	YES	-	GTG	1	0	C	C/C	C/C	C/C	0.015	0.52492	D	0.059	0.45961	T	0.483	0.36807	P	0.084	0.2927	B	0.058983	0.22358
7	142943589	C	G	V	L	.	7	142640676	7	142350798	534	KEL	ENSG00000197993	ENST00000355265	ENSP00000347409	P23276	KELL_HUMAN	c.1600G>C	p.V534L	c.1600G>C	p.Val534Leu	c.1600G>C	p.Val534Leu	principal1	Y	1	YES	-	GTG	1	0	C	C/C	C/C	C/C	0.015	0.52492	D	0.059	0.45961	T	0.483	0.36807	P	0.084	0.2927	B	0.058983	0.22358
7	142943589	C	T	V	M	rs150678405	7	142640676	7	142350798	534	KEL	ENSG00000197993	ENST00000355265	ENSP00000347409	P23276	KELL_HUMAN	c.1600G>A	p.V534M	c.1600G>A	p.Val534Met	c.1600G>A	p.Val534Met	principal1	Y	1	YES	-	GTG	1	0	C	C/C	C/C	C/C	1	0.00964	T	0.016	0.60972	D	0.435	0.35719	B	0.084	0.2927	B	0.058983	0.22358
7	142943787	G	A	H	Y	rs1356650775	7	142640874	7	142350996	530	KEL	ENSG00000197993	ENST00000355265	ENSP00000347409	P23276	KELL_HUMAN	c.1588C>T	p.H530Y	c.1588C>T	p.His530Tyr	c.1588C>T	p.His530Tyr	principal1	Y	1	YES	-	CAC	1	0	G	G/G	G/G	G/G	0.013	0.539	D	0.02	0.58613	D	0.302	0.32608	B	0.05	0.25278	B	0.017541	0.27701
7	142943787	G	C	H	D	.	7	142640874	7	142350996	530	KEL	ENSG00000197993	ENST00000355265	ENSP00000347409	P23276	KELL_HUMAN	c.1588C>G	p.H530D	c.1588C>G	p.His530Asp	c.1588C>G	p.His530Asp	principal1	Y	1	YES	-	CAC	1	0	G	G/G	G/G	G/G	1	0.00964	T	0.367	0.16619	T	0.026	0.19406	B	0.004	0.1009	B	0.017541	0.27701
7	142943787	G	T	H	N	.	7	142640874	7	142350996	530	KEL	ENSG00000197993	ENST00000355265	ENSP00000347409	P23276	KELL_HUMAN	c.1588C>A	p.H530N	c.1588C>A	p.His530Asn	c.1588C>A	p.His530Asn	principal1	Y	1	YES	-	CAC	1	0	G	G/G	G/G	G/G	0.197	0.20607	T	0.172	0.30241	T	0.158	0.28271	B	0.05	0.25278	B	0.017541	0.27701
7	142943793	G	A	P	S	.	7	142640880	7	142351002	528	KEL	ENSG00000197993	ENST00000355265	ENSP00000347409	P23276	KELL_HUMAN	c.1582C>T	p.P528S	c.1582C>T	p.Pro528Ser	c.1582C>T	p.Pro528Ser	principal1	Y	1	YES	-	CCC	1	0	G	G/G	G/G	G/G	0.499	0.07772	T	0.712	0.05488	T	0.005	0.12996	B	0.003	0.087	B	0.493144	0.12034
7	142943793	G	C	P	A	.	7	142640880	7	142351002	528	KEL	ENSG00000197993	ENST00000355265	ENSP00000347409	P23276	KELL_HUMAN	c.1582C>G	p.P528A	c.1582C>G	p.Pro528Ala	c.1582C>G	p.Pro528Ala	principal1	Y	1	YES	-	CCC	1	0	G	G/G	G/G	G/G	0.009	0.5748	D	0.446	0.13103	T	0.031	0.2013	B	0.01	0.14941	B	0.493144	0.12034
7	142943793	G	T	P	T	rs374670117	7	142640880	7	142351002	528	KEL	ENSG00000197993	ENST00000355265	ENSP00000347409	P23276	KELL_HUMAN	c.1582C>A	p.P528T	c.1582C>A	p.Pro528Thr	c.1582C>A	p.Pro528Thr	principal1	Y	1	YES	-	CCC	1	0	G	G/G	G/G	G/G	0.012	0.54683	D	0.336	0.18232	T	0.146	0.27821	B	0.038	0.23361	B	0.493144	0.12034
7	142943796	G	A	H	Y	rs777537357	7	142640883	7	142351005	527	KEL	ENSG00000197993	ENST00000355265	ENSP00000347409	P23276	KELL_HUMAN	c.1579C>T	p.H527Y	c.1579C>T	p.His527Tyr	c.1579C>T	p.His527Tyr	principal1	Y	1	YES	-	CAC	1	0	G	G/G	G/G	G/G	1	0.00964	T	1	0.01155	T	0	0.02946	B	0	0.01387	B	0.49659	0.05067
7	142943796	G	C	H	D	.	7	142640883	7	142351005	527	KEL	ENSG00000197993	ENST00000355265	ENSP00000347409	P23276	KELL_HUMAN	c.1579C>G	p.H527D	c.1579C>G	p.His527Asp	c.1579C>G	p.His527Asp	principal1	Y	1	YES	-	CAC	1	0	G	G/G	G/G	G/G	0.205	0.20002	T	0.248	0.23845	T	0.005	0.12996	B	0.001	0.04355	B	0.49659	0.05067
7	142943796	G	T	H	N	.	7	142640883	7	142351005	527	KEL	ENSG00000197993	ENST00000355265	ENSP00000347409	P23276	KELL_HUMAN	c.1579C>A	p.H527N	c.1579C>A	p.His527Asn	c.1579C>A	p.His527Asn	principal1	Y	1	YES	-	CAC	1	0	G	G/G	G/G	G/G	0.341	0.12673	T	0.369	0.16522	T	0	0.02946	B	0	0.01387	B	0.49659	0.05067
7	142943799	G	A	P	S	rs746565063	7	142640886	7	142351008	526	KEL	ENSG00000197993	ENST00000355265	ENSP00000347409	P23276	KELL_HUMAN	c.1576C>T	p.P526S	c.1576C>T	p.Pro526Ser	c.1576C>T	p.Pro526Ser	principal1	Y	1	YES	-	CCT	1	0	G	G/G	G/G	G/G	0.076	0.34269	T	0.489	0.11586	T	0.006	0.13644	B	0.003	0.087	B	0.005509	0.32736
7	142943799	G	C	P	A	.	7	142640886	7	142351008	526	KEL	ENSG00000197993	ENST00000355265	ENSP00000347409	P23276	KELL_HUMAN	c.1576C>G	p.P526A	c.1576C>G	p.Pro526Ala	c.1576C>G	p.Pro526Ala	principal1	Y	1	YES	-	CCT	1	0	G	G/G	G/G	G/G	0.005	0.63226	D	0.301	0.20293	T	0.172	0.28767	B	0.039	0.23607	B	0.005509	0.32736
7	142943799	G	T	P	T	.	7	142640886	7	142351008	526	KEL	ENSG00000197993	ENST00000355265	ENSP00000347409	P23276	KELL_HUMAN	c.1576C>A	p.P526T	c.1576C>A	p.Pro526Thr	c.1576C>A	p.Pro526Thr	principal1	Y	1	YES	-	CCT	1	0	G	G/G	G/G	G/G	0.004	0.65419	D	0.259	0.23097	T	0.083	0.24734	B	0.01	0.14941	B	0.005509	0.32736
7	142943806	G	C	F	L	rs756849056	7	142640893	7	142351015	523	KEL	ENSG00000197993	ENST00000355265	ENSP00000347409	P23276	KELL_HUMAN	c.1569C>G	p.F523L	c.1569C>G	p.Phe523Leu	c.1569C>G	p.Phe523Leu	principal1	Y	1	YES	-	TTC	3	2	G	G/G	G/G	G/G	1	0.00964	T	0.394	0.15305	T	0.007	0.14184	B	0.004	0.1009	B	0.05314	0.22835
7	142943806	G	T	F	L	.	7	142640893	7	142351015	523	KEL	ENSG00000197993	ENST00000355265	ENSP00000347409	P23276	KELL_HUMAN	c.1569C>A	p.F523L	c.1569C>A	p.Phe523Leu	c.1569C>A	p.Phe523Leu	principal1	Y	1	YES	-	TTC	3	2	G	G/G	G/G	G/G	1	0.00964	T	0.394	0.15305	T	0.007	0.14184	B	0.004	0.1009	B	0.05314	0.22835
7	142943819	A	C	I	S	rs780808715	7	142640906	7	142351028	519	KEL	ENSG00000197993	ENST00000355265	ENSP00000347409	P23276	KELL_HUMAN	c.1556T>G	p.I519S	c.1556T>G	p.Ile519Ser	c.1556T>G	p.Ile519Ser	principal1	Y	1	YES	-	ATT	2	0	A	A/A	A/A	A/A	0.155	0.24183	T	0.95	0.02617	T	0.003	0.11197	B	0.003	0.087	B	0.231181	0.03519
7	142943819	A	G	I	T	.	7	142640906	7	142351028	519	KEL	ENSG00000197993	ENST00000355265	ENSP00000347409	P23276	KELL_HUMAN	c.1556T>C	p.I519T	c.1556T>C	p.Ile519Thr	c.1556T>C	p.Ile519Thr	principal1	Y	1	YES	-	ATT	2	0	A	A/A	A/A	A/A	0.307	0.14159	T	0.954	0.02589	T	0.003	0.11197	B	0.001	0.04355	B	0.231181	0.03519
7	142943819	A	T	I	N	.	7	142640906	7	142351028	519	KEL	ENSG00000197993	ENST00000355265	ENSP00000347409	P23276	KELL_HUMAN	c.1556T>A	p.I519N	c.1556T>A	p.Ile519Asn	c.1556T>A	p.Ile519Asn	principal1	Y	1	YES	-	ATT	2	0	A	A/A	A/A	A/A	0.235	0.18	T	0.564	0.08991	T	0.001	0.07471	B	0.001	0.04355	B	0.231181	0.03519
7	142943822	C	A	R	I	rs912319416	7	142640909	7	142351031	518	KEL	ENSG00000197993	ENST00000355265	ENSP00000347409	P23276	KELL_HUMAN	c.1553G>T	p.R518I	c.1553G>T	p.Arg518Ile	c.1553G>T	p.Arg518Ile	principal1	Y	1	YES	-	AGA	2	0	C	C/C	C/C	C/C	0.054	0.38633	T	0.008	0.6789	D	0.998	0.7322	D	0.896	0.63555	P	0.007284	0.31484
7	142943822	C	G	R	T	rs912319416	7	142640909	7	142351031	518	KEL	ENSG00000197993	ENST00000355265	ENSP00000347409	P23276	KELL_HUMAN	c.1553G>C	p.R518T	c.1553G>C	p.Arg518Thr	c.1553G>C	p.Arg518Thr	principal1	Y	1	YES	-	AGA	2	0	C	C/C	C/C	C/C	0.185	0.2155	T	0.026	0.55759	D	0.979	0.59044	D	0.702	0.54226	P	0.007284	0.31484
7	142943822	C	T	R	K	.	7	142640909	7	142351031	518	KEL	ENSG00000197993	ENST00000355265	ENSP00000347409	P23276	KELL_HUMAN	c.1553G>A	p.R518K	c.1553G>A	p.Arg518Lys	c.1553G>A	p.Arg518Lys	principal1	Y	1	YES	-	AGA	2	0	C	C/C	C/C	C/C	0.251	0.17069	T	0.108	0.37589	T	0.473	0.36591	P	0.091	0.29943	B	0.007284	0.31484
7	142943823	T	A	R	X	.	7	142640910	7	142351032	518	KEL	ENSG00000197993	ENST00000355265	ENSP00000347409	P23276	KELL_HUMAN	c.1552A>T	p.R518X	c.1552A>T	p.Arg518*	c.1552A>T	p.Arg518Ter	principal1	Y	1	YES	-	AGA	1	2	T	T/T	T/T	T/T	.	.	.	.	.	.	.	.	.	.	.	.	0.007284	0.31484
7	142943823	T	C	R	G	rs1185666498	7	142640910	7	142351032	518	KEL	ENSG00000197993	ENST00000355265	ENSP00000347409	P23276	KELL_HUMAN	c.1552A>G	p.R518G	c.1552A>G	p.Arg518Gly	c.1552A>G	p.Arg518Gly	principal1	Y	1	YES	-	AGA	1	2	T	T/T	T/T	T/T	0.041	0.41915	D	0.039	0.51112	D	0.979	0.59044	D	0.549	0.49194	P	0.007284	0.31484
7	142943837	C	A	R	L	rs143144958	7	142640924	7	142351046	513	KEL	ENSG00000197993	ENST00000355265	ENSP00000347409	P23276	KELL_HUMAN	c.1538G>T	p.R513L	c.1538G>T	p.Arg513Leu	c.1538G>T	p.Arg513Leu	principal1	Y	1	YES	-	CGG	2	0	C	C/C	C/C	C/C	0.099	0.30656	T	0.009	0.66756	D	0.346	0.33564	B	0.074	0.2822	B	0.0035	0.34874
7	142943837	C	G	R	P	.	7	142640924	7	142351046	513	KEL	ENSG00000197993	ENST00000355265	ENSP00000347409	P23276	KELL_HUMAN	c.1538G>C	p.R513P	c.1538G>C	p.Arg513Pro	c.1538G>C	p.Arg513Pro	principal1	Y	1	YES	-	CGG	2	0	C	C/C	C/C	C/C	0.078	0.33923	T	0.007	0.69154	D	0.99	0.63424	D	0.647	0.52336	P	0.0035	0.34874
7	142943837	C	T	R	Q	rs143144958	7	142640924	7	142351046	513	KEL	ENSG00000197993	ENST00000355265	ENSP00000347409	P23276	KELL_HUMAN	c.1538G>A	p.R513Q	c.1538G>A	p.Arg513Gln	c.1538G>A	p.Arg513Gln	principal1	Y	1	YES	-	CGG	2	0	C	C/C	C/C	C/C	0.23	0.18308	T	0.022	0.57587	D	0.539	0.37887	P	0.026	0.20792	B	0.0035	0.34874
7	142943838	G	A	R	W	rs190394397	7	142640925	7	142351047	513	KEL	ENSG00000197993	ENST00000355265	ENSP00000347409	P23276	KELL_HUMAN	c.1537C>T	p.R513W	c.1537C>T	p.Arg513Trp	c.1537C>T	p.Arg513Trp	principal1	Y	1	YES	-	CGG	1	2	G	G/G	G/G	G/G	0.016	0.51853	D	0.001	0.83351	D	1	0.90584	D	0.874	0.62049	P	0.0035	0.34874
7	142943838	G	C	R	G	.	7	142640925	7	142351047	513	KEL	ENSG00000197993	ENST00000355265	ENSP00000347409	P23276	KELL_HUMAN	c.1537C>G	p.R513G	c.1537C>G	p.Arg513Gly	c.1537C>G	p.Arg513Gly	principal1	Y	1	YES	-	CGG	1	2	G	G/G	G/G	G/G	0.081	0.33418	T	0.007	0.69154	D	0.931	0.51899	P	0.366	0.43381	B	0.0035	0.34874
7	142943842	A	C	C	W	rs1328766365	7	142640929	7	142351051	511	KEL	ENSG00000197993	ENST00000355265	ENSP00000347409	P23276	KELL_HUMAN	c.1533T>G	p.C511W	c.1533T>G	p.Cys511Trp	c.1533T>G	p.Cys511Trp	principal1	Y	1	YES	-	TGT	3	2	A	A/A	A/A	A/A	0.169	0.2292	T	0.003	0.76473	D	0.993	0.65571	D	0.787	0.57594	P	0.000107	0.50451
7	142943842	A	T	C	X	.	7	142640929	7	142351051	511	KEL	ENSG00000197993	ENST00000355265	ENSP00000347409	P23276	KELL_HUMAN	c.1533T>A	p.C511X	c.1533T>A	p.Cys511*	c.1533T>A	p.Cys511Ter	principal1	Y	1	YES	-	TGT	3	2	A	A/A	A/A	A/A	.	.	.	.	.	.	.	.	.	.	.	.	0.000107	0.50451
7	142943846	C	A	S	I	.	7	142640933	7	142351055	510	KEL	ENSG00000197993	ENST00000355265	ENSP00000347409	P23276	KELL_HUMAN	c.1529G>T	p.S510I	c.1529G>T	p.Ser510Ile	c.1529G>T	p.Ser510Ile	principal1	Y	1	YES	-	AGC	2	0	C	C/C	C/C	C/C	0.032	0.44694	D	0.004	0.7415	D	0.987	0.61912	D	0.648	0.52381	P	0.02034	0.27062
7	142943846	C	G	S	T	.	7	142640933	7	142351055	510	KEL	ENSG00000197993	ENST00000355265	ENSP00000347409	P23276	KELL_HUMAN	c.1529G>C	p.S510T	c.1529G>C	p.Ser510Thr	c.1529G>C	p.Ser510Thr	principal1	Y	1	YES	-	AGC	2	0	C	C/C	C/C	C/C	0.097	0.30943	T	0.026	0.55759	D	0.493	0.37004	P	0.074	0.2822	B	0.02034	0.27062
7	142943846	C	T	S	N	rs774581863	7	142640933	7	142351055	510	KEL	ENSG00000197993	ENST00000355265	ENSP00000347409	P23276	KELL_HUMAN	c.1529G>A	p.S510N	c.1529G>A	p.Ser510Asn	c.1529G>A	p.Ser510Asn	principal1	Y	1	YES	-	AGC	2	0	C	C/C	C/C	C/C	0.779	0.03298	T	0.008	0.6789	D	0.296	0.32457	B	0.046	0.24676	B	0.02034	0.27062
7	142943855	G	A	S	F	rs371506429	7	142640942	7	142351064	507	KEL	ENSG00000197993	ENST00000355265	ENSP00000347409	P23276	KELL_HUMAN	c.1520C>T	p.S507F	c.1520C>T	p.Ser507Phe	c.1520C>T	p.Ser507Phe	principal1	Y	1	YES	-	TCT	2	0	G	G/G	G/G	G/G	0.002	0.72154	D	0.004	0.7415	D	0.947	0.53479	P	0.556	0.49411	P	0.352166	0.13798
7	142943855	G	C	S	C	.	7	142640942	7	142351064	507	KEL	ENSG00000197993	ENST00000355265	ENSP00000347409	P23276	KELL_HUMAN	c.1520C>G	p.S507C	c.1520C>G	p.Ser507Cys	c.1520C>G	p.Ser507Cys	principal1	Y	1	YES	-	TCT	2	0	G	G/G	G/G	G/G	0.004	0.65419	D	0.008	0.6789	D	0.985	0.61118	D	0.628	0.51677	P	0.352166	0.13798
7	142943855	G	T	S	Y	.	7	142640942	7	142351064	507	KEL	ENSG00000197993	ENST00000355265	ENSP00000347409	P23276	KELL_HUMAN	c.1520C>A	p.S507Y	c.1520C>A	p.Ser507Tyr	c.1520C>A	p.Ser507Tyr	principal1	Y	1	YES	-	TCT	2	0	G	G/G	G/G	G/G	0.003	0.68238	D	0.006	0.70582	D	0.947	0.53479	P	0.556	0.49411	P	0.352166	0.13798
7	142943858	T	A	Q	L	.	7	142640945	7	142351067	506	KEL	ENSG00000197993	ENST00000355265	ENSP00000347409	P23276	KELL_HUMAN	c.1517A>T	p.Q506L	c.1517A>T	p.Gln506Leu	c.1517A>T	p.Gln506Leu	principal1	Y	1	YES	-	CAG	2	0	T	T/T	T/T	T/T	0.226	0.18562	T	1	0.01155	T	0.417	0.35244	B	0.13	0.32896	B	0.144008	0.18192
7	142943858	T	C	Q	R	rs773221460	7	142640945	7	142351067	506	KEL	ENSG00000197993	ENST00000355265	ENSP00000347409	P23276	KELL_HUMAN	c.1517A>G	p.Q506R	c.1517A>G	p.Gln506Arg	c.1517A>G	p.Gln506Arg	principal1	Y	1	YES	-	CAG	2	0	T	T/T	T/T	T/T	0.056	0.38185	T	0.122	0.3571	T	0.979	0.59044	D	0.702	0.54226	P	0.144008	0.18192
7	142943858	T	G	Q	P	rs773221460	7	142640945	7	142351067	506	KEL	ENSG00000197993	ENST00000355265	ENSP00000347409	P23276	KELL_HUMAN	c.1517A>C	p.Q506P	c.1517A>C	p.Gln506Pro	c.1517A>C	p.Gln506Pro	principal1	Y	1	YES	-	CAG	2	0	T	T/T	T/T	T/T	0.031	0.45039	D	0.057	0.46406	T	0.998	0.7322	D	0.852	0.60758	P	0.144008	0.18192
7	142943859	G	A	Q	X	rs1243586790	7	142640946	7	142351068	506	KEL	ENSG00000197993	ENST00000355265	ENSP00000347409	P23276	KELL_HUMAN	c.1516C>T	p.Q506X	c.1516C>T	p.Gln506*	c.1516C>T	p.Gln506Ter	principal1	Y	1	YES	-	CAG	1	0	G	G/G	G/G	G/G	.	.	.	.	.	.	.	.	.	.	.	.	0.144008	0.18192
7	142943859	G	C	Q	E	.	7	142640946	7	142351068	506	KEL	ENSG00000197993	ENST00000355265	ENSP00000347409	P23276	KELL_HUMAN	c.1516C>G	p.Q506E	c.1516C>G	p.Gln506Glu	c.1516C>G	p.Gln506Glu	principal1	Y	1	YES	-	CAG	1	0	G	G/G	G/G	G/G	0.267	0.16198	T	0.083	0.41405	T	0.993	0.65571	D	0.621	0.51426	P	0.144008	0.18192
7	142943859	G	T	Q	K	rs1243586790	7	142640946	7	142351068	506	KEL	ENSG00000197993	ENST00000355265	ENSP00000347409	P23276	KELL_HUMAN	c.1516C>A	p.Q506K	c.1516C>A	p.Gln506Lys	c.1516C>A	p.Gln506Lys	principal1	Y	1	YES	-	CAG	1	0	G	G/G	G/G	G/G	0.088	0.32296	T	0.147	0.32783	T	0.473	0.36591	P	0.091	0.29943	B	0.144008	0.18192
7	142943870	G	A	S	L	rs147489746	7	142640957	7	142351079	502	KEL	ENSG00000197993	ENST00000355265	ENSP00000347409	P23276	KELL_HUMAN	c.1505C>T	p.S502L	c.1505C>T	p.Ser502Leu	c.1505C>T	p.Ser502Leu	principal1	Y	1	YES	-	TCG	2	0	G	G/G	G/G	G/G	0.007	0.59928	D	0.021	0.58089	D	0.76	0.43524	P	0.073	0.28123	B	0.466252	0.12332
7	142943870	G	C	S	W	.	7	142640957	7	142351079	502	KEL	ENSG00000197993	ENST00000355265	ENSP00000347409	P23276	KELL_HUMAN	c.1505C>G	p.S502W	c.1505C>G	p.Ser502Trp	c.1505C>G	p.Ser502Trp	principal1	Y	1	YES	-	TCG	2	0	G	G/G	G/G	G/G	0.002	0.72154	D	0.004	0.7415	D	0.992	0.64738	D	0.739	0.55653	P	0.466252	0.12332
7	142943870	G	T	S	X	.	7	142640957	7	142351079	502	KEL	ENSG00000197993	ENST00000355265	ENSP00000347409	P23276	KELL_HUMAN	c.1505C>A	p.S502X	c.1505C>A	p.Ser502*	c.1505C>A	p.Ser502Ter	principal1	Y	1	YES	-	TCG	2	0	G	G/G	G/G	G/G	.	.	.	.	.	.	.	.	.	.	.	.	0.466252	0.12332
7	142943876	A	C	L	R	rs1257285842	7	142640963	7	142351085	500	KEL	ENSG00000197993	ENST00000355265	ENSP00000347409	P23276	KELL_HUMAN	c.1499T>G	p.L500R	c.1499T>G	p.Leu500Arg	c.1499T>G	p.Leu500Arg	principal1	Y	1	YES	-	CTT	2	0	A	A/A	A/A	A/A	0.004	0.65419	D	0.004	0.7415	D	0.996	0.68779	D	0.823	0.59197	P	0.078061	0.21066
7	142943876	A	G	L	P	.	7	142640963	7	142351085	500	KEL	ENSG00000197993	ENST00000355265	ENSP00000347409	P23276	KELL_HUMAN	c.1499T>C	p.L500P	c.1499T>C	p.Leu500Pro	c.1499T>C	p.Leu500Pro	principal1	Y	1	YES	-	CTT	2	0	A	A/A	A/A	A/A	0.004	0.65419	D	0.005	0.72224	D	0.702	0.41889	P	0.116	0.31939	B	0.078061	0.21066
7	142943876	A	T	L	H	.	7	142640963	7	142351085	500	KEL	ENSG00000197993	ENST00000355265	ENSP00000347409	P23276	KELL_HUMAN	c.1499T>A	p.L500H	c.1499T>A	p.Leu500His	c.1499T>A	p.Leu500His	principal1	Y	1	YES	-	CTT	2	0	A	A/A	A/A	A/A	0.001	0.7849	D	0.003	0.76473	D	0.999	0.77913	D	0.862	0.61339	P	0.078061	0.21066
7	142943882	A	C	I	R	.	7	142640969	7	142351091	498	KEL	ENSG00000197993	ENST00000355265	ENSP00000347409	P23276	KELL_HUMAN	c.1493T>G	p.I498R	c.1493T>G	p.Ile498Arg	c.1493T>G	p.Ile498Arg	principal1	Y	1	YES	-	ATA	2	0	A	A/A	A/A	A/A	0.006	0.61437	D	0.003	0.76473	D	0.855	0.47121	P	0.38	0.43842	B	0.055911	0.22603
7	142943882	A	G	I	T	.	7	142640969	7	142351091	498	KEL	ENSG00000197993	ENST00000355265	ENSP00000347409	P23276	KELL_HUMAN	c.1493T>C	p.I498T	c.1493T>C	p.Ile498Thr	c.1493T>C	p.Ile498Thr	principal1	Y	1	YES	-	ATA	2	0	A	A/A	A/A	A/A	0.043	0.41364	D	0.009	0.66756	D	0.454	0.36182	P	0.084	0.2927	B	0.055911	0.22603
7	142943882	A	T	I	K	rs1323998393	7	142640969	7	142351091	498	KEL	ENSG00000197993	ENST00000355265	ENSP00000347409	P23276	KELL_HUMAN	c.1493T>A	p.I498K	c.1493T>A	p.Ile498Lys	c.1493T>A	p.Ile498Lys	principal1	Y	1	YES	-	ATA	2	0	A	A/A	A/A	A/A	0.007	0.59928	D	0.003	0.76473	D	0.744	0.43069	P	0.198	0.36766	B	0.055911	0.22603
7	142944324	T	A	D	V	rs1286534156	7	142641411	7	142351533	497	KEL	ENSG00000197993	ENST00000355265	ENSP00000347409	P23276	KELL_HUMAN	c.1490A>T	p.D497V	c.1490A>T	p.Asp497Val	c.1490A>T	p.Asp497Val	principal1	Y	1	YES	-	GAT	2	0	T	T/T	T/T	T/T	0.001	0.7849	D	0.002	0.79402	D	0.855	0.47121	P	0.255	0.39216	B	0.023781	0.26378
7	142944324	T	C	D	G	.	7	142641411	7	142351533	497	KEL	ENSG00000197993	ENST00000355265	ENSP00000347409	P23276	KELL_HUMAN	c.1490A>G	p.D497G	c.1490A>G	p.Asp497Gly	c.1490A>G	p.Asp497Gly	principal1	Y	1	YES	-	GAT	2	0	T	T/T	T/T	T/T	0.392	0.10766	T	0.039	0.51112	D	0.013	0.16609	B	0.004	0.1009	B	0.023781	0.26378
7	142944324	T	G	D	A	.	7	142641411	7	142351533	497	KEL	ENSG00000197993	ENST00000355265	ENSP00000347409	P23276	KELL_HUMAN	c.1490A>C	p.D497A	c.1490A>C	p.Asp497Ala	c.1490A>C	p.Asp497Ala	principal1	Y	1	YES	-	GAT	2	0	T	T/T	T/T	T/T	0.007	0.59928	D	0.012	0.63918	D	0.255	0.31319	B	0.057	0.2628	B	0.023781	0.26378
7	142944325	C	A	D	Y	rs376696131	7	142641412	7	142351534	497	KEL	ENSG00000197993	ENST00000355265	ENSP00000347409	P23276	KELL_HUMAN	c.1489G>T	p.D497Y	c.1489G>T	p.Asp497Tyr	c.1489G>T	p.Asp497Tyr	principal1	Y	1	YES	-	GAT	1	0	C	C/C	C/C	C/C	0.004	0.65419	D	0.006	0.70582	D	0.16	0.28337	B	0.064	0.27215	B	0.023781	0.26378
7	142944325	C	G	D	H	.	7	142641412	7	142351534	497	KEL	ENSG00000197993	ENST00000355265	ENSP00000347409	P23276	KELL_HUMAN	c.1489G>C	p.D497H	c.1489G>C	p.Asp497His	c.1489G>C	p.Asp497His	principal1	Y	1	YES	-	GAT	1	0	C	C/C	C/C	C/C	0.007	0.59928	D	0.012	0.63918	D	0.304	0.32663	B	0.064	0.27215	B	0.023781	0.26378
7	142944325	C	T	D	N	rs376696131	7	142641412	7	142351534	497	KEL	ENSG00000197993	ENST00000355265	ENSP00000347409	P23276	KELL_HUMAN	c.1489G>A	p.D497N	c.1489G>A	p.Asp497Asn	c.1489G>A	p.Asp497Asn	principal1	Y	1	YES	-	GAT	1	0	C	C/C	C/C	C/C	0.098	0.308	T	0.343	0.17857	T	0.154	0.2812	B	0.015	0.17295	B	0.023781	0.26378
7	142944326	G	C	N	K	.	7	142641413	7	142351535	496	KEL	ENSG00000197993	ENST00000355265	ENSP00000347409	P23276	KELL_HUMAN	c.1488C>G	p.N496K	c.1488C>G	p.Asn496Lys	c.1488C>G	p.Asn496Lys	principal1	Y	1	YES	-	AAC	3	2	G	G/G	G/G	G/G	0.154	0.24277	T	0.934	0.02742	T	0	0.02946	B	0	0.01387	B	0.035565	0.01805
7	142944326	G	T	N	K	rs139823086	7	142641413	7	142351535	496	KEL	ENSG00000197993	ENST00000355265	ENSP00000347409	P23276	KELL_HUMAN	c.1488C>A	p.N496K	c.1488C>A	p.Asn496Lys	c.1488C>A	p.Asn496Lys	principal1	Y	1	YES	-	AAC	3	2	G	G/G	G/G	G/G	0.154	0.24277	T	0.934	0.02742	T	0	0.02946	B	0	0.01387	B	0.035565	0.01805
7	142944327	T	A	N	I	.	7	142641414	7	142351536	496	KEL	ENSG00000197993	ENST00000355265	ENSP00000347409	P23276	KELL_HUMAN	c.1487A>T	p.N496I	c.1487A>T	p.Asn496Ile	c.1487A>T	p.Asn496Ile	principal1	Y	1	YES	-	AAC	2	0	T	T/T	T/T	T/T	0.002	0.72154	D	0.166	0.30828	T	0.229	0.30546	B	0.04	0.23831	B	0.035565	0.01805
7	142944327	T	C	N	S	rs369799431	7	142641414	7	142351536	496	KEL	ENSG00000197993	ENST00000355265	ENSP00000347409	P23276	KELL_HUMAN	c.1487A>G	p.N496S	c.1487A>G	p.Asn496Ser	c.1487A>G	p.Asn496Ser	principal1	Y	1	YES	-	AAC	2	0	T	T/T	T/T	T/T	0.287	0.15149	T	0.936	0.02725	T	0.001	0.07471	B	0	0.01387	B	0.035565	0.01805
7	142944327	T	G	N	T	.	7	142641414	7	142351536	496	KEL	ENSG00000197993	ENST00000355265	ENSP00000347409	P23276	KELL_HUMAN	c.1487A>C	p.N496T	c.1487A>C	p.Asn496Thr	c.1487A>C	p.Asn496Thr	principal1	Y	1	YES	-	AAC	2	0	T	T/T	T/T	T/T	0.015	0.52492	D	0.523	0.10354	T	0.029	0.19866	B	0.01	0.14941	B	0.035565	0.01805
7	142944333	T	A	E	V	rs61729032	7	142641420	7	142351542	494	KEL	ENSG00000197993	ENST00000355265	ENSP00000347409	P23276	KELL_HUMAN	c.1481A>T	p.E494V	c.1481A>T	p.Glu494Val	c.1481A>T	p.Glu494Val	principal1	Y	1	YES	-	GAA	2	0	T	T/T	T/T	T/T	0.171	0.22746	T	0.006	0.70582	D	0.791	0.44643	P	0.107	0.31211	B	0.089526	0.20422
7	142944333	T	C	E	G	.	7	142641420	7	142351542	494	KEL	ENSG00000197993	ENST00000355265	ENSP00000347409	P23276	KELL_HUMAN	c.1481A>G	p.E494G	c.1481A>G	p.Glu494Gly	c.1481A>G	p.Glu494Gly	principal1	Y	1	YES	-	GAA	2	0	T	T/T	T/T	T/T	0.078	0.33923	T	0.084	0.41239	T	0.006	0.13644	B	0.002	0.06944	B	0.089526	0.20422
7	142944333	T	G	E	A	.	7	142641420	7	142351542	494	KEL	ENSG00000197993	ENST00000355265	ENSP00000347409	P23276	KELL_HUMAN	c.1481A>C	p.E494A	c.1481A>C	p.Glu494Ala	c.1481A>C	p.Glu494Ala	principal1	Y	1	YES	-	GAA	2	0	T	T/T	T/T	T/T	0.172	0.2266	T	0.029	0.54541	D	0.278	0.32022	B	0.039	0.23607	B	0.089526	0.20422
7	142944337	G	A	Q	X	rs61729050	7	142641424	7	142351546	493	KEL	ENSG00000197993	ENST00000355265	ENSP00000347409	P23276	KELL_HUMAN	c.1477C>T	p.Q493X	c.1477C>T	p.Gln493*	c.1477C>T	p.Gln493Ter	principal1	Y	1	YES	-	CAA	1	0	G	G/G	G/G	G/G	.	.	.	.	.	.	.	.	.	.	.	.	0.017452	0.27721
7	142944337	G	C	Q	E	.	7	142641424	7	142351546	493	KEL	ENSG00000197993	ENST00000355265	ENSP00000347409	P23276	KELL_HUMAN	c.1477C>G	p.Q493E	c.1477C>G	p.Gln493Glu	c.1477C>G	p.Gln493Glu	principal1	Y	1	YES	-	CAA	1	0	G	G/G	G/G	G/G	0.442	0.09209	T	0.083	0.41405	T	0.003	0.11197	B	0.003	0.087	B	0.017452	0.27721
7	142944337	G	T	Q	K	rs61729050	7	142641424	7	142351546	493	KEL	ENSG00000197993	ENST00000355265	ENSP00000347409	P23276	KELL_HUMAN	c.1477C>A	p.Q493K	c.1477C>A	p.Gln493Lys	c.1477C>A	p.Gln493Lys	principal1	Y	1	YES	-	CAA	1	0	G	G/G	G/G	G/G	0.943	0.02181	T	0.147	0.32783	T	0.031	0.2013	B	0.014	0.16862	B	0.017452	0.27721
7	142944339	C	A	R	L	.	7	142641426	7	142351548	492	KEL	ENSG00000197993	ENST00000355265	ENSP00000347409	P23276	KELL_HUMAN	c.1475G>T	p.R492L	c.1475G>T	p.Arg492Leu	c.1475G>T	p.Arg492Leu	principal1	Y	1	YES	-	CGA	2	0	C	C/C	C/C	C/C	0.013	0.539	D	0.095	0.39492	T	0.203	0.29776	B	0.03	0.21741	B	0.426936	0.12798
7	142944339	C	G	R	P	.	7	142641426	7	142351548	492	KEL	ENSG00000197993	ENST00000355265	ENSP00000347409	P23276	KELL_HUMAN	c.1475G>C	p.R492P	c.1475G>C	p.Arg492Pro	c.1475G>C	p.Arg492Pro	principal1	Y	1	YES	-	CGA	2	0	C	C/C	C/C	C/C	0.016	0.51853	D	0.077	0.42436	T	0.715	0.42183	P	0.112	0.31615	B	0.426936	0.12798
7	142944339	C	T	R	Q	rs61729035	7	142641426	7	142351548	492	KEL	ENSG00000197993	ENST00000355265	ENSP00000347409	P23276	KELL_HUMAN	c.1475G>A	p.R492Q	c.1475G>A	p.Arg492Gln	c.1475G>A	p.Arg492Gln	principal1	Y	1	YES	-	CGA	2	0	C	C/C	C/C	C/C	0.058	0.3775	T	0.277	0.2188	T	0.035	0.20614	B	0.001	0.04355	B	0.426936	0.12798
7	142944357	A	C	L	R	rs749939019	7	142641444	7	142351566	486	KEL	ENSG00000197993	ENST00000355265	ENSP00000347409	P23276	KELL_HUMAN	c.1457T>G	p.L486R	c.1457T>G	p.Leu486Arg	c.1457T>G	p.Leu486Arg	principal1	Y	1	YES	-	CTG	2	0	A	A/A	A/A	A/A	0	0.91255	D	0.002	0.79402	D	0.993	0.65571	D	0.796	0.58006	P	0.251585	0.15498
7	142944357	A	G	L	P	.	7	142641444	7	142351566	486	KEL	ENSG00000197993	ENST00000355265	ENSP00000347409	P23276	KELL_HUMAN	c.1457T>C	p.L486P	c.1457T>C	p.Leu486Pro	c.1457T>C	p.Leu486Pro	principal1	Y	1	YES	-	CTG	2	0	A	A/A	A/A	A/A	0	0.91255	D	0.003	0.76473	D	0.998	0.7322	D	0.915	0.65091	D	0.251585	0.15498
7	142944357	A	T	L	Q	.	7	142641444	7	142351566	486	KEL	ENSG00000197993	ENST00000355265	ENSP00000347409	P23276	KELL_HUMAN	c.1457T>A	p.L486Q	c.1457T>A	p.Leu486Gln	c.1457T>A	p.Leu486Gln	principal1	Y	1	YES	-	CTG	2	0	A	A/A	A/A	A/A	0	0.91255	D	0.003	0.76473	D	0.993	0.65571	D	0.879	0.62418	P	0.251585	0.15498
7	142944375	C	A	G	V	.	7	142641462	7	142351584	480	KEL	ENSG00000197993	ENST00000355265	ENSP00000347409	P23276	KELL_HUMAN	c.1439G>T	p.G480V	c.1439G>T	p.Gly480Val	c.1439G>T	p.Gly480Val	principal1	Y	1	YES	-	GGG	2	0	C	C/C	C/C	C/C	0	0.91255	D	0	0.92824	D	1	0.90584	D	0.998	0.88582	D	2.4e-05	0.55875
7	142944375	C	G	G	A	.	7	142641462	7	142351584	480	KEL	ENSG00000197993	ENST00000355265	ENSP00000347409	P23276	KELL_HUMAN	c.1439G>C	p.G480A	c.1439G>C	p.Gly480Ala	c.1439G>C	p.Gly480Ala	principal1	Y	1	YES	-	GGG	2	0	C	C/C	C/C	C/C	0	0.91255	D	0	0.92824	D	0.996	0.68779	D	0.945	0.68163	D	2.4e-05	0.55875
7	142944375	C	T	G	E	rs528656045	7	142641462	7	142351584	480	KEL	ENSG00000197993	ENST00000355265	ENSP00000347409	P23276	KELL_HUMAN	c.1439G>A	p.G480E	c.1439G>A	p.Gly480Glu	c.1439G>A	p.Gly480Glu	principal1	Y	1	YES	-	GGG	2	0	C	C/C	C/C	C/C	0	0.91255	D	0	0.92824	D	1	0.90584	D	0.998	0.88582	D	2.4e-05	0.55875
7	142944377	C	A	M	I	.	7	142641464	7	142351586	479	KEL	ENSG00000197993	ENST00000355265	ENSP00000347409	P23276	KELL_HUMAN	c.1437G>T	p.M479I	c.1437G>T	p.Met479Ile	c.1437G>T	p.Met479Ile	principal1	Y	1	YES	-	ATG	3	0	C	C/C	C/C	C/C	1	0.00964	T	0.466	0.12386	T	0.001	0.07471	B	0.001	0.04355	B	0.000797	0.41772
7	142944377	C	G	M	I	.	7	142641464	7	142351586	479	KEL	ENSG00000197993	ENST00000355265	ENSP00000347409	P23276	KELL_HUMAN	c.1437G>C	p.M479I	c.1437G>C	p.Met479Ile	c.1437G>C	p.Met479Ile	principal1	Y	1	YES	-	ATG	3	0	C	C/C	C/C	C/C	1	0.00964	T	0.466	0.12386	T	0.001	0.07471	B	0.001	0.04355	B	0.000797	0.41772
7	142944377	C	T	M	I	rs540472092	7	142641464	7	142351586	479	KEL	ENSG00000197993	ENST00000355265	ENSP00000347409	P23276	KELL_HUMAN	c.1437G>A	p.M479I	c.1437G>A	p.Met479Ile	c.1437G>A	p.Met479Ile	principal1	Y	1	YES	-	ATG	3	0	C	C/C	C/C	C/C	1	0.00964	T	0.466	0.12386	T	0.001	0.07471	B	0.001	0.04355	B	0.000797	0.41772
7	142944385	C	A	V	L	.	7	142641472	7	142351594	477	KEL	ENSG00000197993	ENST00000355265	ENSP00000347409	P23276	KELL_HUMAN	c.1429G>T	p.V477L	c.1429G>T	p.Val477Leu	c.1429G>T	p.Val477Leu	principal1	Y	1	YES	-	GTG	1	0	C	C/C	C/C	C/C	0.042	0.41637	D	0	0.92824	D	0.906	0.49993	P	0.523	0.48316	P	0.000116	0.50451
7	142944385	C	G	V	L	rs148494257	7	142641472	7	142351594	477	KEL	ENSG00000197993	ENST00000355265	ENSP00000347409	P23276	KELL_HUMAN	c.1429G>C	p.V477L	c.1429G>C	p.Val477Leu	c.1429G>C	p.Val477Leu	principal1	Y	1	YES	-	GTG	1	0	C	C/C	C/C	C/C	0.042	0.41637	D	0	0.92824	D	0.906	0.49993	P	0.523	0.48316	P	0.000116	0.50451
7	142944385	C	T	V	M	rs148494257	7	142641472	7	142351594	477	KEL	ENSG00000197993	ENST00000355265	ENSP00000347409	P23276	KELL_HUMAN	c.1429G>A	p.V477M	c.1429G>A	p.Val477Met	c.1429G>A	p.Val477Met	principal1	Y	1	YES	-	GTG	1	0	C	C/C	C/C	C/C	0.015	0.52492	D	0	0.92824	D	0.998	0.7322	D	0.956	0.69739	D	0.000116	0.50451
7	142944388	G	A	Q	X	rs565534667	7	142641475	7	142351597	476	KEL	ENSG00000197993	ENST00000355265	ENSP00000347409	P23276	KELL_HUMAN	c.1426C>T	p.Q476X	c.1426C>T	p.Gln476*	c.1426C>T	p.Gln476Ter	principal1	Y	1	YES	-	CAG	1	0	G	G/G	G/G	G/G	.	.	.	.	.	.	.	.	.	.	.	.	0.014554	0.28499
7	142944388	G	C	Q	E	rs565534667	7	142641475	7	142351597	476	KEL	ENSG00000197993	ENST00000355265	ENSP00000347409	P23276	KELL_HUMAN	c.1426C>G	p.Q476E	c.1426C>G	p.Gln476Glu	c.1426C>G	p.Gln476Glu	principal1	Y	1	YES	-	CAG	1	0	G	G/G	G/G	G/G	0.084	0.32929	T	0.015	0.61642	D	0.801	0.45051	P	0.192	0.36449	B	0.014554	0.28499
7	142944388	G	T	Q	K	.	7	142641475	7	142351597	476	KEL	ENSG00000197993	ENST00000355265	ENSP00000347409	P23276	KELL_HUMAN	c.1426C>A	p.Q476K	c.1426C>A	p.Gln476Lys	c.1426C>A	p.Gln476Lys	principal1	Y	1	YES	-	CAG	1	0	G	G/G	G/G	G/G	0.484	0.0814	T	0.186	0.2886	T	0.111	0.26235	B	0.054	0.25828	B	0.014554	0.28499
7	142944665	G	A	T	I	rs190890637	7	142641752	7	142351874	464	KEL	ENSG00000197993	ENST00000355265	ENSP00000347409	P23276	KELL_HUMAN	c.1391C>T	p.T464I	c.1391C>T	p.Thr464Ile	c.1391C>T	p.Thr464Ile	principal1	Y	1	YES	-	ACC	2	0	G	G/G	G/G	G/G	0	0.91255	D	0.004	0.7415	D	0.437	0.35811	B	0.235	0.38432	B	0.057322	0.2249
7	142944665	G	C	T	S	.	7	142641752	7	142351874	464	KEL	ENSG00000197993	ENST00000355265	ENSP00000347409	P23276	KELL_HUMAN	c.1391C>G	p.T464S	c.1391C>G	p.Thr464Ser	c.1391C>G	p.Thr464Ser	principal1	Y	1	YES	-	ACC	2	0	G	G/G	G/G	G/G	0.081	0.33418	T	0.153	0.32144	T	0.103	0.25884	B	0.062	0.2693	B	0.057322	0.2249
7	142944665	G	T	T	N	.	7	142641752	7	142351874	464	KEL	ENSG00000197993	ENST00000355265	ENSP00000347409	P23276	KELL_HUMAN	c.1391C>A	p.T464N	c.1391C>A	p.Thr464Asn	c.1391C>A	p.Thr464Asn	principal1	Y	1	YES	-	ACC	2	0	G	G/G	G/G	G/G	0.001	0.7849	D	0.011	0.64786	D	0.968	0.56581	D	0.637	0.51992	P	0.057322	0.2249
7	142944666	T	A	T	S	.	7	142641753	7	142351875	464	KEL	ENSG00000197993	ENST00000355265	ENSP00000347409	P23276	KELL_HUMAN	c.1390A>T	p.T464S	c.1390A>T	p.Thr464Ser	c.1390A>T	p.Thr464Ser	principal1	Y	1	YES	-	ACC	1	0	T	T/T	T/T	T/T	0.081	0.33418	T	0.153	0.32144	T	0.103	0.25884	B	0.062	0.2693	B	0.057322	0.2249
7	142944666	T	C	T	A	rs745934418	7	142641753	7	142351875	464	KEL	ENSG00000197993	ENST00000355265	ENSP00000347409	P23276	KELL_HUMAN	c.1390A>G	p.T464A	c.1390A>G	p.Thr464Ala	c.1390A>G	p.Thr464Ala	principal1	Y	1	YES	-	ACC	1	0	T	T/T	T/T	T/T	0.028	0.46129	D	0.015	0.61642	D	0.059	0.23051	B	0.037	0.23121	B	0.057322	0.2249
7	142944666	T	G	T	P	.	7	142641753	7	142351875	464	KEL	ENSG00000197993	ENST00000355265	ENSP00000347409	P23276	KELL_HUMAN	c.1390A>C	p.T464P	c.1390A>C	p.Thr464Pro	c.1390A>C	p.Thr464Pro	principal1	Y	1	YES	-	ACC	1	0	T	T/T	T/T	T/T	0.001	0.7849	D	0.007	0.69154	D	0.984	0.60733	D	0.876	0.62173	P	0.057322	0.2249
7	142944667	C	A	E	D	.	7	142641754	7	142351876	463	KEL	ENSG00000197993	ENST00000355265	ENSP00000347409	P23276	KELL_HUMAN	c.1389G>T	p.E463D	c.1389G>T	p.Glu463Asp	c.1389G>T	p.Glu463Asp	principal1	Y	1	YES	-	GAG	3	2	C	C/C	C/C	C/C	0.201	0.20306	T	0.131	0.34596	T	0.285	0.32186	B	0.085	0.29395	B	0.785703	0.09436
7	142944667	C	G	E	D	rs755373723	7	142641754	7	142351876	463	KEL	ENSG00000197993	ENST00000355265	ENSP00000347409	P23276	KELL_HUMAN	c.1389G>C	p.E463D	c.1389G>C	p.Glu463Asp	c.1389G>C	p.Glu463Asp	principal1	Y	1	YES	-	GAG	3	2	C	C/C	C/C	C/C	0.201	0.20306	T	0.131	0.34596	T	0.285	0.32186	B	0.085	0.29395	B	0.785703	0.09436
7	142944688	G	C	N	K	.	7	142641775	7	142351897	456	KEL	ENSG00000197993	ENST00000355265	ENSP00000347409	P23276	KELL_HUMAN	c.1368C>G	p.N456K	c.1368C>G	p.Asn456Lys	c.1368C>G	p.Asn456Lys	principal1	Y	1	YES	-	AAC	3	2	G	G/G	G/G	G/G	1	0.00964	T	1	0.01155	T	0	0.02946	B	0	0.01387	B	0.717918	0.09959
7	142944688	G	T	N	K	rs780863752	7	142641775	7	142351897	456	KEL	ENSG00000197993	ENST00000355265	ENSP00000347409	P23276	KELL_HUMAN	c.1368C>A	p.N456K	c.1368C>A	p.Asn456Lys	c.1368C>A	p.Asn456Lys	principal1	Y	1	YES	-	AAC	3	2	G	G/G	G/G	G/G	1	0.00964	T	1	0.01155	T	0	0.02946	B	0	0.01387	B	0.717918	0.09959
7	142944698	C	A	R	L	rs771907965	7	142641785	7	142351907	453	KEL	ENSG00000197993	ENST00000355265	ENSP00000347409	P23276	KELL_HUMAN	c.1358G>T	p.R453L	c.1358G>T	p.Arg453Leu	c.1358G>T	p.Arg453Leu	principal1	Y	1	YES	-	CGC	2	0	C	C/C	C/C	C/C	0.081	0.33418	T	0.029	0.54541	D	0.82	0.45712	P	0.488	0.47288	P	0.298483	0.14641
7	142944698	C	G	R	P	.	7	142641785	7	142351907	453	KEL	ENSG00000197993	ENST00000355265	ENSP00000347409	P23276	KELL_HUMAN	c.1358G>C	p.R453P	c.1358G>C	p.Arg453Pro	c.1358G>C	p.Arg453Pro	principal1	Y	1	YES	-	CGC	2	0	C	C/C	C/C	C/C	0.114	0.28646	T	0.022	0.57587	D	0.97	0.56973	D	0.806	0.58437	P	0.298483	0.14641
7	142944698	C	T	R	H	rs771907965	7	142641785	7	142351907	453	KEL	ENSG00000197993	ENST00000355265	ENSP00000347409	P23276	KELL_HUMAN	c.1358G>A	p.R453H	c.1358G>A	p.Arg453His	c.1358G>A	p.Arg453His	principal1	Y	1	YES	-	CGC	2	0	C	C/C	C/C	C/C	0.308	0.14111	T	0.34	0.18018	T	0.013	0.16609	B	0.005	0.11217	B	0.298483	0.14641
7	142944699	G	A	R	C	rs752213193	7	142641786	7	142351908	453	KEL	ENSG00000197993	ENST00000355265	ENSP00000347409	P23276	KELL_HUMAN	c.1357C>T	p.R453C	c.1357C>T	p.Arg453Cys	c.1357C>T	p.Arg453Cys	principal1	Y	1	YES	-	CGC	1	0	G	G/G	G/G	G/G	0.033	0.44358	D	0.003	0.76473	D	0.999	0.77913	D	0.877	0.62241	P	0.298483	0.14641
7	142944699	G	C	R	G	rs752213193	7	142641786	7	142351908	453	KEL	ENSG00000197993	ENST00000355265	ENSP00000347409	P23276	KELL_HUMAN	c.1357C>G	p.R453G	c.1357C>G	p.Arg453Gly	c.1357C>G	p.Arg453Gly	principal1	Y	1	YES	-	CGC	1	0	G	G/G	G/G	G/G	0.285	0.15251	T	0.022	0.57587	D	0.82	0.45712	P	0.565	0.49728	P	0.298483	0.14641
7	142944699	G	T	R	S	rs752213193	7	142641786	7	142351908	453	KEL	ENSG00000197993	ENST00000355265	ENSP00000347409	P23276	KELL_HUMAN	c.1357C>A	p.R453S	c.1357C>A	p.Arg453Ser	c.1357C>A	p.Arg453Ser	principal1	Y	1	YES	-	CGC	1	0	G	G/G	G/G	G/G	1	0.00964	T	0.025	0.56192	D	0.291	0.32334	B	0.153	0.34292	B	0.298483	0.14641
7	142944701	G	A	T	I	rs1312144809	7	142641788	7	142351910	452	KEL	ENSG00000197993	ENST00000355265	ENSP00000347409	P23276	KELL_HUMAN	c.1355C>T	p.T452I	c.1355C>T	p.Thr452Ile	c.1355C>T	p.Thr452Ile	principal1	Y	1	YES	-	ACT	2	0	G	G/G	G/G	G/G	0.082	0.33254	T	0.206	0.27056	T	0.001	0.07471	B	0.005	0.11217	B	0.208832	0.03372
7	142944701	G	C	T	S	.	7	142641788	7	142351910	452	KEL	ENSG00000197993	ENST00000355265	ENSP00000347409	P23276	KELL_HUMAN	c.1355C>G	p.T452S	c.1355C>G	p.Thr452Ser	c.1355C>G	p.Thr452Ser	principal1	Y	1	YES	-	ACT	2	0	G	G/G	G/G	G/G	0.355	0.12109	T	0.778	0.04358	T	0	0.02946	B	0.002	0.06944	B	0.208832	0.03372
7	142944701	G	T	T	N	.	7	142641788	7	142351910	452	KEL	ENSG00000197993	ENST00000355265	ENSP00000347409	P23276	KELL_HUMAN	c.1355C>A	p.T452N	c.1355C>A	p.Thr452Asn	c.1355C>A	p.Thr452Asn	principal1	Y	1	YES	-	ACT	2	0	G	G/G	G/G	G/G	0.154	0.24277	T	0.498	0.11263	T	0	0.02946	B	0.001	0.04355	B	0.208832	0.03372
7	142944705	T	A	I	F	rs765948462	7	142641792	7	142351914	451	KEL	ENSG00000197993	ENST00000355265	ENSP00000347409	P23276	KELL_HUMAN	c.1351A>T	p.I451F	c.1351A>T	p.Ile451Phe	c.1351A>T	p.Ile451Phe	principal1	Y	1	YES	-	ATC	1	0	T	T/T	T/T	T/T	0.053	0.38863	T	0.048	0.48594	D	0.772	0.43974	P	0.272	0.39956	B	0.477301	0.12207
7	142944705	T	C	I	V	rs765948462	7	142641792	7	142351914	451	KEL	ENSG00000197993	ENST00000355265	ENSP00000347409	P23276	KELL_HUMAN	c.1351A>G	p.I451V	c.1351A>G	p.Ile451Val	c.1351A>G	p.Ile451Val	principal1	Y	1	YES	-	ATC	1	0	T	T/T	T/T	T/T	1	0.00964	T	0.6	0.07946	T	0.003	0.11197	B	0.005	0.11217	B	0.477301	0.12207
7	142944705	T	G	I	L	.	7	142641792	7	142351914	451	KEL	ENSG00000197993	ENST00000355265	ENSP00000347409	P23276	KELL_HUMAN	c.1351A>C	p.I451L	c.1351A>C	p.Ile451Leu	c.1351A>C	p.Ile451Leu	principal1	Y	1	YES	-	ATC	1	0	T	T/T	T/T	T/T	0.326	0.13306	T	0.291	0.20944	T	0.001	0.07471	B	0.005	0.11217	B	0.477301	0.12207
7	142944710	G	A	A	V	rs1003983062	7	142641797	7	142351919	449	KEL	ENSG00000197993	ENST00000355265	ENSP00000347409	P23276	KELL_HUMAN	c.1346C>T	p.A449V	c.1346C>T	p.Ala449Val	c.1346C>T	p.Ala449Val	principal1	Y	1	YES	-	GCC	2	0	G	G/G	G/G	G/G	0.001	0.7849	D	0.036	0.5206	D	0.64	0.40395	P	0.277	0.40197	B	0.167488	0.17475
7	142944710	G	C	A	G	.	7	142641797	7	142351919	449	KEL	ENSG00000197993	ENST00000355265	ENSP00000347409	P23276	KELL_HUMAN	c.1346C>G	p.A449G	c.1346C>G	p.Ala449Gly	c.1346C>G	p.Ala449Gly	principal1	Y	1	YES	-	GCC	2	0	G	G/G	G/G	G/G	0.003	0.68238	D	0.044	0.49663	D	0.896	0.49324	P	0.649	0.52426	P	0.167488	0.17475
7	142944710	G	T	A	D	rs1003983062	7	142641797	7	142351919	449	KEL	ENSG00000197993	ENST00000355265	ENSP00000347409	P23276	KELL_HUMAN	c.1346C>A	p.A449D	c.1346C>A	p.Ala449Asp	c.1346C>A	p.Ala449Asp	principal1	Y	1	YES	-	GCC	2	0	G	G/G	G/G	G/G	0	0.91255	D	0.012	0.63918	D	0.968	0.56581	D	0.81	0.58608	P	0.167488	0.17475
7	142944713	T	A	D	V	rs764680187	7	142641800	7	142351922	448	KEL	ENSG00000197993	ENST00000355265	ENSP00000347409	P23276	KELL_HUMAN	c.1343A>T	p.D448V	c.1343A>T	p.Asp448Val	c.1343A>T	p.Asp448Val	principal1	Y	1	YES	-	GAT	2	0	T	T/T	T/T	T/T	0.105	0.29823	T	0.002	0.79402	D	0.939	0.52645	P	0.761	0.56482	P	0.011904	0.29357
7	142944713	T	C	D	G	rs764680187	7	142641800	7	142351922	448	KEL	ENSG00000197993	ENST00000355265	ENSP00000347409	P23276	KELL_HUMAN	c.1343A>G	p.D448G	c.1343A>G	p.Asp448Gly	c.1343A>G	p.Asp448Gly	principal1	Y	1	YES	-	GAT	2	0	T	T/T	T/T	T/T	0.098	0.308	T	0.031	0.53788	D	0.521	0.37531	P	0.341	0.42432	B	0.011904	0.29357
7	142944713	T	G	D	A	.	7	142641800	7	142351922	448	KEL	ENSG00000197993	ENST00000355265	ENSP00000347409	P23276	KELL_HUMAN	c.1343A>C	p.D448A	c.1343A>C	p.Asp448Ala	c.1343A>C	p.Asp448Ala	principal1	Y	1	YES	-	GAT	2	0	T	T/T	T/T	T/T	0.286	0.15201	T	0.009	0.66756	D	0.684	0.41517	P	0.423	0.4517	B	0.011904	0.29357
7	142944714	C	A	D	Y	.	7	142641801	7	142351923	448	KEL	ENSG00000197993	ENST00000355265	ENSP00000347409	P23276	KELL_HUMAN	c.1342G>T	p.D448Y	c.1342G>T	p.Asp448Tyr	c.1342G>T	p.Asp448Tyr	principal1	Y	1	YES	-	GAT	1	0	C	C/C	C/C	C/C	0.01	0.56456	D	0.005	0.72224	D	0.979	0.59044	D	0.905	0.6426	P	0.011904	0.29357
7	142944714	C	G	D	H	rs753236372	7	142641801	7	142351923	448	KEL	ENSG00000197993	ENST00000355265	ENSP00000347409	P23276	KELL_HUMAN	c.1342G>C	p.D448H	c.1342G>C	p.Asp448His	c.1342G>C	p.Asp448His	principal1	Y	1	YES	-	GAT	1	0	C	C/C	C/C	C/C	0.031	0.45039	D	0.009	0.66756	D	0.983	0.60381	D	0.824	0.59271	P	0.011904	0.29357
7	142944714	C	T	D	N	.	7	142641801	7	142351923	448	KEL	ENSG00000197993	ENST00000355265	ENSP00000347409	P23276	KELL_HUMAN	c.1342G>A	p.D448N	c.1342G>A	p.Asp448Asn	c.1342G>A	p.Asp448Asn	principal1	Y	1	YES	-	GAT	1	0	C	C/C	C/C	C/C	0.274	0.15823	T	0.221	0.25827	T	0.007	0.14184	B	0.025	0.20508	B	0.011904	0.29357
7	142944716	C	A	R	L	.	7	142641803	7	142351925	447	KEL	ENSG00000197993	ENST00000355265	ENSP00000347409	P23276	KELL_HUMAN	c.1340G>T	p.R447L	c.1340G>T	p.Arg447Leu	c.1340G>T	p.Arg447Leu	principal1	Y	1	YES	-	CGG	2	0	C	C/C	C/C	C/C	0.002	0.72154	D	0.023	0.57104	D	0.205	0.29827	B	0.096	0.30313	B	0.025494	0.26079
7	142944716	C	G	R	P	.	7	142641803	7	142351925	447	KEL	ENSG00000197993	ENST00000355265	ENSP00000347409	P23276	KELL_HUMAN	c.1340G>C	p.R447P	c.1340G>C	p.Arg447Pro	c.1340G>C	p.Arg447Pro	principal1	Y	1	YES	-	CGG	2	0	C	C/C	C/C	C/C	0.002	0.72154	D	0.018	0.59732	D	0.546	0.38028	P	0.247	0.38902	B	0.025494	0.26079
7	142944716	C	T	R	Q	rs371084808	7	142641803	7	142351925	447	KEL	ENSG00000197993	ENST00000355265	ENSP00000347409	P23276	KELL_HUMAN	c.1340G>A	p.R447Q	c.1340G>A	p.Arg447Gln	c.1340G>A	p.Arg447Gln	principal1	Y	1	YES	-	CGG	2	0	C	C/C	C/C	C/C	0.154	0.24277	T	0.603	0.07868	T	0.017	0.17573	B	0.004	0.1009	B	0.025494	0.26079
7	142944717	G	A	R	W	rs142604829	7	142641804	7	142351926	447	KEL	ENSG00000197993	ENST00000355265	ENSP00000347409	P23276	KELL_HUMAN	c.1339C>T	p.R447W	c.1339C>T	p.Arg447Trp	c.1339C>T	p.Arg447Trp	principal1	Y	1	YES	-	CGG	1	2	G	G/G	G/G	G/G	0	0.91255	D	0.004	0.7415	D	0.986	0.61523	D	0.663	0.52893	P	0.025494	0.26079
7	142944717	G	C	R	G	.	7	142641804	7	142351926	447	KEL	ENSG00000197993	ENST00000355265	ENSP00000347409	P23276	KELL_HUMAN	c.1339C>G	p.R447G	c.1339C>G	p.Arg447Gly	c.1339C>G	p.Arg447Gly	principal1	Y	1	YES	-	CGG	1	2	G	G/G	G/G	G/G	0.001	0.7849	D	0.016	0.60972	D	0.205	0.29827	B	0.096	0.30313	B	0.025494	0.26079
7	142944720	T	A	I	F	.	7	142641807	7	142351929	446	KEL	ENSG00000197993	ENST00000355265	ENSP00000347409	P23276	KELL_HUMAN	c.1336A>T	p.I446F	c.1336A>T	p.Ile446Phe	c.1336A>T	p.Ile446Phe	principal1	Y	1	YES	-	ATC	1	0	T	T/T	T/T	T/T	0	0.91255	D	0	0.92824	D	0.999	0.77913	D	0.985	0.76457	D	0.001511	0.38793
7	142944720	T	C	I	V	rs1179752159	7	142641807	7	142351929	446	KEL	ENSG00000197993	ENST00000355265	ENSP00000347409	P23276	KELL_HUMAN	c.1336A>G	p.I446V	c.1336A>G	p.Ile446Val	c.1336A>G	p.Ile446Val	principal1	Y	1	YES	-	ATC	1	0	T	T/T	T/T	T/T	0	0.91255	D	0	0.92824	D	0.659	0.40886	P	0.555	0.49371	P	0.001511	0.38793
7	142944720	T	G	I	L	.	7	142641807	7	142351929	446	KEL	ENSG00000197993	ENST00000355265	ENSP00000347409	P23276	KELL_HUMAN	c.1336A>C	p.I446L	c.1336A>C	p.Ile446Leu	c.1336A>C	p.Ile446Leu	principal1	Y	1	YES	-	ATC	1	0	T	T/T	T/T	T/T	0	0.91255	D	0	0.92824	D	0.659	0.40886	P	0.426	0.45295	B	0.001511	0.38793
7	142944722	G	A	A	V	rs150993188	7	142641809	7	142351931	445	KEL	ENSG00000197993	ENST00000355265	ENSP00000347409	P23276	KELL_HUMAN	c.1334C>T	p.A445V	c.1334C>T	p.Ala445Val	c.1334C>T	p.Ala445Val	principal1	Y	1	YES	-	GCG	2	0	G	G/G	G/G	G/G	0.093	0.31532	T	1	0.01155	T	0.008	0.14655	B	0.008	0.13708	B	0.851287	0.07059
7	142944722	G	C	A	G	.	7	142641809	7	142351931	445	KEL	ENSG00000197993	ENST00000355265	ENSP00000347409	P23276	KELL_HUMAN	c.1334C>G	p.A445G	c.1334C>G	p.Ala445Gly	c.1334C>G	p.Ala445Gly	principal1	Y	1	YES	-	GCG	2	0	G	G/G	G/G	G/G	0.01	0.56456	D	0.168	0.30631	T	0.042	0.21471	B	0.025	0.20508	B	0.851287	0.07059
7	142944722	G	T	A	E	.	7	142641809	7	142351931	445	KEL	ENSG00000197993	ENST00000355265	ENSP00000347409	P23276	KELL_HUMAN	c.1334C>A	p.A445E	c.1334C>A	p.Ala445Glu	c.1334C>A	p.Ala445Glu	principal1	Y	1	YES	-	GCG	2	0	G	G/G	G/G	G/G	1	0.00964	T	0.552	0.09361	T	0.001	0.07471	B	0.004	0.1009	B	0.851287	0.07059
7	142944731	A	C	L	X	.	7	142641818	7	142351940	442	KEL	ENSG00000197993	ENST00000355265	ENSP00000347409	P23276	KELL_HUMAN	c.1325T>G	p.L442X	c.1325T>G	p.Leu442*	c.1325T>G	p.Leu442Ter	principal1	Y	1	YES	-	TTA	2	0	A	A/A	A/A	A/A	.	.	.	.	.	.	.	.	.	.	.	.	0.050609	0.23055
7	142944731	A	G	L	S	rs781236564	7	142641818	7	142351940	442	KEL	ENSG00000197993	ENST00000355265	ENSP00000347409	P23276	KELL_HUMAN	c.1325T>C	p.L442S	c.1325T>C	p.Leu442Ser	c.1325T>C	p.Leu442Ser	principal1	Y	1	YES	-	TTA	2	0	A	A/A	A/A	A/A	0	0.91255	D	0.002	0.79402	D	0.999	0.77913	D	0.985	0.76457	D	0.050609	0.23055
7	142944731	A	T	L	X	.	7	142641818	7	142351940	442	KEL	ENSG00000197993	ENST00000355265	ENSP00000347409	P23276	KELL_HUMAN	c.1325T>A	p.L442X	c.1325T>A	p.Leu442*	c.1325T>A	p.Leu442Ter	principal1	Y	1	YES	-	TTA	2	0	A	A/A	A/A	A/A	.	.	.	.	.	.	.	.	.	.	.	.	0.050609	0.23055
7	142944732	A	C	L	V	rs755654144	7	142641819	7	142351941	442	KEL	ENSG00000197993	ENST00000355265	ENSP00000347409	P23276	KELL_HUMAN	c.1324T>G	p.L442V	c.1324T>G	p.Leu442Val	c.1324T>G	p.Leu442Val	principal1	Y	1	YES	-	TTA	1	2	A	A/A	A/A	A/A	0.005	0.63226	D	0.019	0.59159	D	0.889	0.48869	P	0.653	0.52567	P	0.050609	0.23055
7	142944732	A	T	L	I	.	7	142641819	7	142351941	442	KEL	ENSG00000197993	ENST00000355265	ENSP00000347409	P23276	KELL_HUMAN	c.1324T>A	p.L442I	c.1324T>A	p.Leu442Ile	c.1324T>A	p.Leu442Ile	principal1	Y	1	YES	-	TTA	1	2	A	A/A	A/A	A/A	0.296	0.14694	T	0.034	0.52727	D	0.889	0.48869	P	0.653	0.52567	P	0.050609	0.23055
7	142944734	T	A	K	I	.	7	142641821	7	142351943	441	KEL	ENSG00000197993	ENST00000355265	ENSP00000347409	P23276	KELL_HUMAN	c.1322A>T	p.K441I	c.1322A>T	p.Lys441Ile	c.1322A>T	p.Lys441Ile	principal1	Y	1	YES	-	AAA	2	0	T	T/T	T/T	T/T	0.009	0.5748	D	0.004	0.7415	D	0.794	0.44757	P	0.58	0.50189	P	0.377672	0.13435
7	142944734	T	C	K	R	.	7	142641821	7	142351943	441	KEL	ENSG00000197993	ENST00000355265	ENSP00000347409	P23276	KELL_HUMAN	c.1322A>G	p.K441R	c.1322A>G	p.Lys441Arg	c.1322A>G	p.Lys441Arg	principal1	Y	1	YES	-	AAA	2	0	T	T/T	T/T	T/T	0.072	0.34982	T	0.024	0.5664	D	0.351	0.33667	B	0.129	0.32841	B	0.377672	0.13435
7	142944734	T	G	K	T	rs756281171	7	142641821	7	142351943	441	KEL	ENSG00000197993	ENST00000355265	ENSP00000347409	P23276	KELL_HUMAN	c.1322A>C	p.K441T	c.1322A>C	p.Lys441Thr	c.1322A>C	p.Lys441Thr	principal1	Y	1	YES	-	AAA	2	0	T	T/T	T/T	T/T	0.041	0.41915	D	0.014	0.62352	D	0.351	0.33667	B	0.174	0.3554	B	0.377672	0.13435
7	142944736	C	A	M	I	.	7	142641823	7	142351945	440	KEL	ENSG00000197993	ENST00000355265	ENSP00000347409	P23276	KELL_HUMAN	c.1320G>T	p.M440I	c.1320G>T	p.Met440Ile	c.1320G>T	p.Met440Ile	principal1	Y	1	YES	-	ATG	3	0	C	C/C	C/C	C/C	0.514	0.07401	T	0.228	0.25286	T	0.023	0.18885	B	0.02	0.19048	B	0.018504	0.27466
7	142944736	C	G	M	I	.	7	142641823	7	142351945	440	KEL	ENSG00000197993	ENST00000355265	ENSP00000347409	P23276	KELL_HUMAN	c.1320G>C	p.M440I	c.1320G>C	p.Met440Ile	c.1320G>C	p.Met440Ile	principal1	Y	1	YES	-	ATG	3	0	C	C/C	C/C	C/C	0.514	0.07401	T	0.228	0.25286	T	0.023	0.18885	B	0.02	0.19048	B	0.018504	0.27466
7	142944736	C	T	M	I	rs780238443	7	142641823	7	142351945	440	KEL	ENSG00000197993	ENST00000355265	ENSP00000347409	P23276	KELL_HUMAN	c.1320G>A	p.M440I	c.1320G>A	p.Met440Ile	c.1320G>A	p.Met440Ile	principal1	Y	1	YES	-	ATG	3	0	C	C/C	C/C	C/C	0.514	0.07401	T	0.228	0.25286	T	0.023	0.18885	B	0.02	0.19048	B	0.018504	0.27466
7	142944737	A	C	M	R	rs778989712	7	142641824	7	142351946	440	KEL	ENSG00000197993	ENST00000355265	ENSP00000347409	P23276	KELL_HUMAN	c.1319T>G	p.M440R	c.1319T>G	p.Met440Arg	c.1319T>G	p.Met440Arg	principal1	Y	1	YES	-	ATG	2	0	A	A/A	A/A	A/A	0.082	0.33254	T	0.211	0.26631	T	0.784	0.44396	P	0.472	0.46817	P	0.018504	0.27466
7	142944737	A	G	M	T	rs778989712	7	142641824	7	142351946	440	KEL	ENSG00000197993	ENST00000355265	ENSP00000347409	P23276	KELL_HUMAN	c.1319T>C	p.M440T	c.1319T>C	p.Met440Thr	c.1319T>C	p.Met440Thr	principal1	Y	1	YES	-	ATG	2	0	A	A/A	A/A	A/A	1	0.00964	T	0.601	0.07919	T	0.01	0.15535	B	0.01	0.14941	B	0.018504	0.27466
7	142944737	A	T	M	K	.	7	142641824	7	142351946	440	KEL	ENSG00000197993	ENST00000355265	ENSP00000347409	P23276	KELL_HUMAN	c.1319T>A	p.M440K	c.1319T>A	p.Met440Lys	c.1319T>A	p.Met440Lys	principal1	Y	1	YES	-	ATG	2	0	A	A/A	A/A	A/A	0.134	0.263	T	0.367	0.16619	T	0.425	0.35474	B	0.233	0.38358	B	0.018504	0.27466
7	142946209	C	A	A	S	.	7	142643296	7	142353418	438	KEL	ENSG00000197993	ENST00000355265	ENSP00000347409	P23276	KELL_HUMAN	c.1312G>T	p.A438S	c.1312G>T	p.Ala438Ser	c.1312G>T	p.Ala438Ser	principal1	Y	1	YES	-	GCT	1	0	C	C/C	C/C	C/C	0.047	0.40319	D	0.069	0.43913	T	0.979	0.59044	D	0.828	0.59497	P	0.263121	0.15275
7	142946209	C	G	A	P	.	7	142643296	7	142353418	438	KEL	ENSG00000197993	ENST00000355265	ENSP00000347409	P23276	KELL_HUMAN	c.1312G>C	p.A438P	c.1312G>C	p.Ala438Pro	c.1312G>C	p.Ala438Pro	principal1	Y	1	YES	-	GCT	1	0	C	C/C	C/C	C/C	0.028	0.46129	D	0.073	0.43159	T	0.998	0.7322	D	0.961	0.70482	D	0.263121	0.15275
7	142946209	C	T	A	T	rs1365938249	7	142643296	7	142353418	438	KEL	ENSG00000197993	ENST00000355265	ENSP00000347409	P23276	KELL_HUMAN	c.1312G>A	p.A438T	c.1312G>A	p.Ala438Thr	c.1312G>A	p.Ala438Thr	principal1	Y	1	YES	-	GCT	1	0	C	C/C	C/C	C/C	0.087	0.32453	T	0.18	0.29442	T	0.959	0.55135	D	0.83	0.59611	P	0.263121	0.15275
7	142946211	C	A	S	I	.	7	142643298	7	142353420	437	KEL	ENSG00000197993	ENST00000355265	ENSP00000347409	P23276	KELL_HUMAN	c.1310G>T	p.S437I	c.1310G>T	p.Ser437Ile	c.1310G>T	p.Ser437Ile	principal1	Y	1	YES	-	AGT	2	0	C	C/C	C/C	C/C	0.022	0.48642	D	0.015	0.61642	D	0.927	0.51527	P	0.596	0.50617	P	0.381031	0.13388
7	142946211	C	G	S	T	.	7	142643298	7	142353420	437	KEL	ENSG00000197993	ENST00000355265	ENSP00000347409	P23276	KELL_HUMAN	c.1310G>C	p.S437T	c.1310G>C	p.Ser437Thr	c.1310G>C	p.Ser437Thr	principal1	Y	1	YES	-	AGT	2	0	C	C/C	C/C	C/C	0.067	0.35918	T	0.123	0.35582	T	0.425	0.35474	B	0.182	0.35926	B	0.381031	0.13388
7	142946211	C	T	S	N	rs1300196709	7	142643298	7	142353420	437	KEL	ENSG00000197993	ENST00000355265	ENSP00000347409	P23276	KELL_HUMAN	c.1310G>A	p.S437N	c.1310G>A	p.Ser437Asn	c.1310G>A	p.Ser437Asn	principal1	Y	1	YES	-	AGT	2	0	C	C/C	C/C	C/C	0.342	0.12632	T	0.229	0.2521	T	0.002	0.09854	B	0.007	0.12992	B	0.381031	0.13388
7	142946212	T	A	S	C	.	7	142643299	7	142353421	437	KEL	ENSG00000197993	ENST00000355265	ENSP00000347409	P23276	KELL_HUMAN	c.1309A>T	p.S437C	c.1309A>T	p.Ser437Cys	c.1309A>T	p.Ser437Cys	principal1	Y	1	YES	-	AGT	1	0	T	T/T	T/T	T/T	0.006	0.61437	D	0.015	0.61642	D	0.993	0.65571	D	0.815	0.58847	P	0.381031	0.13388
7	142946212	T	C	S	G	.	7	142643299	7	142353421	437	KEL	ENSG00000197993	ENST00000355265	ENSP00000347409	P23276	KELL_HUMAN	c.1309A>G	p.S437G	c.1309A>G	p.Ser437Gly	c.1309A>G	p.Ser437Gly	principal1	Y	1	YES	-	AGT	1	0	T	T/T	T/T	T/T	0.045	0.40832	D	0.151	0.32355	T	0.425	0.35474	B	0.136	0.3327	B	0.381031	0.13388
7	142946212	T	G	S	R	rs769422716	7	142643299	7	142353421	437	KEL	ENSG00000197993	ENST00000355265	ENSP00000347409	P23276	KELL_HUMAN	c.1309A>C	p.S437R	c.1309A>C	p.Ser437Arg	c.1309A>C	p.Ser437Arg	principal1	Y	1	YES	-	AGT	1	0	T	T/T	T/T	T/T	0.061	0.37118	T	0.055	0.46862	T	0.065	0.23521	B	0.037	0.23121	B	0.381031	0.13388
7	142946214	C	A	R	L	.	7	142643301	7	142353423	436	KEL	ENSG00000197993	ENST00000355265	ENSP00000347409	P23276	KELL_HUMAN	c.1307G>T	p.R436L	c.1307G>T	p.Arg436Leu	c.1307G>T	p.Arg436Leu	principal1	Y	1	YES	-	CGA	2	0	C	C/C	C/C	C/C	0.002	0.72154	D	0.068	0.44106	T	0.503	0.37206	P	0.148	0.34065	B	0.184806	0.03207
7	142946214	C	G	R	P	.	7	142643301	7	142353423	436	KEL	ENSG00000197993	ENST00000355265	ENSP00000347409	P23276	KELL_HUMAN	c.1307G>C	p.R436P	c.1307G>C	p.Arg436Pro	c.1307G>C	p.Arg436Pro	principal1	Y	1	YES	-	CGA	2	0	C	C/C	C/C	C/C	0.002	0.72154	D	0.053	0.47336	T	0.832	0.46138	P	0.411	0.44827	B	0.184806	0.03207
7	142946214	C	T	R	Q	rs199731371	7	142643301	7	142353423	436	KEL	ENSG00000197993	ENST00000355265	ENSP00000347409	P23276	KELL_HUMAN	c.1307G>A	p.R436Q	c.1307G>A	p.Arg436Gln	c.1307G>A	p.Arg436Gln	principal1	Y	1	YES	-	CGA	2	0	C	C/C	C/C	C/C	0.285	0.15251	T	0.994	0.02342	T	0.01	0.15535	B	0.002	0.06944	B	0.184806	0.03207
7	142946217	G	A	T	I	rs887524582	7	142643304	7	142353426	435	KEL	ENSG00000197993	ENST00000355265	ENSP00000347409	P23276	KELL_HUMAN	c.1304C>T	p.T435I	c.1304C>T	p.Thr435Ile	c.1304C>T	p.Thr435Ile	principal1	Y	1	YES	-	ACC	2	0	G	G/G	G/G	G/G	0.106	0.29688	T	0.167	0.30729	T	0.013	0.16609	B	0.03	0.21741	B	0.069537	0.21599
7	142946217	G	C	T	S	.	7	142643304	7	142353426	435	KEL	ENSG00000197993	ENST00000355265	ENSP00000347409	P23276	KELL_HUMAN	c.1304C>G	p.T435S	c.1304C>G	p.Thr435Ser	c.1304C>G	p.Thr435Ser	principal1	Y	1	YES	-	ACC	2	0	G	G/G	G/G	G/G	1	0.00964	T	0.33	0.1856	T	0.065	0.23521	B	0.033	0.22329	B	0.069537	0.21599
7	142946217	G	T	T	N	.	7	142643304	7	142353426	435	KEL	ENSG00000197993	ENST00000355265	ENSP00000347409	P23276	KELL_HUMAN	c.1304C>A	p.T435N	c.1304C>A	p.Thr435Asn	c.1304C>A	p.Thr435Asn	principal1	Y	1	YES	-	ACC	2	0	G	G/G	G/G	G/G	0.005	0.63226	D	0.226	0.25438	T	0.065	0.23521	B	0.033	0.22329	B	0.069537	0.21599
7	142946223	G	A	P	L	rs143238294	7	142643310	7	142353432	433	KEL	ENSG00000197993	ENST00000355265	ENSP00000347409	P23276	KELL_HUMAN	c.1298C>T	p.P433L	c.1298C>T	p.Pro433Leu	c.1298C>T	p.Pro433Leu	principal1	Y	1	YES	-	CCG	2	0	G	G/G	G/G	G/G	0.161	0.23631	T	0.064	0.44905	T	0.068	0.23728	B	0.019	0.18783	B	0.661354	0.10424
7	142946223	G	C	P	R	rs143238294	7	142643310	7	142353432	433	KEL	ENSG00000197993	ENST00000355265	ENSP00000347409	P23276	KELL_HUMAN	c.1298C>G	p.P433R	c.1298C>G	p.Pro433Arg	c.1298C>G	p.Pro433Arg	principal1	Y	1	YES	-	CCG	2	0	G	G/G	G/G	G/G	1	0.00964	T	0.435	0.13518	T	0.124	0.26825	B	0.08	0.28873	B	0.661354	0.10424
7	142946223	G	T	P	Q	.	7	142643310	7	142353432	433	KEL	ENSG00000197993	ENST00000355265	ENSP00000347409	P23276	KELL_HUMAN	c.1298C>A	p.P433Q	c.1298C>A	p.Pro433Gln	c.1298C>A	p.Pro433Gln	principal1	Y	1	YES	-	CCG	2	0	G	G/G	G/G	G/G	0.296	0.14694	T	0.387	0.1565	T	0.291	0.32334	B	0.213	0.37437	B	0.661354	0.10424
7	142946224	G	A	P	S	.	7	142643311	7	142353433	433	KEL	ENSG00000197993	ENST00000355265	ENSP00000347409	P23276	KELL_HUMAN	c.1297C>T	p.P433S	c.1297C>T	p.Pro433Ser	c.1297C>T	p.Pro433Ser	principal1	Y	1	YES	-	CCG	1	0	G	G/G	G/G	G/G	0.105	0.29823	T	0.083	0.41405	T	0.784	0.44396	P	0.412	0.44859	B	0.661354	0.10424
7	142946224	G	C	P	A	.	7	142643311	7	142353433	433	KEL	ENSG00000197993	ENST00000355265	ENSP00000347409	P23276	KELL_HUMAN	c.1297C>G	p.P433A	c.1297C>G	p.Pro433Ala	c.1297C>G	p.Pro433Ala	principal1	Y	1	YES	-	CCG	1	0	G	G/G	G/G	G/G	0.133	0.26409	T	0.112	0.37037	T	0.065	0.23521	B	0.089	0.29769	B	0.661354	0.10424
7	142946224	G	T	P	T	rs762338136	7	142643311	7	142353433	433	KEL	ENSG00000197993	ENST00000355265	ENSP00000347409	P23276	KELL_HUMAN	c.1297C>A	p.P433T	c.1297C>A	p.Pro433Thr	c.1297C>A	p.Pro433Thr	principal1	Y	1	YES	-	CCG	1	0	G	G/G	G/G	G/G	0.133	0.26409	T	0.085	0.41074	T	0.139	0.27501	B	0.089	0.29769	B	0.661354	0.10424
7	142946229	A	C	F	C	.	7	142643316	7	142353438	431	KEL	ENSG00000197993	ENST00000355265	ENSP00000347409	P23276	KELL_HUMAN	c.1292T>G	p.F431C	c.1292T>G	p.Phe431Cys	c.1292T>G	p.Phe431Cys	principal1	Y	1	YES	-	TTT	2	0	A	A/A	A/A	A/A	0	0.91255	D	0	0.92824	D	1	0.90584	D	0.996	0.84481	D	8.5e-05	0.51296
7	142946229	A	G	F	S	rs767996309	7	142643316	7	142353438	431	KEL	ENSG00000197993	ENST00000355265	ENSP00000347409	P23276	KELL_HUMAN	c.1292T>C	p.F431S	c.1292T>C	p.Phe431Ser	c.1292T>C	p.Phe431Ser	principal1	Y	1	YES	-	TTT	2	0	A	A/A	A/A	A/A	0	0.91255	D	0	0.92824	D	0.999	0.77913	D	0.984	0.76113	D	8.5e-05	0.51296
7	142946229	A	T	F	Y	.	7	142643316	7	142353438	431	KEL	ENSG00000197993	ENST00000355265	ENSP00000347409	P23276	KELL_HUMAN	c.1292T>A	p.F431Y	c.1292T>A	p.Phe431Tyr	c.1292T>A	p.Phe431Tyr	principal1	Y	1	YES	-	TTT	2	0	A	A/A	A/A	A/A	0.004	0.65419	D	0	0.92824	D	0.999	0.77913	D	0.984	0.76113	D	8.5e-05	0.51296
7	142946238	C	A	R	L	rs750806448	7	142643325	7	142353447	428	KEL	ENSG00000197993	ENST00000355265	ENSP00000347409	P23276	KELL_HUMAN	c.1283G>T	p.R428L	c.1283G>T	p.Arg428Leu	c.1283G>T	p.Arg428Leu	principal1	Y	1	YES	-	CGT	2	0	C	C/C	C/C	C/C	0.002	0.72154	D	0.032	0.53426	D	0.151	0.28027	B	0.042	0.24114	B	0.100034	0.02538
7	142946238	C	G	R	P	rs750806448	7	142643325	7	142353447	428	KEL	ENSG00000197993	ENST00000355265	ENSP00000347409	P23276	KELL_HUMAN	c.1283G>C	p.R428P	c.1283G>C	p.Arg428Pro	c.1283G>C	p.Arg428Pro	principal1	Y	1	YES	-	CGT	2	0	C	C/C	C/C	C/C	0.002	0.72154	D	0.025	0.56192	D	0.902	0.49745	P	0.424	0.4521	B	0.100034	0.02538
7	142946238	C	T	R	H	rs750806448	7	142643325	7	142353447	428	KEL	ENSG00000197993	ENST00000355265	ENSP00000347409	P23276	KELL_HUMAN	c.1283G>A	p.R428H	c.1283G>A	p.Arg428His	c.1283G>A	p.Arg428His	principal1	Y	1	YES	-	CGT	2	0	C	C/C	C/C	C/C	0.039	0.42487	D	0.157	0.3173	T	0.068	0.23728	B	0.008	0.13708	B	0.100034	0.02538
7	142946239	G	A	R	C	rs763707975	7	142643326	7	142353448	428	KEL	ENSG00000197993	ENST00000355265	ENSP00000347409	P23276	KELL_HUMAN	c.1282C>T	p.R428C	c.1282C>T	p.Arg428Cys	c.1282C>T	p.Arg428Cys	principal1	Y	1	YES	-	CGT	1	0	G	G/G	G/G	G/G	0	0.91255	D	0.003	0.76473	D	0.999	0.77913	D	0.744	0.55835	P	0.100034	0.02538
7	142946239	G	C	R	G	rs763707975	7	142643326	7	142353448	428	KEL	ENSG00000197993	ENST00000355265	ENSP00000347409	P23276	KELL_HUMAN	c.1282C>G	p.R428G	c.1282C>G	p.Arg428Gly	c.1282C>G	p.Arg428Gly	principal1	Y	1	YES	-	CGT	1	0	G	G/G	G/G	G/G	0.001	0.7849	D	0.022	0.57587	D	0.653	0.40782	P	0.259	0.39405	B	0.100034	0.02538
7	142946239	G	T	R	S	.	7	142643326	7	142353448	428	KEL	ENSG00000197993	ENST00000355265	ENSP00000347409	P23276	KELL_HUMAN	c.1282C>A	p.R428S	c.1282C>A	p.Arg428Ser	c.1282C>A	p.Arg428Ser	principal1	Y	1	YES	-	CGT	1	0	G	G/G	G/G	G/G	0.002	0.72154	D	0.026	0.55759	D	0.653	0.40782	P	0.153	0.34292	B	0.100034	0.02538
7	142946241	A	C	V	G	.	7	142643328	7	142353450	427	KEL	ENSG00000197993	ENST00000355265	ENSP00000347409	P23276	KELL_HUMAN	c.1280T>G	p.V427G	c.1280T>G	p.Val427Gly	c.1280T>G	p.Val427Gly	principal1	Y	1	YES	-	GTT	2	0	A	A/A	A/A	A/A	0	0.91255	D	0.001	0.83351	D	0.999	0.77913	D	0.977	0.7382	D	0.179699	0.17137
7	142946241	A	G	V	A	rs553662495	7	142643328	7	142353450	427	KEL	ENSG00000197993	ENST00000355265	ENSP00000347409	P23276	KELL_HUMAN	c.1280T>C	p.V427A	c.1280T>C	p.Val427Ala	c.1280T>C	p.Val427Ala	principal1	Y	1	YES	-	GTT	2	0	A	A/A	A/A	A/A	0.001	0.7849	D	0.008	0.6789	D	0.977	0.58535	D	0.895	0.63489	P	0.179699	0.17137
7	142946241	A	T	V	D	.	7	142643328	7	142353450	427	KEL	ENSG00000197993	ENST00000355265	ENSP00000347409	P23276	KELL_HUMAN	c.1280T>A	p.V427D	c.1280T>A	p.Val427Asp	c.1280T>A	p.Val427Asp	principal1	Y	1	YES	-	GTT	2	0	A	A/A	A/A	A/A	0	0.91255	D	0.001	0.83351	D	0.999	0.77913	D	0.983	0.75793	D	0.179699	0.17137
7	142946250	G	A	A	V	rs779011501	7	142643337	7	142353459	424	KEL	ENSG00000197993	ENST00000355265	ENSP00000347409	P23276	KELL_HUMAN	c.1271C>T	p.A424V	c.1271C>T	p.Ala424Val	c.1271C>T	p.Ala424Val	principal1	Y	1	YES	-	GCT	2	0	G	G/G	G/G	G/G	0.008	0.58626	D	0.06	0.45744	T	0.326	0.33151	B	0.197	0.36707	B	0.243028	0.15671
7	142946250	G	C	A	G	.	7	142643337	7	142353459	424	KEL	ENSG00000197993	ENST00000355265	ENSP00000347409	P23276	KELL_HUMAN	c.1271C>G	p.A424G	c.1271C>G	p.Ala424Gly	c.1271C>G	p.Ala424Gly	principal1	Y	1	YES	-	GCT	2	0	G	G/G	G/G	G/G	0.041	0.41915	D	0.068	0.44106	T	0.491	0.3696	P	0.258	0.3935	B	0.243028	0.15671
7	142946250	G	T	A	D	.	7	142643337	7	142353459	424	KEL	ENSG00000197993	ENST00000355265	ENSP00000347409	P23276	KELL_HUMAN	c.1271C>A	p.A424D	c.1271C>A	p.Ala424Asp	c.1271C>A	p.Ala424Asp	principal1	Y	1	YES	-	GCT	2	0	G	G/G	G/G	G/G	0.004	0.65419	D	0.079	0.42086	T	0.491	0.3696	P	0.398	0.44426	B	0.243028	0.15671
7	142946251	C	A	A	S	.	7	142643338	7	142353460	424	KEL	ENSG00000197993	ENST00000355265	ENSP00000347409	P23276	KELL_HUMAN	c.1270G>T	p.A424S	c.1270G>T	p.Ala424Ser	c.1270G>T	p.Ala424Ser	principal1	Y	1	YES	-	GCT	1	0	C	C/C	C/C	C/C	0.511	0.07473	T	0.13	0.34716	T	0.166	0.28547	B	0.138	0.33406	B	0.243028	0.15671
7	142946251	C	G	A	P	.	7	142643338	7	142353460	424	KEL	ENSG00000197993	ENST00000355265	ENSP00000347409	P23276	KELL_HUMAN	c.1270G>C	p.A424P	c.1270G>C	p.Ala424Pro	c.1270G>C	p.Ala424Pro	principal1	Y	1	YES	-	GCT	1	0	C	C/C	C/C	C/C	0.271	0.15984	T	0.054	0.47097	T	0.873	0.47975	P	0.602	0.50862	P	0.243028	0.15671
7	142946251	C	T	A	T	rs751458204	7	142643338	7	142353460	424	KEL	ENSG00000197993	ENST00000355265	ENSP00000347409	P23276	KELL_HUMAN	c.1270G>A	p.A424T	c.1270G>A	p.Ala424Thr	c.1270G>A	p.Ala424Thr	principal1	Y	1	YES	-	GCT	1	0	C	C/C	C/C	C/C	0.14	0.25664	T	0.305	0.20037	T	0.003	0.11197	B	0.012	0.16012	B	0.243028	0.15671
7	142946253	G	A	A	V	rs61728831	7	142643340	7	142353462	423	KEL	ENSG00000197993	ENST00000355265	ENSP00000347409	P23276	KELL_HUMAN	c.1268C>T	p.A423V	c.1268C>T	p.Ala423Val	c.1268C>T	p.Ala423Val	principal1	Y	1	YES	-	GCG	2	0	G	G/G	G/G	G/G	0.002	0.72154	D	0.019	0.59159	D	0.919	0.50927	P	0.35	0.42815	B	0.003354	0.35069
7	142946253	G	C	A	G	.	7	142643340	7	142353462	423	KEL	ENSG00000197993	ENST00000355265	ENSP00000347409	P23276	KELL_HUMAN	c.1268C>G	p.A423G	c.1268C>G	p.Ala423Gly	c.1268C>G	p.Ala423Gly	principal1	Y	1	YES	-	GCG	2	0	G	G/G	G/G	G/G	1	0.00964	T	0.502	0.11115	T	0.004	0.12183	B	0.009	0.143	B	0.003354	0.35069
7	142946253	G	T	A	E	rs61728831	7	142643340	7	142353462	423	KEL	ENSG00000197993	ENST00000355265	ENSP00000347409	P23276	KELL_HUMAN	c.1268C>A	p.A423E	c.1268C>A	p.Ala423Glu	c.1268C>A	p.Ala423Glu	principal1	Y	1	YES	-	GCG	2	0	G	G/G	G/G	G/G	0.001	0.7849	D	0.011	0.64786	D	0.911	0.50336	P	0.645	0.5227	P	0.003354	0.35069
7	142946254	C	A	A	S	rs201822576	7	142643341	7	142353463	423	KEL	ENSG00000197993	ENST00000355265	ENSP00000347409	P23276	KELL_HUMAN	c.1267G>T	p.A423S	c.1267G>T	p.Ala423Ser	c.1267G>T	p.Ala423Ser	principal1	Y	1	YES	-	GCG	1	0	C	C/C	C/C	C/C	0.005	0.63226	D	0.058	0.46182	T	0.062	0.23277	B	0.025	0.20508	B	0.003354	0.35069
7	142946254	C	G	A	P	.	7	142643341	7	142353463	423	KEL	ENSG00000197993	ENST00000355265	ENSP00000347409	P23276	KELL_HUMAN	c.1267G>C	p.A423P	c.1267G>C	p.Ala423Pro	c.1267G>C	p.Ala423Pro	principal1	Y	1	YES	-	GCG	1	0	C	C/C	C/C	C/C	0.002	0.72154	D	0.029	0.54541	D	0.966	0.56202	D	0.69	0.53781	P	0.003354	0.35069
7	142946254	C	T	A	T	.	7	142643341	7	142353463	423	KEL	ENSG00000197993	ENST00000355265	ENSP00000347409	P23276	KELL_HUMAN	c.1267G>A	p.A423T	c.1267G>A	p.Ala423Thr	c.1267G>A	p.Ala423Thr	principal1	Y	1	YES	-	GCG	1	0	C	C/C	C/C	C/C	0.039	0.42487	D	0.02	0.58613	D	0.111	0.26235	B	0.03	0.21741	B	0.003354	0.35069
7	142946259	G	A	T	M	rs145286883	7	142643346	7	142353468	421	KEL	ENSG00000197993	ENST00000355265	ENSP00000347409	P23276	KELL_HUMAN	c.1262C>T	p.T421M	c.1262C>T	p.Thr421Met	c.1262C>T	p.Thr421Met	principal1	Y	1	YES	-	ACG	2	0	G	G/G	G/G	G/G	0.001	0.7849	D	0.011	0.64786	D	1	0.90584	D	0.973	0.72923	D	0.011338	0.29573
7	142946259	G	C	T	R	.	7	142643346	7	142353468	421	KEL	ENSG00000197993	ENST00000355265	ENSP00000347409	P23276	KELL_HUMAN	c.1262C>G	p.T421R	c.1262C>G	p.Thr421Arg	c.1262C>G	p.Thr421Arg	principal1	Y	1	YES	-	ACG	2	0	G	G/G	G/G	G/G	0.002	0.72154	D	0.007	0.69154	D	0.999	0.77913	D	0.979	0.74454	D	0.011338	0.29573
7	142946259	G	T	T	K	.	7	142643346	7	142353468	421	KEL	ENSG00000197993	ENST00000355265	ENSP00000347409	P23276	KELL_HUMAN	c.1262C>A	p.T421K	c.1262C>A	p.Thr421Lys	c.1262C>A	p.Thr421Lys	principal1	Y	1	YES	-	ACG	2	0	G	G/G	G/G	G/G	0.002	0.72154	D	0.012	0.63918	D	0.999	0.77913	D	0.968	0.71741	D	0.011338	0.29573
7	142946262	G	A	P	L	rs145404593	7	142643349	7	142353471	420	KEL	ENSG00000197993	ENST00000355265	ENSP00000347409	P23276	KELL_HUMAN	c.1259C>T	p.P420L	c.1259C>T	p.Pro420Leu	c.1259C>T	p.Pro420Leu	principal1	Y	1	YES	-	CCC	2	0	G	G/G	G/G	G/G	0.337	0.12837	T	0	0.92824	D	0.998	0.7322	D	0.943	0.67921	D	0.00205	0.37364
7	142946262	G	C	P	R	.	7	142643349	7	142353471	420	KEL	ENSG00000197993	ENST00000355265	ENSP00000347409	P23276	KELL_HUMAN	c.1259C>G	p.P420R	c.1259C>G	p.Pro420Arg	c.1259C>G	p.Pro420Arg	principal1	Y	1	YES	-	CCC	2	0	G	G/G	G/G	G/G	0.116	0.28395	T	0	0.92824	D	0.998	0.7322	D	0.961	0.70482	D	0.00205	0.37364
7	142946262	G	T	P	H	rs145404593	7	142643349	7	142353471	420	KEL	ENSG00000197993	ENST00000355265	ENSP00000347409	P23276	KELL_HUMAN	c.1259C>A	p.P420H	c.1259C>A	p.Pro420His	c.1259C>A	p.Pro420His	principal1	Y	1	YES	-	CCC	2	0	G	G/G	G/G	G/G	0.057	0.37966	T	0	0.92824	D	0.999	0.77913	D	0.98	0.74843	D	0.00205	0.37364
7	142946266	C	A	E	X	rs768079132	7	142643353	7	142353475	419	KEL	ENSG00000197993	ENST00000355265	ENSP00000347409	P23276	KELL_HUMAN	c.1255G>T	p.E419X	c.1255G>T	p.Glu419*	c.1255G>T	p.Glu419Ter	principal1	Y	1	YES	-	GAG	1	0	C	C/C	C/C	C/C	.	.	.	.	.	.	.	.	.	.	.	.	0.183295	0.17044
7	142946266	C	G	E	Q	.	7	142643353	7	142353475	419	KEL	ENSG00000197993	ENST00000355265	ENSP00000347409	P23276	KELL_HUMAN	c.1255G>C	p.E419Q	c.1255G>C	p.Glu419Gln	c.1255G>C	p.Glu419Gln	principal1	Y	1	YES	-	GAG	1	0	C	C/C	C/C	C/C	0.112	0.289	T	0.138	0.3378	T	0.121	0.26708	B	0.081	0.28987	B	0.183295	0.17044
7	142946266	C	T	E	K	rs768079132	7	142643353	7	142353475	419	KEL	ENSG00000197993	ENST00000355265	ENSP00000347409	P23276	KELL_HUMAN	c.1255G>A	p.E419K	c.1255G>A	p.Glu419Lys	c.1255G>A	p.Glu419Lys	principal1	Y	1	YES	-	GAG	1	0	C	C/C	C/C	C/C	0.162	0.23541	T	0.145	0.33	T	0.029	0.19866	B	0.013	0.1646	B	0.183295	0.17044
7	142946268	A	C	F	C	.	7	142643355	7	142353477	418	KEL	ENSG00000197993	ENST00000355265	ENSP00000347409	P23276	KELL_HUMAN	c.1253T>G	p.F418C	c.1253T>G	p.Phe418Cys	c.1253T>G	p.Phe418Cys	principal1	Y	1	YES	-	TTC	2	0	A	A/A	A/A	A/A	0.001	0.7849	D	0	0.92824	D	1	0.90584	D	0.995	0.8317	D	3.8e-05	0.55875
7	142946268	A	G	F	S	rs149225200	7	142643355	7	142353477	418	KEL	ENSG00000197993	ENST00000355265	ENSP00000347409	P23276	KELL_HUMAN	c.1253T>C	p.F418S	c.1253T>C	p.Phe418Ser	c.1253T>C	p.Phe418Ser	principal1	Y	1	YES	-	TTC	2	0	A	A/A	A/A	A/A	0.001	0.7849	D	0	0.92824	D	0.999	0.77913	D	0.977	0.7382	D	3.8e-05	0.55875
7	142946268	A	T	F	Y	.	7	142643355	7	142353477	418	KEL	ENSG00000197993	ENST00000355265	ENSP00000347409	P23276	KELL_HUMAN	c.1253T>A	p.F418Y	c.1253T>A	p.Phe418Tyr	c.1253T>A	p.Phe418Tyr	principal1	Y	1	YES	-	TTC	2	0	A	A/A	A/A	A/A	0.003	0.68238	D	0	0.92824	D	0.999	0.77913	D	0.977	0.7382	D	3.8e-05	0.55875
7	142946274	G	A	T	M	rs371010057	7	142643361	7	142353483	416	KEL	ENSG00000197993	ENST00000355265	ENSP00000347409	P23276	KELL_HUMAN	c.1247C>T	p.T416M	c.1247C>T	p.Thr416Met	c.1247C>T	p.Thr416Met	principal1	Y	1	YES	-	ACG	2	0	G	G/G	G/G	G/G	0.006	0.61437	D	0.013	0.63109	D	0.995	0.67487	D	0.778	0.57212	P	0.338467	0.04173
7	142946274	G	C	T	R	.	7	142643361	7	142353483	416	KEL	ENSG00000197993	ENST00000355265	ENSP00000347409	P23276	KELL_HUMAN	c.1247C>G	p.T416R	c.1247C>G	p.Thr416Arg	c.1247C>G	p.Thr416Arg	principal1	Y	1	YES	-	ACG	2	0	G	G/G	G/G	G/G	0.026	0.4691	D	0.027	0.55341	D	0.151	0.28027	B	0.066	0.27432	B	0.338467	0.04173
7	142946274	G	T	T	K	rs371010057	7	142643361	7	142353483	416	KEL	ENSG00000197993	ENST00000355265	ENSP00000347409	P23276	KELL_HUMAN	c.1247C>A	p.T416K	c.1247C>A	p.Thr416Lys	c.1247C>A	p.Thr416Lys	principal1	Y	1	YES	-	ACG	2	0	G	G/G	G/G	G/G	0.049	0.3982	D	0.044	0.49663	D	0.151	0.28027	B	0.066	0.27432	B	0.338467	0.04173
7	142946277	C	A	G	V	.	7	142643364	7	142353486	415	KEL	ENSG00000197993	ENST00000355265	ENSP00000347409	P23276	KELL_HUMAN	c.1244G>T	p.G415V	c.1244G>T	p.Gly415Val	c.1244G>T	p.Gly415Val	principal1	Y	1	YES	-	GGC	2	0	C	C/C	C/C	C/C	0.003	0.68238	D	0.08	0.41913	T	0.966	0.56202	D	0.69	0.53781	P	0.805209	0.09292
7	142946277	C	G	G	A	.	7	142643364	7	142353486	415	KEL	ENSG00000197993	ENST00000355265	ENSP00000347409	P23276	KELL_HUMAN	c.1244G>C	p.G415A	c.1244G>C	p.Gly415Ala	c.1244G>C	p.Gly415Ala	principal1	Y	1	YES	-	GGC	2	0	C	C/C	C/C	C/C	0.018	0.50676	D	0.453	0.12848	T	0.625	0.40054	P	0.192	0.36449	B	0.805209	0.09292
7	142946277	C	T	G	D	rs761102910	7	142643364	7	142353486	415	KEL	ENSG00000197993	ENST00000355265	ENSP00000347409	P23276	KELL_HUMAN	c.1244G>A	p.G415D	c.1244G>A	p.Gly415Asp	c.1244G>A	p.Gly415Asp	principal1	Y	1	YES	-	GGC	2	0	C	C/C	C/C	C/C	1	0.00964	T	0.359	0.17014	T	0.669	0.41149	P	0.192	0.36449	B	0.805209	0.09292
7	142946284	C	A	E	X	.	7	142643371	7	142353493	413	KEL	ENSG00000197993	ENST00000355265	ENSP00000347409	P23276	KELL_HUMAN	c.1237G>T	p.E413X	c.1237G>T	p.Glu413*	c.1237G>T	p.Glu413Ter	principal1	Y	1	YES	-	GAG	1	0	C	C/C	C/C	C/C	.	.	.	.	.	.	.	.	.	.	.	.	0.428271	0.12781
7	142946284	C	G	E	Q	.	7	142643371	7	142353493	413	KEL	ENSG00000197993	ENST00000355265	ENSP00000347409	P23276	KELL_HUMAN	c.1237G>C	p.E413Q	c.1237G>C	p.Glu413Gln	c.1237G>C	p.Glu413Gln	principal1	Y	1	YES	-	GAG	1	0	C	C/C	C/C	C/C	0.14	0.25664	T	0.256	0.23298	T	0.007	0.14184	B	0.005	0.11217	B	0.428271	0.12781
7	142946284	C	T	E	K	rs143332567	7	142643371	7	142353493	413	KEL	ENSG00000197993	ENST00000355265	ENSP00000347409	P23276	KELL_HUMAN	c.1237G>A	p.E413K	c.1237G>A	p.Glu413Lys	c.1237G>A	p.Glu413Lys	principal1	Y	1	YES	-	GAG	1	0	C	C/C	C/C	C/C	0.226	0.18562	T	0.287	0.2121	T	0.002	0.09854	B	0.003	0.087	B	0.428271	0.12781
7	142946290	C	A	V	L	.	7	142643377	7	142353499	411	KEL	ENSG00000197993	ENST00000355265	ENSP00000347409	P23276	KELL_HUMAN	c.1231G>T	p.V411L	c.1231G>T	p.Val411Leu	c.1231G>T	p.Val411Leu	principal1	Y	1	YES	-	GTG	1	0	C	C/C	C/C	C/C	0.099	0.30656	T	0.431	0.13673	T	0.055	0.22733	B	0.088	0.29688	B	0.578219	0.1117
7	142946290	C	G	V	L	rs759738508	7	142643377	7	142353499	411	KEL	ENSG00000197993	ENST00000355265	ENSP00000347409	P23276	KELL_HUMAN	c.1231G>C	p.V411L	c.1231G>C	p.Val411Leu	c.1231G>C	p.Val411Leu	principal1	Y	1	YES	-	GTG	1	0	C	C/C	C/C	C/C	0.099	0.30656	T	0.431	0.13673	T	0.055	0.22733	B	0.088	0.29688	B	0.578219	0.1117
7	142946290	C	T	V	M	rs759738508	7	142643377	7	142353499	411	KEL	ENSG00000197993	ENST00000355265	ENSP00000347409	P23276	KELL_HUMAN	c.1231G>A	p.V411M	c.1231G>A	p.Val411Met	c.1231G>A	p.Val411Met	principal1	Y	1	YES	-	GTG	1	0	C	C/C	C/C	C/C	0.045	0.40832	D	0.124	0.35455	T	0.824	0.45836	P	0.185	0.36047	B	0.578219	0.1117
7	142946297	C	A	M	I	.	7	142643384	7	142353506	408	KEL	ENSG00000197993	ENST00000355265	ENSP00000347409	P23276	KELL_HUMAN	c.1224G>T	p.M408I	c.1224G>T	p.Met408Ile	c.1224G>T	p.Met408Ile	principal1	Y	1	YES	-	ATG	3	0	C	C/C	C/C	C/C	0.025	0.4732	D	0.062	0.45318	T	0.784	0.44396	P	0.284	0.40463	B	0.003765	0.34511
7	142946297	C	G	M	I	.	7	142643384	7	142353506	408	KEL	ENSG00000197993	ENST00000355265	ENSP00000347409	P23276	KELL_HUMAN	c.1224G>C	p.M408I	c.1224G>C	p.Met408Ile	c.1224G>C	p.Met408Ile	principal1	Y	1	YES	-	ATG	3	0	C	C/C	C/C	C/C	0.025	0.4732	D	0.062	0.45318	T	0.784	0.44396	P	0.284	0.40463	B	0.003765	0.34511
7	142946297	C	T	M	I	rs752806613	7	142643384	7	142353506	408	KEL	ENSG00000197993	ENST00000355265	ENSP00000347409	P23276	KELL_HUMAN	c.1224G>A	p.M408I	c.1224G>A	p.Met408Ile	c.1224G>A	p.Met408Ile	principal1	Y	1	YES	-	ATG	3	0	C	C/C	C/C	C/C	0.025	0.4732	D	0.062	0.45318	T	0.784	0.44396	P	0.284	0.40463	B	0.003765	0.34511
7	142946300	C	A	W	C	.	7	142643387	7	142353509	407	KEL	ENSG00000197993	ENST00000355265	ENSP00000347409	P23276	KELL_HUMAN	c.1221G>T	p.W407C	c.1221G>T	p.Trp407Cys	c.1221G>T	p.Trp407Cys	principal1	Y	1	YES	-	TGG	3	0	C	C/C	C/C	C/C	0	0.91255	D	0	0.92824	D	1	0.90584	D	1	0.97372	D	0.000195	0.48115
7	142946300	C	G	W	C	rs1356657701	7	142643387	7	142353509	407	KEL	ENSG00000197993	ENST00000355265	ENSP00000347409	P23276	KELL_HUMAN	c.1221G>C	p.W407C	c.1221G>C	p.Trp407Cys	c.1221G>C	p.Trp407Cys	principal1	Y	1	YES	-	TGG	3	0	C	C/C	C/C	C/C	0	0.91255	D	0	0.92824	D	1	0.90584	D	1	0.97372	D	0.000195	0.48115
7	142946300	C	T	W	X	.	7	142643387	7	142353509	407	KEL	ENSG00000197993	ENST00000355265	ENSP00000347409	P23276	KELL_HUMAN	c.1221G>A	p.W407X	c.1221G>A	p.Trp407*	c.1221G>A	p.Trp407Ter	principal1	Y	1	YES	-	TGG	3	0	C	C/C	C/C	C/C	.	.	.	.	.	.	.	.	.	.	.	.	0.000195	0.48115
7	142946302	A	C	W	G	.	7	142643389	7	142353511	407	KEL	ENSG00000197993	ENST00000355265	ENSP00000347409	P23276	KELL_HUMAN	c.1219T>G	p.W407G	c.1219T>G	p.Trp407Gly	c.1219T>G	p.Trp407Gly	principal1	Y	1	YES	-	TGG	1	0	A	A/A	A/A	A/A	0	0.91255	D	0	0.92824	D	1	0.90584	D	1	0.97372	D	0.000195	0.48115
7	142946302	A	G	W	R	rs1444946823	7	142643389	7	142353511	407	KEL	ENSG00000197993	ENST00000355265	ENSP00000347409	P23276	KELL_HUMAN	c.1219T>C	p.W407R	c.1219T>C	p.Trp407Arg	c.1219T>C	p.Trp407Arg	principal1	Y	1	YES	-	TGG	1	0	A	A/A	A/A	A/A	0	0.91255	D	0	0.92824	D	1	0.90584	D	1	0.97372	D	0.000195	0.48115
7	142946302	A	T	W	R	.	7	142643389	7	142353511	407	KEL	ENSG00000197993	ENST00000355265	ENSP00000347409	P23276	KELL_HUMAN	c.1219T>A	p.W407R	c.1219T>A	p.Trp407Arg	c.1219T>A	p.Trp407Arg	principal1	Y	1	YES	-	TGG	1	0	A	A/A	A/A	A/A	0	0.91255	D	0	0.92824	D	1	0.90584	D	1	0.97372	D	0.000195	0.48115
7	142946304	C	A	R	L	.	7	142643391	7	142353513	406	KEL	ENSG00000197993	ENST00000355265	ENSP00000347409	P23276	KELL_HUMAN	c.1217G>T	p.R406L	c.1217G>T	p.Arg406Leu	c.1217G>T	p.Arg406Leu	principal1	Y	1	YES	-	CGA	2	0	C	C/C	C/C	C/C	0	0.91255	D	0	0.92824	D	1	0.90584	D	0.999	0.92359	D	0.000436	0.44522
7	142946304	C	G	R	P	.	7	142643391	7	142353513	406	KEL	ENSG00000197993	ENST00000355265	ENSP00000347409	P23276	KELL_HUMAN	c.1217G>C	p.R406P	c.1217G>C	p.Arg406Pro	c.1217G>C	p.Arg406Pro	principal1	Y	1	YES	-	CGA	2	0	C	C/C	C/C	C/C	0	0.91255	D	0	0.92824	D	1	0.90584	D	0.999	0.92359	D	0.000436	0.44522
7	142946304	C	T	R	Q	rs61729041	7	142643391	7	142353513	406	KEL	ENSG00000197993	ENST00000355265	ENSP00000347409	P23276	KELL_HUMAN	c.1217G>A	p.R406Q	c.1217G>A	p.Arg406Gln	c.1217G>A	p.Arg406Gln	principal1	Y	1	YES	-	CGA	2	0	C	C/C	C/C	C/C	0	0.91255	D	0	0.92824	D	1	0.90584	D	0.997	0.86255	D	0.000436	0.44522
7	142946310	C	A	R	L	.	7	142643397	7	142353519	404	KEL	ENSG00000197993	ENST00000355265	ENSP00000347409	P23276	KELL_HUMAN	c.1211G>T	p.R404L	c.1211G>T	p.Arg404Leu	c.1211G>T	p.Arg404Leu	principal1	Y	1	YES	-	CGC	2	0	C	C/C	C/C	C/C	0.657	0.04742	T	0.541	0.09725	T	0.046	0.21875	B	0.029	0.2154	B	0.037147	0.01829
7	142946310	C	G	R	P	.	7	142643397	7	142353519	404	KEL	ENSG00000197993	ENST00000355265	ENSP00000347409	P23276	KELL_HUMAN	c.1211G>C	p.R404P	c.1211G>C	p.Arg404Pro	c.1211G>C	p.Arg404Pro	principal1	Y	1	YES	-	CGC	2	0	C	C/C	C/C	C/C	0.206	0.19927	T	0.236	0.24694	T	0.51	0.37313	P	0.247	0.38902	B	0.037147	0.01829
7	142946310	C	T	R	H	rs199509304	7	142643397	7	142353519	404	KEL	ENSG00000197993	ENST00000355265	ENSP00000347409	P23276	KELL_HUMAN	c.1211G>A	p.R404H	c.1211G>A	p.Arg404His	c.1211G>A	p.Arg404His	principal1	Y	1	YES	-	CGC	2	0	C	C/C	C/C	C/C	0.546	0.06669	T	0.707	0.05582	T	0.001	0.07471	B	0.001	0.04355	B	0.037147	0.01829
7	142946311	G	A	R	C	rs148341456	7	142643398	7	142353520	404	KEL	ENSG00000197993	ENST00000355265	ENSP00000347409	P23276	KELL_HUMAN	c.1210C>T	p.R404C	c.1210C>T	p.Arg404Cys	c.1210C>T	p.Arg404Cys	principal1	Y	1	YES	-	CGC	1	0	G	G/G	G/G	G/G	0.176	0.22312	T	0.133	0.34359	T	0.984	0.60733	D	0.594	0.50566	P	0.037147	0.01829
7	142946311	G	C	R	G	.	7	142643398	7	142353520	404	KEL	ENSG00000197993	ENST00000355265	ENSP00000347409	P23276	KELL_HUMAN	c.1210C>G	p.R404G	c.1210C>G	p.Arg404Gly	c.1210C>G	p.Arg404Gly	principal1	Y	1	YES	-	CGC	1	0	G	G/G	G/G	G/G	0.33	0.13131	T	0.341	0.17964	T	0.183	0.29179	B	0.127	0.32738	B	0.037147	0.01829
7	142946311	G	T	R	S	.	7	142643398	7	142353520	404	KEL	ENSG00000197993	ENST00000355265	ENSP00000347409	P23276	KELL_HUMAN	c.1210C>A	p.R404S	c.1210C>A	p.Arg404Ser	c.1210C>A	p.Arg404Ser	principal1	Y	1	YES	-	CGC	1	0	G	G/G	G/G	G/G	0.403	0.10378	T	0.599	0.07972	T	0.183	0.29179	B	0.048	0.24975	B	0.037147	0.01829
7	142946317	G	A	P	S	.	7	142643404	7	142353526	402	KEL	ENSG00000197993	ENST00000355265	ENSP00000347409	P23276	KELL_HUMAN	c.1204C>T	p.P402S	c.1204C>T	p.Pro402Ser	c.1204C>T	p.Pro402Ser	principal1	Y	1	YES	-	CCT	1	0	G	G/G	G/G	G/G	0.32	0.13566	T	0.143	0.33219	T	0.896	0.49324	P	0.548	0.49136	P	0.002054	0.37364
7	142946317	G	C	P	A	rs779858065	7	142643404	7	142353526	402	KEL	ENSG00000197993	ENST00000355265	ENSP00000347409	P23276	KELL_HUMAN	c.1204C>G	p.P402A	c.1204C>G	p.Pro402Ala	c.1204C>G	p.Pro402Ala	principal1	Y	1	YES	-	CCT	1	0	G	G/G	G/G	G/G	0.028	0.46129	D	0.043	0.49942	D	0.979	0.59044	D	0.836	0.59919	P	0.002054	0.37364
7	142946317	G	T	P	T	rs779858065	7	142643404	7	142353526	402	KEL	ENSG00000197993	ENST00000355265	ENSP00000347409	P23276	KELL_HUMAN	c.1204C>A	p.P402T	c.1204C>A	p.Pro402Thr	c.1204C>A	p.Pro402Thr	principal1	Y	1	YES	-	CCT	1	0	G	G/G	G/G	G/G	0.508	0.07545	T	0.018	0.59732	D	0.896	0.49324	P	0.548	0.49136	P	0.002054	0.37364
7	142952511	T	A	M	L	.	7	142649598	7	142359720	401	KEL	ENSG00000197993	ENST00000355265	ENSP00000347409	P23276	KELL_HUMAN	c.1201A>T	p.M401L	c.1201A>T	p.Met401Leu	c.1201A>T	p.Met401Leu	principal1	Y	1	YES	-	ATG	1	0	T	T/T	T/T	T/T	1	0.00964	T	1	0.01155	T	0	0.02946	B	0.001	0.04355	B	0.894159	0.08666
7	142952511	T	C	M	V	rs1193933737	7	142649598	7	142359720	401	KEL	ENSG00000197993	ENST00000355265	ENSP00000347409	P23276	KELL_HUMAN	c.1201A>G	p.M401V	c.1201A>G	p.Met401Val	c.1201A>G	p.Met401Val	principal1	Y	1	YES	-	ATG	1	0	T	T/T	T/T	T/T	0.318	0.13654	T	0.623	0.07368	T	0	0.02946	B	0.001	0.04355	B	0.894159	0.08666
7	142952511	T	G	M	L	rs1193933737	7	142649598	7	142359720	401	KEL	ENSG00000197993	ENST00000355265	ENSP00000347409	P23276	KELL_HUMAN	c.1201A>C	p.M401L	c.1201A>C	p.Met401Leu	c.1201A>C	p.Met401Leu	principal1	Y	1	YES	-	ATG	1	0	T	T/T	T/T	T/T	1	0.00964	T	1	0.01155	T	0	0.02946	B	0.001	0.04355	B	0.894159	0.08666
7	142952513	G	A	P	L	rs767483672	7	142649600	7	142359722	400	KEL	ENSG00000197993	ENST00000355265	ENSP00000347409	P23276	KELL_HUMAN	c.1199C>T	p.P400L	c.1199C>T	p.Pro400Leu	c.1199C>T	p.Pro400Leu	principal1	Y	1	YES	-	CCC	2	0	G	G/G	G/G	G/G	0.372	0.11478	T	1	0.01155	T	0.005	0.12996	B	0.016	0.17743	B	0.090787	0.20358
7	142952513	G	C	P	R	.	7	142649600	7	142359722	400	KEL	ENSG00000197993	ENST00000355265	ENSP00000347409	P23276	KELL_HUMAN	c.1199C>G	p.P400R	c.1199C>G	p.Pro400Arg	c.1199C>G	p.Pro400Arg	principal1	Y	1	YES	-	CCC	2	0	G	G/G	G/G	G/G	0.025	0.4732	D	0.049	0.48336	D	0.966	0.56202	D	0.787	0.57594	P	0.090787	0.20358
7	142952513	G	T	P	H	rs767483672	7	142649600	7	142359722	400	KEL	ENSG00000197993	ENST00000355265	ENSP00000347409	P23276	KELL_HUMAN	c.1199C>A	p.P400H	c.1199C>A	p.Pro400His	c.1199C>A	p.Pro400His	principal1	Y	1	YES	-	CCC	2	0	G	G/G	G/G	G/G	0.009	0.5748	D	0.026	0.55759	D	0.997	0.70673	D	0.911	0.6472	D	0.090787	0.20358
7	142952514	G	A	P	S	.	7	142649601	7	142359723	400	KEL	ENSG00000197993	ENST00000355265	ENSP00000347409	P23276	KELL_HUMAN	c.1198C>T	p.P400S	c.1198C>T	p.Pro400Ser	c.1198C>T	p.Pro400Ser	principal1	Y	1	YES	-	CCC	1	0	G	G/G	G/G	G/G	0.027	0.46513	D	0.112	0.37037	T	0.669	0.41149	P	0.355	0.42984	B	0.090787	0.20358
7	142952514	G	C	P	A	.	7	142649601	7	142359723	400	KEL	ENSG00000197993	ENST00000355265	ENSP00000347409	P23276	KELL_HUMAN	c.1198C>G	p.P400A	c.1198C>G	p.Pro400Ala	c.1198C>G	p.Pro400Ala	principal1	Y	1	YES	-	CCC	1	0	G	G/G	G/G	G/G	0.137	0.25979	T	0.33	0.1856	T	0.012	0.16265	B	0.016	0.17743	B	0.090787	0.20358
7	142952514	G	T	P	T	rs755978002	7	142649601	7	142359723	400	KEL	ENSG00000197993	ENST00000355265	ENSP00000347409	P23276	KELL_HUMAN	c.1198C>A	p.P400T	c.1198C>A	p.Pro400Thr	c.1198C>A	p.Pro400Thr	principal1	Y	1	YES	-	CCC	1	0	G	G/G	G/G	G/G	0.091	0.31834	T	0.13	0.34716	T	0.801	0.45051	P	0.355	0.42984	B	0.090787	0.20358
7	142952534	C	A	R	L	.	7	142649621	7	142359743	393	KEL	ENSG00000197993	ENST00000355265	ENSP00000347409	P23276	KELL_HUMAN	c.1178G>T	p.R393L	c.1178G>T	p.Arg393Leu	c.1178G>T	p.Arg393Leu	principal1	Y	1	YES	-	CGG	2	0	C	C/C	C/C	C/C	0.558	0.06421	T	0.481	0.11864	T	0.372	0.34134	B	0.109	0.3137	B	0.621723	0.10771
7	142952534	C	G	R	P	.	7	142649621	7	142359743	393	KEL	ENSG00000197993	ENST00000355265	ENSP00000347409	P23276	KELL_HUMAN	c.1178G>C	p.R393P	c.1178G>C	p.Arg393Pro	c.1178G>C	p.Arg393Pro	principal1	Y	1	YES	-	CGG	2	0	C	C/C	C/C	C/C	0.167	0.23095	T	0.218	0.26066	T	0.744	0.43069	P	0.333	0.42166	B	0.621723	0.10771
7	142952534	C	T	R	Q	rs766098614	7	142649621	7	142359743	393	KEL	ENSG00000197993	ENST00000355265	ENSP00000347409	P23276	KELL_HUMAN	c.1178G>A	p.R393Q	c.1178G>A	p.Arg393Gln	c.1178G>A	p.Arg393Gln	principal1	Y	1	YES	-	CGG	2	0	C	C/C	C/C	C/C	0.299	0.14546	T	0.48	0.11899	T	0.018	0.17786	B	0.01	0.14941	B	0.621723	0.10771
7	142952535	G	A	R	W	rs753665197	7	142649622	7	142359744	393	KEL	ENSG00000197993	ENST00000355265	ENSP00000347409	P23276	KELL_HUMAN	c.1177C>T	p.R393W	c.1177C>T	p.Arg393Trp	c.1177C>T	p.Arg393Trp	principal1	Y	1	YES	-	CGG	1	2	G	G/G	G/G	G/G	0.146	0.25055	T	0.121	0.3584	T	0.01	0.15535	B	0.005	0.11217	B	0.621723	0.10771
7	142952535	G	C	R	G	rs753665197	7	142649622	7	142359744	393	KEL	ENSG00000197993	ENST00000355265	ENSP00000347409	P23276	KELL_HUMAN	c.1177C>G	p.R393G	c.1177C>G	p.Arg393Gly	c.1177C>G	p.Arg393Gly	principal1	Y	1	YES	-	CGG	1	2	G	G/G	G/G	G/G	0.319	0.1361	T	0.381	0.15939	T	0.001	0.07471	B	0.002	0.06944	B	0.621723	0.10771
7	142952537	A	C	L	R	rs778606734	7	142649624	7	142359746	392	KEL	ENSG00000197993	ENST00000355265	ENSP00000347409	P23276	KELL_HUMAN	c.1175T>G	p.L392R	c.1175T>G	p.Leu392Arg	c.1175T>G	p.Leu392Arg	principal1	Y	1	YES	-	CTG	2	0	A	A/A	A/A	A/A	0	0.91255	D	0.002	0.79402	D	0.267	0.31683	B	0.127	0.32738	B	0.008152	0.30992
7	142952537	A	G	L	P	.	7	142649624	7	142359746	392	KEL	ENSG00000197993	ENST00000355265	ENSP00000347409	P23276	KELL_HUMAN	c.1175T>C	p.L392P	c.1175T>C	p.Leu392Pro	c.1175T>C	p.Leu392Pro	principal1	Y	1	YES	-	CTG	2	0	A	A/A	A/A	A/A	0.001	0.7849	D	0.003	0.76473	D	0.989	0.62824	D	0.767	0.5672	P	0.008152	0.30992
7	142952537	A	T	L	Q	.	7	142649624	7	142359746	392	KEL	ENSG00000197993	ENST00000355265	ENSP00000347409	P23276	KELL_HUMAN	c.1175T>A	p.L392Q	c.1175T>A	p.Leu392Gln	c.1175T>A	p.Leu392Gln	principal1	Y	1	YES	-	CTG	2	0	A	A/A	A/A	A/A	0.001	0.7849	D	0.003	0.76473	D	0.989	0.62824	D	0.767	0.5672	P	0.008152	0.30992
7	142952558	C	A	R	L	rs747754194	7	142649645	7	142359767	385	KEL	ENSG00000197993	ENST00000355265	ENSP00000347409	P23276	KELL_HUMAN	c.1154G>T	p.R385L	c.1154G>T	p.Arg385Leu	c.1154G>T	p.Arg385Leu	principal1	Y	1	YES	-	CGC	2	0	C	C/C	C/C	C/C	0.008	0.58626	D	0.027	0.55341	D	0.087	0.24971	B	0.109	0.3137	B	0.204921	0.16507
7	142952558	C	G	R	P	.	7	142649645	7	142359767	385	KEL	ENSG00000197993	ENST00000355265	ENSP00000347409	P23276	KELL_HUMAN	c.1154G>C	p.R385P	c.1154G>C	p.Arg385Pro	c.1154G>C	p.Arg385Pro	principal1	Y	1	YES	-	CGC	2	0	C	C/C	C/C	C/C	0.015	0.52492	D	0.021	0.58089	D	0.982	0.60036	D	0.806	0.58437	P	0.204921	0.16507
7	142952558	C	T	R	H	rs747754194	7	142649645	7	142359767	385	KEL	ENSG00000197993	ENST00000355265	ENSP00000347409	P23276	KELL_HUMAN	c.1154G>A	p.R385H	c.1154G>A	p.Arg385His	c.1154G>A	p.Arg385His	principal1	Y	1	YES	-	CGC	2	0	C	C/C	C/C	C/C	0.255	0.16848	T	0.346	0.17696	T	0.038	0.21002	B	0.013	0.1646	B	0.204921	0.16507
7	142952559	G	A	R	C	rs143217520	7	142649646	7	142359768	385	KEL	ENSG00000197993	ENST00000355265	ENSP00000347409	P23276	KELL_HUMAN	c.1153C>T	p.R385C	c.1153C>T	p.Arg385Cys	c.1153C>T	p.Arg385Cys	principal1	Y	1	YES	-	CGC	1	0	G	G/G	G/G	G/G	0.001	0.7849	D	0.003	0.76473	D	0.998	0.7322	D	0.828	0.59497	P	0.204921	0.16507
7	142952559	G	C	R	G	.	7	142649646	7	142359768	385	KEL	ENSG00000197993	ENST00000355265	ENSP00000347409	P23276	KELL_HUMAN	c.1153C>G	p.R385G	c.1153C>G	p.Arg385Gly	c.1153C>G	p.Arg385Gly	principal1	Y	1	YES	-	CGC	1	0	G	G/G	G/G	G/G	0.013	0.539	D	0.02	0.58613	D	0.71	0.42074	P	0.469	0.46748	P	0.204921	0.16507
7	142952559	G	T	R	S	.	7	142649646	7	142359768	385	KEL	ENSG00000197993	ENST00000355265	ENSP00000347409	P23276	KELL_HUMAN	c.1153C>A	p.R385S	c.1153C>A	p.Arg385Ser	c.1153C>A	p.Arg385Ser	principal1	Y	1	YES	-	CGC	1	0	G	G/G	G/G	G/G	0.015	0.52492	D	0.023	0.57104	D	0.71	0.42074	P	0.392	0.44215	B	0.204921	0.16507
7	142952561	G	A	A	V	rs747535659	7	142649648	7	142359770	384	KEL	ENSG00000197993	ENST00000355265	ENSP00000347409	P23276	KELL_HUMAN	c.1151C>T	p.A384V	c.1151C>T	p.Ala384Val	c.1151C>T	p.Ala384Val	principal1	Y	1	YES	-	GCA	2	0	G	G/G	G/G	G/G	0	0.91255	D	0	0.92824	D	0.996	0.68779	D	0.939	0.67449	D	3.1e-05	0.55875
7	142952561	G	C	A	G	.	7	142649648	7	142359770	384	KEL	ENSG00000197993	ENST00000355265	ENSP00000347409	P23276	KELL_HUMAN	c.1151C>G	p.A384G	c.1151C>G	p.Ala384Gly	c.1151C>G	p.Ala384Gly	principal1	Y	1	YES	-	GCA	2	0	G	G/G	G/G	G/G	0	0.91255	D	0	0.92824	D	1	0.90584	D	0.993	0.8111	D	3.1e-05	0.55875
7	142952561	G	T	A	E	.	7	142649648	7	142359770	384	KEL	ENSG00000197993	ENST00000355265	ENSP00000347409	P23276	KELL_HUMAN	c.1151C>A	p.A384E	c.1151C>A	p.Ala384Glu	c.1151C>A	p.Ala384Glu	principal1	Y	1	YES	-	GCA	2	0	G	G/G	G/G	G/G	0	0.91255	D	0	0.92824	D	1	0.90584	D	0.998	0.88582	D	3.1e-05	0.55875
7	142952562	C	A	A	S	.	7	142649649	7	142359771	384	KEL	ENSG00000197993	ENST00000355265	ENSP00000347409	P23276	KELL_HUMAN	c.1150G>T	p.A384S	c.1150G>T	p.Ala384Ser	c.1150G>T	p.Ala384Ser	principal1	Y	1	YES	-	GCA	1	0	C	C/C	C/C	C/C	0	0.91255	D	0	0.92824	D	1	0.90584	D	0.993	0.8111	D	3.1e-05	0.55875
7	142952562	C	G	A	P	rs771458379	7	142649649	7	142359771	384	KEL	ENSG00000197993	ENST00000355265	ENSP00000347409	P23276	KELL_HUMAN	c.1150G>C	p.A384P	c.1150G>C	p.Ala384Pro	c.1150G>C	p.Ala384Pro	principal1	Y	1	YES	-	GCA	1	0	C	C/C	C/C	C/C	0	0.91255	D	0	0.92824	D	1	0.90584	D	0.998	0.88582	D	3.1e-05	0.55875
7	142952562	C	T	A	T	rs771458379	7	142649649	7	142359771	384	KEL	ENSG00000197993	ENST00000355265	ENSP00000347409	P23276	KELL_HUMAN	c.1150G>A	p.A384T	c.1150G>A	p.Ala384Thr	c.1150G>A	p.Ala384Thr	principal1	Y	1	YES	-	GCA	1	0	C	C/C	C/C	C/C	0	0.91255	D	0	0.92824	D	1	0.90584	D	0.993	0.8111	D	3.1e-05	0.55875
7	142952565	C	A	E	X	.	7	142649652	7	142359774	383	KEL	ENSG00000197993	ENST00000355265	ENSP00000347409	P23276	KELL_HUMAN	c.1147G>T	p.E383X	c.1147G>T	p.Glu383*	c.1147G>T	p.Glu383Ter	principal1	Y	1	YES	-	GAG	1	0	C	C/C	C/C	C/C	.	.	.	.	.	.	.	.	.	.	.	.	0.266725	0.15207
7	142952565	C	G	E	Q	.	7	142649652	7	142359774	383	KEL	ENSG00000197993	ENST00000355265	ENSP00000347409	P23276	KELL_HUMAN	c.1147G>C	p.E383Q	c.1147G>C	p.Glu383Gln	c.1147G>C	p.Glu383Gln	principal1	Y	1	YES	-	GAG	1	0	C	C/C	C/C	C/C	0.017	0.51248	D	0.062	0.45318	T	0.021	0.18474	B	0.026	0.20792	B	0.266725	0.15207
7	142952565	C	T	E	K	rs1273322766	7	142649652	7	142359774	383	KEL	ENSG00000197993	ENST00000355265	ENSP00000347409	P23276	KELL_HUMAN	c.1147G>A	p.E383K	c.1147G>A	p.Glu383Lys	c.1147G>A	p.Glu383Lys	principal1	Y	1	YES	-	GAG	1	0	C	C/C	C/C	C/C	0.305	0.14256	T	0.145	0.33	T	0.001	0.07471	B	0.001	0.04355	B	0.266725	0.15207
7	142952567	T	A	Q	L	.	7	142649654	7	142359776	382	KEL	ENSG00000197993	ENST00000355265	ENSP00000347409	P23276	KELL_HUMAN	c.1145A>T	p.Q382L	c.1145A>T	p.Gln382Leu	c.1145A>T	p.Gln382Leu	principal1	Y	1	YES	-	CAG	2	0	T	T/T	T/T	T/T	0.001	0.7849	D	0	0.92824	D	0.896	0.49324	P	0.602	0.50862	P	0.001774	0.38052
7	142952567	T	C	Q	R	rs61729038	7	142649654	7	142359776	382	KEL	ENSG00000197993	ENST00000355265	ENSP00000347409	P23276	KELL_HUMAN	c.1145A>G	p.Q382R	c.1145A>G	p.Gln382Arg	c.1145A>G	p.Gln382Arg	principal1	Y	1	YES	-	CAG	2	0	T	T/T	T/T	T/T	0.198	0.20532	T	0	0.92824	D	0.011	0.15914	B	0.01	0.14941	B	0.001774	0.38052
7	142952567	T	G	Q	P	.	7	142649654	7	142359776	382	KEL	ENSG00000197993	ENST00000355265	ENSP00000347409	P23276	KELL_HUMAN	c.1145A>C	p.Q382P	c.1145A>C	p.Gln382Pro	c.1145A>C	p.Gln382Pro	principal1	Y	1	YES	-	CAG	2	0	T	T/T	T/T	T/T	0.002	0.72154	D	0	0.92824	D	0.995	0.67487	D	0.913	0.64886	D	0.001774	0.38052
7	142952574	G	A	Q	X	rs866157416	7	142649661	7	142359783	380	KEL	ENSG00000197993	ENST00000355265	ENSP00000347409	P23276	KELL_HUMAN	c.1138C>T	p.Q380X	c.1138C>T	p.Gln380*	c.1138C>T	p.Gln380Ter	principal1	Y	1	YES	-	CAA	1	0	G	G/G	G/G	G/G	.	.	.	.	.	.	.	.	.	.	.	.	0.666795	0.10378
7	142952574	G	C	Q	E	rs866157416	7	142649661	7	142359783	380	KEL	ENSG00000197993	ENST00000355265	ENSP00000347409	P23276	KELL_HUMAN	c.1138C>G	p.Q380E	c.1138C>G	p.Gln380Glu	c.1138C>G	p.Gln380Glu	principal1	Y	1	YES	-	CAA	1	0	G	G/G	G/G	G/G	0.005	0.63226	D	0.069	0.43913	T	0.003	0.11197	B	0.007	0.12992	B	0.666795	0.10378
7	142952574	G	T	Q	K	.	7	142649661	7	142359783	380	KEL	ENSG00000197993	ENST00000355265	ENSP00000347409	P23276	KELL_HUMAN	c.1138C>A	p.Q380K	c.1138C>A	p.Gln380Lys	c.1138C>A	p.Gln380Lys	principal1	Y	1	YES	-	CAA	1	0	G	G/G	G/G	G/G	0.442	0.09209	T	1	0.01155	T	0	0.02946	B	0.001	0.04355	B	0.666795	0.10378
7	142952576	C	A	S	I	.	7	142649663	7	142359785	379	KEL	ENSG00000197993	ENST00000355265	ENSP00000347409	P23276	KELL_HUMAN	c.1136G>T	p.S379I	c.1136G>T	p.Ser379Ile	c.1136G>T	p.Ser379Ile	principal1	Y	1	YES	-	AGT	2	0	C	C/C	C/C	C/C	0.02	0.49613	D	0.005	0.72224	D	0.942	0.52977	P	0.642	0.52168	P	0.000118	0.50451
7	142952576	C	G	S	T	.	7	142649663	7	142359785	379	KEL	ENSG00000197993	ENST00000355265	ENSP00000347409	P23276	KELL_HUMAN	c.1136G>C	p.S379T	c.1136G>C	p.Ser379Thr	c.1136G>C	p.Ser379Thr	principal1	Y	1	YES	-	AGT	2	0	C	C/C	C/C	C/C	0.167	0.23095	T	0.211	0.26631	T	0.125	0.26866	B	0.062	0.2693	B	0.000118	0.50451
7	142952576	C	T	S	N	rs372166970	7	142649663	7	142359785	379	KEL	ENSG00000197993	ENST00000355265	ENSP00000347409	P23276	KELL_HUMAN	c.1136G>A	p.S379N	c.1136G>A	p.Ser379Asn	c.1136G>A	p.Ser379Asn	principal1	Y	1	YES	-	AGT	2	0	C	C/C	C/C	C/C	0.051	0.39334	T	0.018	0.59732	D	0.822	0.45767	P	0.506	0.47823	P	0.000118	0.50451
7	142952582	A	C	L	R	.	7	142649669	7	142359791	377	KEL	ENSG00000197993	ENST00000355265	ENSP00000347409	P23276	KELL_HUMAN	c.1130T>G	p.L377R	c.1130T>G	p.Leu377Arg	c.1130T>G	p.Leu377Arg	principal1	Y	1	YES	-	CTG	2	0	A	A/A	A/A	A/A	0	0.91255	D	0	0.92824	D	1	0.90584	D	0.994	0.82059	D	0.000753	0.42006
7	142952582	A	G	L	P	rs1216525453	7	142649669	7	142359791	377	KEL	ENSG00000197993	ENST00000355265	ENSP00000347409	P23276	KELL_HUMAN	c.1130T>C	p.L377P	c.1130T>C	p.Leu377Pro	c.1130T>C	p.Leu377Pro	principal1	Y	1	YES	-	CTG	2	0	A	A/A	A/A	A/A	0	0.91255	D	0	0.92824	D	1	0.90584	D	0.995	0.8317	D	0.000753	0.42006
7	142952582	A	T	L	Q	.	7	142649669	7	142359791	377	KEL	ENSG00000197993	ENST00000355265	ENSP00000347409	P23276	KELL_HUMAN	c.1130T>A	p.L377Q	c.1130T>A	p.Leu377Gln	c.1130T>A	p.Leu377Gln	principal1	Y	1	YES	-	CTG	2	0	A	A/A	A/A	A/A	0	0.91255	D	0	0.92824	D	1	0.90584	D	0.995	0.8317	D	0.000753	0.42006
7	142952585	G	A	A	V	rs769954956	7	142649672	7	142359794	376	KEL	ENSG00000197993	ENST00000355265	ENSP00000347409	P23276	KELL_HUMAN	c.1127C>T	p.A376V	c.1127C>T	p.Ala376Val	c.1127C>T	p.Ala376Val	principal1	Y	1	YES	-	GCC	2	0	G	G/G	G/G	G/G	0.432	0.09486	T	0.085	0.41074	T	0.125	0.26866	B	0.066	0.27432	B	0.000982	0.40743
7	142952585	G	C	A	G	.	7	142649672	7	142359794	376	KEL	ENSG00000197993	ENST00000355265	ENSP00000347409	P23276	KELL_HUMAN	c.1127C>G	p.A376G	c.1127C>G	p.Ala376Gly	c.1127C>G	p.Ala376Gly	principal1	Y	1	YES	-	GCC	2	0	G	G/G	G/G	G/G	0.174	0.22486	T	0.02	0.58613	D	0.946	0.53363	P	0.781	0.57337	P	0.000982	0.40743
7	142952585	G	T	A	D	.	7	142649672	7	142359794	376	KEL	ENSG00000197993	ENST00000355265	ENSP00000347409	P23276	KELL_HUMAN	c.1127C>A	p.A376D	c.1127C>A	p.Ala376Asp	c.1127C>A	p.Ala376Asp	principal1	Y	1	YES	-	GCC	2	0	G	G/G	G/G	G/G	0.108	0.2942	T	0.003	0.76473	D	0.995	0.67487	D	0.929	0.66367	D	0.000982	0.40743
7	142952586	C	A	A	S	.	7	142649673	7	142359795	376	KEL	ENSG00000197993	ENST00000355265	ENSP00000347409	P23276	KELL_HUMAN	c.1126G>T	p.A376S	c.1126G>T	p.Ala376Ser	c.1126G>T	p.Ala376Ser	principal1	Y	1	YES	-	GCC	1	0	C	C/C	C/C	C/C	0.678	0.04456	T	0.02	0.58613	D	0.946	0.53363	P	0.721	0.549	P	0.000982	0.40743
7	142952586	C	G	A	P	.	7	142649673	7	142359795	376	KEL	ENSG00000197993	ENST00000355265	ENSP00000347409	P23276	KELL_HUMAN	c.1126G>C	p.A376P	c.1126G>C	p.Ala376Pro	c.1126G>C	p.Ala376Pro	principal1	Y	1	YES	-	GCC	1	0	C	C/C	C/C	C/C	0.113	0.28772	T	0.011	0.64786	D	0.995	0.67487	D	0.929	0.66367	D	0.000982	0.40743
7	142952586	C	T	A	T	rs1453706741	7	142649673	7	142359795	376	KEL	ENSG00000197993	ENST00000355265	ENSP00000347409	P23276	KELL_HUMAN	c.1126G>A	p.A376T	c.1126G>A	p.Ala376Thr	c.1126G>A	p.Ala376Thr	principal1	Y	1	YES	-	GCC	1	0	C	C/C	C/C	C/C	0.227	0.18498	T	0.014	0.62352	D	0.968	0.56581	D	0.688	0.537	P	0.000982	0.40743
7	142952589	G	A	P	S	.	7	142649676	7	142359798	375	KEL	ENSG00000197993	ENST00000355265	ENSP00000347409	P23276	KELL_HUMAN	c.1123C>T	p.P375S	c.1123C>T	p.Pro375Ser	c.1123C>T	p.Pro375Ser	principal1	Y	1	YES	-	CCA	1	0	G	G/G	G/G	G/G	1	0.00964	T	0	0.92824	D	1	0.90584	D	0.997	0.86255	D	0.001148	0.40056
7	142952589	G	C	P	A	.	7	142649676	7	142359798	375	KEL	ENSG00000197993	ENST00000355265	ENSP00000347409	P23276	KELL_HUMAN	c.1123C>G	p.P375A	c.1123C>G	p.Pro375Ala	c.1123C>G	p.Pro375Ala	principal1	Y	1	YES	-	CCA	1	0	G	G/G	G/G	G/G	0.36	0.11919	T	0	0.92824	D	1	0.90584	D	0.996	0.84481	D	0.001148	0.40056
7	142952589	G	T	P	T	rs375474726	7	142649676	7	142359798	375	KEL	ENSG00000197993	ENST00000355265	ENSP00000347409	P23276	KELL_HUMAN	c.1123C>A	p.P375T	c.1123C>A	p.Pro375Thr	c.1123C>A	p.Pro375Thr	principal1	Y	1	YES	-	CCA	1	0	G	G/G	G/G	G/G	0.31	0.14017	T	0	0.92824	D	1	0.90584	D	0.997	0.86255	D	0.001148	0.40056
7	142952597	G	A	T	I	.	7	142649684	7	142359806	372	KEL	ENSG00000197993	ENST00000355265	ENSP00000347409	P23276	KELL_HUMAN	c.1115C>T	p.T372I	c.1115C>T	p.Thr372Ile	c.1115C>T	p.Thr372Ile	principal1	Y	1	YES	-	ACC	2	0	G	G/G	G/G	G/G	0.008	0.58626	D	0.008	0.6789	D	0.984	0.60733	D	0.876	0.62173	P	0.007085	0.31607
7	142952597	G	C	T	S	.	7	142649684	7	142359806	372	KEL	ENSG00000197993	ENST00000355265	ENSP00000347409	P23276	KELL_HUMAN	c.1115C>G	p.T372S	c.1115C>G	p.Thr372Ser	c.1115C>G	p.Thr372Ser	principal1	Y	1	YES	-	ACC	2	0	G	G/G	G/G	G/G	0.246	0.17353	T	0.163	0.31125	T	0.103	0.25884	B	0.062	0.2693	B	0.007085	0.31607
7	142952597	G	T	T	N	rs369796448	7	142649684	7	142359806	372	KEL	ENSG00000197993	ENST00000355265	ENSP00000347409	P23276	KELL_HUMAN	c.1115C>A	p.T372N	c.1115C>A	p.Thr372Asn	c.1115C>A	p.Thr372Asn	principal1	Y	1	YES	-	ACC	2	0	G	G/G	G/G	G/G	0.101	0.30375	T	0.309	0.19782	T	0.251	0.31212	B	0.067	0.27542	B	0.007085	0.31607
7	142952617	C	A	M	I	rs1417250801	7	142649704	7	142359826	365	KEL	ENSG00000197993	ENST00000355265	ENSP00000347409	P23276	KELL_HUMAN	c.1095G>T	p.M365I	c.1095G>T	p.Met365Ile	c.1095G>T	p.Met365Ile	principal1	Y	1	YES	-	ATG	3	0	C	C/C	C/C	C/C	0.061	0.37118	T	0.123	0.35582	T	0.007	0.14184	B	0.008	0.13708	B	2.1e-05	0.55875
7	142952617	C	G	M	I	.	7	142649704	7	142359826	365	KEL	ENSG00000197993	ENST00000355265	ENSP00000347409	P23276	KELL_HUMAN	c.1095G>C	p.M365I	c.1095G>C	p.Met365Ile	c.1095G>C	p.Met365Ile	principal1	Y	1	YES	-	ATG	3	0	C	C/C	C/C	C/C	0.061	0.37118	T	0.123	0.35582	T	0.007	0.14184	B	0.008	0.13708	B	2.1e-05	0.55875
7	142952617	C	T	M	I	.	7	142649704	7	142359826	365	KEL	ENSG00000197993	ENST00000355265	ENSP00000347409	P23276	KELL_HUMAN	c.1095G>A	p.M365I	c.1095G>A	p.Met365Ile	c.1095G>A	p.Met365Ile	principal1	Y	1	YES	-	ATG	3	0	C	C/C	C/C	C/C	0.061	0.37118	T	0.123	0.35582	T	0.007	0.14184	B	0.008	0.13708	B	2.1e-05	0.55875
7	142952621	T	A	H	L	rs138434225	7	142649708	7	142359830	364	KEL	ENSG00000197993	ENST00000355265	ENSP00000347409	P23276	KELL_HUMAN	c.1091A>T	p.H364L	c.1091A>T	p.His364Leu	c.1091A>T	p.His364Leu	principal1	Y	1	YES	-	CAC	2	0	T	T/T	T/T	T/T	0.003	0.68238	D	0.021	0.58089	D	0.27	0.31762	B	0.192	0.36449	B	0.049535	0.23152
7	142952621	T	C	H	R	rs138434225	7	142649708	7	142359830	364	KEL	ENSG00000197993	ENST00000355265	ENSP00000347409	P23276	KELL_HUMAN	c.1091A>G	p.H364R	c.1091A>G	p.His364Arg	c.1091A>G	p.His364Arg	principal1	Y	1	YES	-	CAC	2	0	T	T/T	T/T	T/T	0.003	0.68238	D	0.021	0.58089	D	0.927	0.51527	P	0.69	0.53781	P	0.049535	0.23152
7	142952621	T	G	H	P	.	7	142649708	7	142359830	364	KEL	ENSG00000197993	ENST00000355265	ENSP00000347409	P23276	KELL_HUMAN	c.1091A>C	p.H364P	c.1091A>C	p.His364Pro	c.1091A>C	p.His364Pro	principal1	Y	1	YES	-	CAC	2	0	T	T/T	T/T	T/T	0.004	0.65419	D	0.011	0.64786	D	0.975	0.58077	D	0.767	0.5672	P	0.049535	0.23152
7	142952624	C	A	S	I	.	7	142649711	7	142359833	363	KEL	ENSG00000197993	ENST00000355265	ENSP00000347409	P23276	KELL_HUMAN	c.1088G>T	p.S363I	c.1088G>T	p.Ser363Ile	c.1088G>T	p.Ser363Ile	principal1	Y	1	YES	-	AGC	2	0	C	C/C	C/C	C/C	0.072	0.34982	T	0.367	0.16619	T	0.828	0.46021	P	0.411	0.44827	B	4e-06	0.62929
7	142952624	C	G	S	T	.	7	142649711	7	142359833	363	KEL	ENSG00000197993	ENST00000355265	ENSP00000347409	P23276	KELL_HUMAN	c.1088G>C	p.S363T	c.1088G>C	p.Ser363Thr	c.1088G>C	p.Ser363Thr	principal1	Y	1	YES	-	AGC	2	0	C	C/C	C/C	C/C	0.018	0.50676	D	0.619	0.07468	T	0.677	0.4133	P	0.326	0.41929	B	4e-06	0.62929
7	142952624	C	T	S	N	rs61729055	7	142649711	7	142359833	363	KEL	ENSG00000197993	ENST00000355265	ENSP00000347409	P23276	KELL_HUMAN	c.1088G>A	p.S363N	c.1088G>A	p.Ser363Asn	c.1088G>A	p.Ser363Asn	principal1	Y	1	YES	-	AGC	2	0	C	C/C	C/C	C/C	1	0.00964	T	0.139	0.33666	T	0.113	0.26349	B	0.114	0.31755	B	4e-06	0.62929
7	142952628	G	A	Q	X	rs766310210	7	142649715	7	142359837	362	KEL	ENSG00000197993	ENST00000355265	ENSP00000347409	P23276	KELL_HUMAN	c.1084C>T	p.Q362X	c.1084C>T	p.Gln362*	c.1084C>T	p.Gln362Ter	principal1	Y	1	YES	-	CAG	1	0	G	G/G	G/G	G/G	.	.	.	.	.	.	.	.	.	.	.	.	0.00012	0.50451
7	142952628	G	C	Q	E	.	7	142649715	7	142359837	362	KEL	ENSG00000197993	ENST00000355265	ENSP00000347409	P23276	KELL_HUMAN	c.1084C>G	p.Q362E	c.1084C>G	p.Gln362Glu	c.1084C>G	p.Gln362Glu	principal1	Y	1	YES	-	CAG	1	0	G	G/G	G/G	G/G	0.007	0.59928	D	0.049	0.48336	D	0.979	0.59044	D	0.675	0.53279	P	0.00012	0.50451
7	142952628	G	T	Q	K	rs766310210	7	142649715	7	142359837	362	KEL	ENSG00000197993	ENST00000355265	ENSP00000347409	P23276	KELL_HUMAN	c.1084C>A	p.Q362K	c.1084C>A	p.Gln362Lys	c.1084C>A	p.Gln362Lys	principal1	Y	1	YES	-	CAG	1	0	G	G/G	G/G	G/G	0.008	0.58626	D	0.079	0.42086	T	0.979	0.59044	D	0.76	0.56425	P	0.00012	0.50451
7	142952637	C	A	D	Y	rs753626466	7	142649724	7	142359846	359	KEL	ENSG00000197993	ENST00000355265	ENSP00000347409	P23276	KELL_HUMAN	c.1075G>T	p.D359Y	c.1075G>T	p.Asp359Tyr	c.1075G>T	p.Asp359Tyr	principal1	Y	1	YES	-	GAC	1	0	C	C/C	C/C	C/C	0.063	0.36709	T	0.006	0.70582	D	0.975	0.58077	D	0.771	0.5689	P	0.113649	0.19307
7	142952637	C	G	D	H	.	7	142649724	7	142359846	359	KEL	ENSG00000197993	ENST00000355265	ENSP00000347409	P23276	KELL_HUMAN	c.1075G>C	p.D359H	c.1075G>C	p.Asp359His	c.1075G>C	p.Asp359His	principal1	Y	1	YES	-	GAC	1	0	C	C/C	C/C	C/C	0.118	0.28148	T	0.011	0.64786	D	0.927	0.51527	P	0.622	0.51475	P	0.113649	0.19307
7	142952637	C	T	D	N	.	7	142649724	7	142359846	359	KEL	ENSG00000197993	ENST00000355265	ENSP00000347409	P23276	KELL_HUMAN	c.1075G>A	p.D359N	c.1075G>A	p.Asp359Asn	c.1075G>A	p.Asp359Asn	principal1	Y	1	YES	-	GAC	1	0	C	C/C	C/C	C/C	0.524	0.07163	T	0.158	0.31629	T	0.006	0.13644	B	0.012	0.16012	B	0.113649	0.19307
7	142953823	A	C	M	R	.	7	142650910	7	142361032	353	KEL	ENSG00000197993	ENST00000355265	ENSP00000347409	P23276	KELL_HUMAN	c.1058T>G	p.M353R	c.1058T>G	p.Met353Arg	c.1058T>G	p.Met353Arg	principal1	Y	1	YES	-	ATG	2	0	A	A/A	A/A	A/A	0.269	0.16091	T	0.576	0.08624	T	0.001	0.07471	B	0	0.01387	B	0.150537	0.02959
7	142953823	A	G	M	T	rs576127579	7	142650910	7	142361032	353	KEL	ENSG00000197993	ENST00000355265	ENSP00000347409	P23276	KELL_HUMAN	c.1058T>C	p.M353T	c.1058T>C	p.Met353Thr	c.1058T>C	p.Met353Thr	principal1	Y	1	YES	-	ATG	2	0	A	A/A	A/A	A/A	1	0.00964	T	0.631	0.07173	T	0.001	0.07471	B	0	0.01387	B	0.150537	0.02959
7	142953823	A	T	M	K	.	7	142650910	7	142361032	353	KEL	ENSG00000197993	ENST00000355265	ENSP00000347409	P23276	KELL_HUMAN	c.1058T>A	p.M353K	c.1058T>A	p.Met353Lys	c.1058T>A	p.Met353Lys	principal1	Y	1	YES	-	ATG	2	0	A	A/A	A/A	A/A	0.346	0.12469	T	0.934	0.02742	T	0	0.02946	B	0	0.01387	B	0.150537	0.02959
7	142953824	T	A	M	L	.	7	142650911	7	142361033	353	KEL	ENSG00000197993	ENST00000355265	ENSP00000347409	P23276	KELL_HUMAN	c.1057A>T	p.M353L	c.1057A>T	p.Met353Leu	c.1057A>T	p.Met353Leu	principal1	Y	1	YES	-	ATG	1	0	T	T/T	T/T	T/T	0.49	0.07994	T	0.453	0.12848	T	0	0.02946	B	0	0.01387	B	0.150537	0.02959
7	142953824	T	C	M	V	rs1466053656	7	142650911	7	142361033	353	KEL	ENSG00000197993	ENST00000355265	ENSP00000347409	P23276	KELL_HUMAN	c.1057A>G	p.M353V	c.1057A>G	p.Met353Val	c.1057A>G	p.Met353Val	principal1	Y	1	YES	-	ATG	1	0	T	T/T	T/T	T/T	0.32	0.13566	T	0.397	0.15157	T	0.001	0.07471	B	0	0.01387	B	0.150537	0.02959
7	142953824	T	G	M	L	.	7	142650911	7	142361033	353	KEL	ENSG00000197993	ENST00000355265	ENSP00000347409	P23276	KELL_HUMAN	c.1057A>C	p.M353L	c.1057A>C	p.Met353Leu	c.1057A>C	p.Met353Leu	principal1	Y	1	YES	-	ATG	1	0	T	T/T	T/T	T/T	0.49	0.07994	T	0.453	0.12848	T	0	0.02946	B	0	0.01387	B	0.150537	0.02959
7	142953839	G	A	Q	X	rs61729054	7	142650926	7	142361048	348	KEL	ENSG00000197993	ENST00000355265	ENSP00000347409	P23276	KELL_HUMAN	c.1042C>T	p.Q348X	c.1042C>T	p.Gln348*	c.1042C>T	p.Gln348Ter	principal1	Y	1	YES	-	CAA	1	0	G	G/G	G/G	G/G	.	.	.	.	.	.	.	.	.	.	.	.	0.127847	0.18753
7	142953839	G	C	Q	E	rs61729054	7	142650926	7	142361048	348	KEL	ENSG00000197993	ENST00000355265	ENSP00000347409	P23276	KELL_HUMAN	c.1042C>G	p.Q348E	c.1042C>G	p.Gln348Glu	c.1042C>G	p.Gln348Glu	principal1	Y	1	YES	-	CAA	1	0	G	G/G	G/G	G/G	0.82	0.02958	T	0.054	0.47097	T	0.004	0.12183	B	0.007	0.12992	B	0.127847	0.18753
7	142953839	G	T	Q	K	.	7	142650926	7	142361048	348	KEL	ENSG00000197993	ENST00000355265	ENSP00000347409	P23276	KELL_HUMAN	c.1042C>A	p.Q348K	c.1042C>A	p.Gln348Lys	c.1042C>A	p.Gln348Lys	principal1	Y	1	YES	-	CAA	1	0	G	G/G	G/G	G/G	0.078	0.33923	T	0.246	0.23984	T	0.045	0.21781	B	0.023	0.19966	B	0.127847	0.18753
7	142953845	T	A	M	L	.	7	142650932	7	142361054	346	KEL	ENSG00000197993	ENST00000355265	ENSP00000347409	P23276	KELL_HUMAN	c.1036A>T	p.M346L	c.1036A>T	p.Met346Leu	c.1036A>T	p.Met346Leu	principal1	Y	1	YES	-	ATG	1	0	T	T/T	T/T	T/T	0.153	0.24372	T	0.023	0.57104	D	0.007	0.14184	B	0.01	0.14941	B	1e-06	0.62929
7	142953845	T	C	M	V	rs749646771	7	142650932	7	142361054	346	KEL	ENSG00000197993	ENST00000355265	ENSP00000347409	P23276	KELL_HUMAN	c.1036A>G	p.M346V	c.1036A>G	p.Met346Val	c.1036A>G	p.Met346Val	principal1	Y	1	YES	-	ATG	1	0	T	T/T	T/T	T/T	1	0.00964	T	0.025	0.56192	D	0.334	0.33305	B	0.159	0.34693	B	1e-06	0.62929
7	142953845	T	G	M	L	.	7	142650932	7	142361054	346	KEL	ENSG00000197993	ENST00000355265	ENSP00000347409	P23276	KELL_HUMAN	c.1036A>C	p.M346L	c.1036A>C	p.Met346Leu	c.1036A>C	p.Met346Leu	principal1	Y	1	YES	-	ATG	1	0	T	T/T	T/T	T/T	0.153	0.24372	T	0.023	0.57104	D	0.007	0.14184	B	0.01	0.14941	B	1e-06	0.62929
7	142953863	C	A	V	L	rs201473860	7	142650950	7	142361072	340	KEL	ENSG00000197993	ENST00000355265	ENSP00000347409	P23276	KELL_HUMAN	c.1018G>T	p.V340L	c.1018G>T	p.Val340Leu	c.1018G>T	p.Val340Leu	principal1	Y	1	YES	-	GTG	1	0	C	C/C	C/C	C/C	0.539	0.06824	T	1	0.01155	T	0	0.02946	B	0	0.01387	B	0.183979	0.17026
7	142953863	C	G	V	L	.	7	142650950	7	142361072	340	KEL	ENSG00000197993	ENST00000355265	ENSP00000347409	P23276	KELL_HUMAN	c.1018G>C	p.V340L	c.1018G>C	p.Val340Leu	c.1018G>C	p.Val340Leu	principal1	Y	1	YES	-	GTG	1	0	C	C/C	C/C	C/C	0.539	0.06824	T	1	0.01155	T	0	0.02946	B	0	0.01387	B	0.183979	0.17026
7	142953863	C	T	V	M	rs201473860	7	142650950	7	142361072	340	KEL	ENSG00000197993	ENST00000355265	ENSP00000347409	P23276	KELL_HUMAN	c.1018G>A	p.V340M	c.1018G>A	p.Val340Met	c.1018G>A	p.Val340Met	principal1	Y	1	YES	-	GTG	1	0	C	C/C	C/C	C/C	0.191	0.21066	T	0.369	0.16522	T	0.005	0.12996	B	0	0.01387	B	0.183979	0.17026
7	142953865	T	A	D	V	rs1312666388	7	142650952	7	142361074	339	KEL	ENSG00000197993	ENST00000355265	ENSP00000347409	P23276	KELL_HUMAN	c.1016A>T	p.D339V	c.1016A>T	p.Asp339Val	c.1016A>T	p.Asp339Val	principal1	Y	1	YES	-	GAC	2	0	T	T/T	T/T	T/T	0.056	0.38185	T	0	0.92824	D	0.681	0.41422	P	0.42	0.4508	B	1.3e-05	0.62929
7	142953865	T	C	D	G	.	7	142650952	7	142361074	339	KEL	ENSG00000197993	ENST00000355265	ENSP00000347409	P23276	KELL_HUMAN	c.1016A>G	p.D339G	c.1016A>G	p.Asp339Gly	c.1016A>G	p.Asp339Gly	principal1	Y	1	YES	-	GAC	2	0	T	T/T	T/T	T/T	0.663	0.04657	T	0	0.92824	D	0.379	0.34321	B	0.171	0.35348	B	1.3e-05	0.62929
7	142953865	T	G	D	A	.	7	142650952	7	142361074	339	KEL	ENSG00000197993	ENST00000355265	ENSP00000347409	P23276	KELL_HUMAN	c.1016A>C	p.D339A	c.1016A>C	p.Asp339Ala	c.1016A>C	p.Asp339Ala	principal1	Y	1	YES	-	GAC	2	0	T	T/T	T/T	T/T	0.661	0.04685	T	0	0.92824	D	0.002	0.09854	B	0.009	0.143	B	1.3e-05	0.62929
7	142953868	T	A	H	L	.	7	142650955	7	142361077	338	KEL	ENSG00000197993	ENST00000355265	ENSP00000347409	P23276	KELL_HUMAN	c.1013A>T	p.H338L	c.1013A>T	p.His338Leu	c.1013A>T	p.His338Leu	principal1	Y	1	YES	-	CAT	2	0	T	T/T	T/T	T/T	0.004	0.65419	D	0.005	0.72224	D	0.81	0.45366	P	0.506	0.47823	P	0.071855	0.21446
7	142953868	T	C	H	R	rs748279370	7	142650955	7	142361077	338	KEL	ENSG00000197993	ENST00000355265	ENSP00000347409	P23276	KELL_HUMAN	c.1013A>G	p.H338R	c.1013A>G	p.His338Arg	c.1013A>G	p.His338Arg	principal1	Y	1	YES	-	CAT	2	0	T	T/T	T/T	T/T	0.067	0.35918	T	0.012	0.63918	D	0.02	0.18235	B	0.037	0.23121	B	0.071855	0.21446
7	142953868	T	G	H	P	.	7	142650955	7	142361077	338	KEL	ENSG00000197993	ENST00000355265	ENSP00000347409	P23276	KELL_HUMAN	c.1013A>C	p.H338P	c.1013A>C	p.His338Pro	c.1013A>C	p.His338Pro	principal1	Y	1	YES	-	CAT	2	0	T	T/T	T/T	T/T	0.005	0.63226	D	0.008	0.6789	D	0.896	0.49324	P	0.678	0.53406	P	0.071855	0.21446
7	142953872	C	A	V	F	.	7	142650959	7	142361081	337	KEL	ENSG00000197993	ENST00000355265	ENSP00000347409	P23276	KELL_HUMAN	c.1009G>T	p.V337F	c.1009G>T	p.Val337Phe	c.1009G>T	p.Val337Phe	principal1	Y	1	YES	-	GTC	1	0	C	C/C	C/C	C/C	0	0.91255	D	0.006	0.70582	D	0.957	0.54824	D	0.912	0.64797	D	0.03369	0.24866
7	142953872	C	G	V	L	.	7	142650959	7	142361081	337	KEL	ENSG00000197993	ENST00000355265	ENSP00000347409	P23276	KELL_HUMAN	c.1009G>C	p.V337L	c.1009G>C	p.Val337Leu	c.1009G>C	p.Val337Leu	principal1	Y	1	YES	-	GTC	1	0	C	C/C	C/C	C/C	0.023	0.48186	D	0.032	0.53426	D	0.085	0.24868	B	0.142	0.33681	B	0.03369	0.24866
7	142953872	C	T	V	I	rs1220971440	7	142650959	7	142361081	337	KEL	ENSG00000197993	ENST00000355265	ENSP00000347409	P23276	KELL_HUMAN	c.1009G>A	p.V337I	c.1009G>A	p.Val337Ile	c.1009G>A	p.Val337Ile	principal1	Y	1	YES	-	GTC	1	0	C	C/C	C/C	C/C	0.062	0.36912	T	0.037	0.51737	D	0.284	0.32165	B	0.223	0.37929	B	0.03369	0.24866
7	142953875	C	A	V	L	.	7	142650962	7	142361084	336	KEL	ENSG00000197993	ENST00000355265	ENSP00000347409	P23276	KELL_HUMAN	c.1006G>T	p.V336L	c.1006G>T	p.Val336Leu	c.1006G>T	p.Val336Leu	principal1	Y	1	YES	-	GTG	1	0	C	C/C	C/C	C/C	0.046	0.40573	D	0.722	0.05309	T	0.001	0.07471	B	0.001	0.04355	B	0.003479	0.00964
7	142953875	C	G	V	L	.	7	142650962	7	142361084	336	KEL	ENSG00000197993	ENST00000355265	ENSP00000347409	P23276	KELL_HUMAN	c.1006G>C	p.V336L	c.1006G>C	p.Val336Leu	c.1006G>C	p.Val336Leu	principal1	Y	1	YES	-	GTG	1	0	C	C/C	C/C	C/C	0.046	0.40573	D	0.722	0.05309	T	0.001	0.07471	B	0.001	0.04355	B	0.003479	0.00964
7	142953875	C	T	V	M	rs374644780	7	142650962	7	142361084	336	KEL	ENSG00000197993	ENST00000355265	ENSP00000347409	P23276	KELL_HUMAN	c.1006G>A	p.V336M	c.1006G>A	p.Val336Met	c.1006G>A	p.Val336Met	principal1	Y	1	YES	-	GTG	1	0	C	C/C	C/C	C/C	0.019	0.50132	D	0.196	0.27943	T	0.039	0.21116	B	0.006	0.12133	B	0.003479	0.00964
7	142953880	G	A	S	F	.	7	142650967	7	142361089	334	KEL	ENSG00000197993	ENST00000355265	ENSP00000347409	P23276	KELL_HUMAN	c.1001C>T	p.S334F	c.1001C>T	p.Ser334Phe	c.1001C>T	p.Ser334Phe	principal1	Y	1	YES	-	TCC	2	0	G	G/G	G/G	G/G	0.028	0.46129	D	0.564	0.08991	T	0	0.02946	B	0.002	0.06944	B	0.045414	0.01946
7	142953880	G	C	S	C	.	7	142650967	7	142361089	334	KEL	ENSG00000197993	ENST00000355265	ENSP00000347409	P23276	KELL_HUMAN	c.1001C>G	p.S334C	c.1001C>G	p.Ser334Cys	c.1001C>G	p.Ser334Cys	principal1	Y	1	YES	-	TCC	2	0	G	G/G	G/G	G/G	0.063	0.36709	T	0.18	0.29442	T	0	0.02946	B	0.002	0.06944	B	0.045414	0.01946
7	142953880	G	T	S	Y	rs1256183092	7	142650967	7	142361089	334	KEL	ENSG00000197993	ENST00000355265	ENSP00000347409	P23276	KELL_HUMAN	c.1001C>A	p.S334Y	c.1001C>A	p.Ser334Tyr	c.1001C>A	p.Ser334Tyr	principal1	Y	1	YES	-	TCC	2	0	G	G/G	G/G	G/G	0.006	0.61437	D	0.769	0.04492	T	0.069	0.23796	B	0.038	0.23361	B	0.045414	0.01946
7	142953883	T	A	Q	L	.	7	142650970	7	142361092	333	KEL	ENSG00000197993	ENST00000355265	ENSP00000347409	P23276	KELL_HUMAN	c.998A>T	p.Q333L	c.998A>T	p.Gln333Leu	c.998A>T	p.Gln333Leu	principal1	Y	1	YES	-	CAG	2	0	T	T/T	T/T	T/T	0.001	0.7849	D	0.037	0.51737	D	0.002	0.09854	B	0.007	0.12992	B	0.070639	0.21526
7	142953883	T	C	Q	R	.	7	142650970	7	142361092	333	KEL	ENSG00000197993	ENST00000355265	ENSP00000347409	P23276	KELL_HUMAN	c.998A>G	p.Q333R	c.998A>G	p.Gln333Arg	c.998A>G	p.Gln333Arg	principal1	Y	1	YES	-	CAG	2	0	T	T/T	T/T	T/T	0.002	0.72154	D	0.209	0.26798	T	0.351	0.33667	B	0.129	0.32841	B	0.070639	0.21526
7	142953883	T	G	Q	P	rs769853241	7	142650970	7	142361092	333	KEL	ENSG00000197993	ENST00000355265	ENSP00000347409	P23276	KELL_HUMAN	c.998A>C	p.Q333P	c.998A>C	p.Gln333Pro	c.998A>C	p.Gln333Pro	principal1	Y	1	YES	-	CAG	2	0	T	T/T	T/T	T/T	0.002	0.72154	D	0.022	0.57587	D	0.794	0.44757	P	0.478	0.4703	P	0.070639	0.21526
7	142953895	A	C	L	R	.	7	142650982	7	142361104	329	KEL	ENSG00000197993	ENST00000355265	ENSP00000347409	P23276	KELL_HUMAN	c.986T>G	p.L329R	c.986T>G	p.Leu329Arg	c.986T>G	p.Leu329Arg	principal1	Y	1	YES	-	CTG	2	0	A	A/A	A/A	A/A	0	0.91255	D	0.003	0.76473	D	0.901	0.49677	P	0.577	0.5009	P	0.072522	0.21403
7	142953895	A	G	L	P	rs61729057	7	142650982	7	142361104	329	KEL	ENSG00000197993	ENST00000355265	ENSP00000347409	P23276	KELL_HUMAN	c.986T>C	p.L329P	c.986T>C	p.Leu329Pro	c.986T>C	p.Leu329Pro	principal1	Y	1	YES	-	CTG	2	0	A	A/A	A/A	A/A	0	0.91255	D	0.003	0.76473	D	0.949	0.53761	P	0.725	0.55077	P	0.072522	0.21403
7	142953895	A	T	L	Q	.	7	142650982	7	142361104	329	KEL	ENSG00000197993	ENST00000355265	ENSP00000347409	P23276	KELL_HUMAN	c.986T>A	p.L329Q	c.986T>A	p.Leu329Gln	c.986T>A	p.Leu329Gln	principal1	Y	1	YES	-	CTG	2	0	A	A/A	A/A	A/A	0	0.91255	D	0.004	0.7415	D	0.82	0.45712	P	0.577	0.5009	P	0.072522	0.21403
7	142953899	A	C	S	A	.	7	142650986	7	142361108	328	KEL	ENSG00000197993	ENST00000355265	ENSP00000347409	P23276	KELL_HUMAN	c.982T>G	p.S328A	c.982T>G	p.Ser328Ala	c.982T>G	p.Ser328Ala	principal1	Y	1	YES	-	TCC	1	0	A	A/A	A/A	A/A	0.219	0.19023	T	0.364	0.16766	T	0.047	0.21998	B	0.038	0.23361	B	0.323508	0.14231
7	142953899	A	G	S	P	rs762816497	7	142650986	7	142361108	328	KEL	ENSG00000197993	ENST00000355265	ENSP00000347409	P23276	KELL_HUMAN	c.982T>C	p.S328P	c.982T>C	p.Ser328Pro	c.982T>C	p.Ser328Pro	principal1	Y	1	YES	-	TCC	1	0	A	A/A	A/A	A/A	0.258	0.16683	T	0.2	0.27591	T	0.001	0.07471	B	0.003	0.087	B	0.323508	0.14231
7	142953899	A	T	S	T	.	7	142650986	7	142361108	328	KEL	ENSG00000197993	ENST00000355265	ENSP00000347409	P23276	KELL_HUMAN	c.982T>A	p.S328T	c.982T>A	p.Ser328Thr	c.982T>A	p.Ser328Thr	principal1	Y	1	YES	-	TCC	1	0	A	A/A	A/A	A/A	0.392	0.10766	T	1	0.01155	T	0.001	0.07471	B	0.001	0.04355	B	0.323508	0.14231
7	142953904	G	A	P	L	rs751284993	7	142650991	7	142361113	326	KEL	ENSG00000197993	ENST00000355265	ENSP00000347409	P23276	KELL_HUMAN	c.977C>T	p.P326L	c.977C>T	p.Pro326Leu	c.977C>T	p.Pro326Leu	principal1	Y	1	YES	-	CCG	2	0	G	G/G	G/G	G/G	0.001	0.7849	D	0.036	0.5206	D	0.962	0.55554	D	0.435	0.45529	B	0.113484	0.19313
7	142953904	G	C	P	R	.	7	142650991	7	142361113	326	KEL	ENSG00000197993	ENST00000355265	ENSP00000347409	P23276	KELL_HUMAN	c.977C>G	p.P326R	c.977C>G	p.Pro326Arg	c.977C>G	p.Pro326Arg	principal1	Y	1	YES	-	CCG	2	0	G	G/G	G/G	G/G	0.002	0.72154	D	0.035	0.52389	D	0.921	0.51088	P	0.669	0.53077	P	0.113484	0.19313
7	142953904	G	T	P	Q	rs751284993	7	142650991	7	142361113	326	KEL	ENSG00000197993	ENST00000355265	ENSP00000347409	P23276	KELL_HUMAN	c.977C>A	p.P326Q	c.977C>A	p.Pro326Gln	c.977C>A	p.Pro326Gln	principal1	Y	1	YES	-	CCG	2	0	G	G/G	G/G	G/G	0.001	0.7849	D	0.109	0.37449	T	0.319	0.32965	B	0.11	0.3146	B	0.113484	0.19313
7	142953907	G	A	T	I	.	7	142650994	7	142361116	325	KEL	ENSG00000197993	ENST00000355265	ENSP00000347409	P23276	KELL_HUMAN	c.974C>T	p.T325I	c.974C>T	p.Thr325Ile	c.974C>T	p.Thr325Ile	principal1	Y	1	YES	-	ACA	2	0	G	G/G	G/G	G/G	0.175	0.224	T	0.1	0.38742	T	0.012	0.16265	B	0.016	0.17743	B	0.918464	0.08504
7	142953907	G	C	T	R	rs761304758	7	142650994	7	142361116	325	KEL	ENSG00000197993	ENST00000355265	ENSP00000347409	P23276	KELL_HUMAN	c.974C>G	p.T325R	c.974C>G	p.Thr325Arg	c.974C>G	p.Thr325Arg	principal1	Y	1	YES	-	ACA	2	0	G	G/G	G/G	G/G	0.213	0.1943	T	0.184	0.29056	T	0.061	0.2319	B	0.038	0.23361	B	0.918464	0.08504
7	142953907	G	T	T	K	.	7	142650994	7	142361116	325	KEL	ENSG00000197993	ENST00000355265	ENSP00000347409	P23276	KELL_HUMAN	c.974C>A	p.T325K	c.974C>A	p.Thr325Lys	c.974C>A	p.Thr325Lys	principal1	Y	1	YES	-	ACA	2	0	G	G/G	G/G	G/G	0.349	0.12345	T	0.286	0.21277	T	0	0.02946	B	0.001	0.04355	B	0.918464	0.08504
7	142953916	G	A	A	V	rs61729037	7	142651003	7	142361125	322	KEL	ENSG00000197993	ENST00000355265	ENSP00000347409	P23276	KELL_HUMAN	c.965C>T	p.A322V	c.965C>T	p.Ala322Val	c.965C>T	p.Ala322Val	principal1	Y	1	YES	-	GCG	2	0	G	G/G	G/G	G/G	0.249	0.17183	T	0	0.92824	D	0.99	0.63424	D	0.673	0.53214	P	1.9e-05	0.62929
7	142953916	G	C	A	G	.	7	142651003	7	142361125	322	KEL	ENSG00000197993	ENST00000355265	ENSP00000347409	P23276	KELL_HUMAN	c.965C>G	p.A322G	c.965C>G	p.Ala322Gly	c.965C>G	p.Ala322Gly	principal1	Y	1	YES	-	GCG	2	0	G	G/G	G/G	G/G	0.22	0.18956	T	0	0.92824	D	0.046	0.21875	B	0.028	0.21332	B	1.9e-05	0.62929
7	142953916	G	T	A	E	.	7	142651003	7	142361125	322	KEL	ENSG00000197993	ENST00000355265	ENSP00000347409	P23276	KELL_HUMAN	c.965C>A	p.A322E	c.965C>A	p.Ala322Glu	c.965C>A	p.Ala322Glu	principal1	Y	1	YES	-	GCG	2	0	G	G/G	G/G	G/G	0.309	0.14064	T	0	0.92824	D	0.099	0.25639	B	0.066	0.27432	B	1.9e-05	0.62929
7	142953933	C	A	W	C	.	7	142651020	7	142361142	316	KEL	ENSG00000197993	ENST00000355265	ENSP00000347409	P23276	KELL_HUMAN	c.948G>T	p.W316C	c.948G>T	p.Trp316Cys	c.948G>T	p.Trp316Cys	principal1	Y	1	YES	-	TGG	3	0	C	C/C	C/C	C/C	0.001	0.7849	D	0.005	0.72224	D	1	0.90584	D	0.996	0.84481	D	0.011536	0.29496
7	142953933	C	G	W	C	rs61729049	7	142651020	7	142361142	316	KEL	ENSG00000197993	ENST00000355265	ENSP00000347409	P23276	KELL_HUMAN	c.948G>C	p.W316C	c.948G>C	p.Trp316Cys	c.948G>C	p.Trp316Cys	principal1	Y	1	YES	-	TGG	3	0	C	C/C	C/C	C/C	0.001	0.7849	D	0.005	0.72224	D	1	0.90584	D	0.996	0.84481	D	0.011536	0.29496
7	142953933	C	T	W	X	rs61729049	7	142651020	7	142361142	316	KEL	ENSG00000197993	ENST00000355265	ENSP00000347409	P23276	KELL_HUMAN	c.948G>A	p.W316X	c.948G>A	p.Trp316*	c.948G>A	p.Trp316Ter	principal1	Y	1	YES	-	TGG	3	0	C	C/C	C/C	C/C	.	.	.	.	.	.	.	.	.	.	.	.	0.011536	0.29496
7	142953934	C	A	W	L	.	7	142651021	7	142361143	316	KEL	ENSG00000197993	ENST00000355265	ENSP00000347409	P23276	KELL_HUMAN	c.947G>T	p.W316L	c.947G>T	p.Trp316Leu	c.947G>T	p.Trp316Leu	principal1	Y	1	YES	-	TGG	2	0	C	C/C	C/C	C/C	0.001	0.7849	D	0.018	0.59732	D	0.889	0.48869	P	0.736	0.55529	P	0.011536	0.29496
7	142953934	C	G	W	S	rs1402463091	7	142651021	7	142361143	316	KEL	ENSG00000197993	ENST00000355265	ENSP00000347409	P23276	KELL_HUMAN	c.947G>C	p.W316S	c.947G>C	p.Trp316Ser	c.947G>C	p.Trp316Ser	principal1	Y	1	YES	-	TGG	2	0	C	C/C	C/C	C/C	0.001	0.7849	D	0.026	0.55759	D	0.999	0.77913	D	0.99	0.78936	D	0.011536	0.29496
7	142953934	C	T	W	X	.	7	142651021	7	142361143	316	KEL	ENSG00000197993	ENST00000355265	ENSP00000347409	P23276	KELL_HUMAN	c.947G>A	p.W316X	c.947G>A	p.Trp316*	c.947G>A	p.Trp316Ter	principal1	Y	1	YES	-	TGG	2	0	C	C/C	C/C	C/C	.	.	.	.	.	.	.	.	.	.	.	.	0.011536	0.29496
7	142953938	C	A	D	Y	.	7	142651025	7	142361147	315	KEL	ENSG00000197993	ENST00000355265	ENSP00000347409	P23276	KELL_HUMAN	c.943G>T	p.D315Y	c.943G>T	p.Asp315Tyr	c.943G>T	p.Asp315Tyr	principal1	Y	1	YES	-	GAC	1	0	C	C/C	C/C	C/C	0.001	0.7849	D	0.004	0.7415	D	1	0.90584	D	0.999	0.92359	D	0.002358	0.36727
7	142953938	C	G	D	H	.	7	142651025	7	142361147	315	KEL	ENSG00000197993	ENST00000355265	ENSP00000347409	P23276	KELL_HUMAN	c.943G>C	p.D315H	c.943G>C	p.Asp315His	c.943G>C	p.Asp315His	principal1	Y	1	YES	-	GAC	1	0	C	C/C	C/C	C/C	0.005	0.63226	D	0.008	0.6789	D	1	0.90584	D	0.999	0.92359	D	0.002358	0.36727
7	142953938	C	T	D	N	rs374530605	7	142651025	7	142361147	315	KEL	ENSG00000197993	ENST00000355265	ENSP00000347409	P23276	KELL_HUMAN	c.943G>A	p.D315N	c.943G>A	p.Asp315Asn	c.943G>A	p.Asp315Asn	principal1	Y	1	YES	-	GAC	1	0	C	C/C	C/C	C/C	0.251	0.17069	T	0.033	0.53072	D	0.999	0.77913	D	0.948	0.68536	D	0.002358	0.36727
7	142953940	A	C	I	S	.	7	142651027	7	142361149	314	KEL	ENSG00000197993	ENST00000355265	ENSP00000347409	P23276	KELL_HUMAN	c.941T>G	p.I314S	c.941T>G	p.Ile314Ser	c.941T>G	p.Ile314Ser	principal1	Y	1	YES	-	ATC	2	0	A	A/A	A/A	A/A	0	0.91255	D	0.009	0.66756	D	0.999	0.77913	D	0.977	0.7382	D	0.007018	0.31656
7	142953940	A	G	I	T	.	7	142651027	7	142361149	314	KEL	ENSG00000197993	ENST00000355265	ENSP00000347409	P23276	KELL_HUMAN	c.941T>C	p.I314T	c.941T>C	p.Ile314Thr	c.941T>C	p.Ile314Thr	principal1	Y	1	YES	-	ATC	2	0	A	A/A	A/A	A/A	0.025	0.4732	D	0.016	0.60972	D	0.998	0.7322	D	0.954	0.69447	D	0.007018	0.31656
7	142953940	A	T	I	N	rs552617094	7	142651027	7	142361149	314	KEL	ENSG00000197993	ENST00000355265	ENSP00000347409	P23276	KELL_HUMAN	c.941T>A	p.I314N	c.941T>A	p.Ile314Asn	c.941T>A	p.Ile314Asn	principal1	Y	1	YES	-	ATC	2	0	A	A/A	A/A	A/A	0	0.91255	D	0.005	0.72224	D	1	0.90584	D	0.989	0.78396	D	0.007018	0.31656
7	142953944	C	A	A	S	.	7	142651031	7	142361153	313	KEL	ENSG00000197993	ENST00000355265	ENSP00000347409	P23276	KELL_HUMAN	c.937G>T	p.A313S	c.937G>T	p.Ala313Ser	c.937G>T	p.Ala313Ser	principal1	Y	1	YES	-	GCC	1	0	C	C/C	C/C	C/C	0.3	0.14497	T	0.159	0.31527	T	0.373	0.34173	B	0.122	0.32387	B	0.007033	0.31644
7	142953944	C	G	A	P	.	7	142651031	7	142361153	313	KEL	ENSG00000197993	ENST00000355265	ENSP00000347409	P23276	KELL_HUMAN	c.937G>C	p.A313P	c.937G>C	p.Ala313Pro	c.937G>C	p.Ala313Pro	principal1	Y	1	YES	-	GCC	1	0	C	C/C	C/C	C/C	0.005	0.63226	D	0.014	0.62352	D	0.979	0.59044	D	0.797	0.58061	P	0.007033	0.31644
7	142953944	C	T	A	T	rs191311545	7	142651031	7	142361153	313	KEL	ENSG00000197993	ENST00000355265	ENSP00000347409	P23276	KELL_HUMAN	c.937G>A	p.A313T	c.937G>A	p.Ala313Thr	c.937G>A	p.Ala313Thr	principal1	Y	1	YES	-	GCC	1	0	C	C/C	C/C	C/C	0.003	0.68238	D	0.138	0.3378	T	0.096	0.25489	B	0.016	0.17743	B	0.007033	0.31644
7	142953949	G	A	A	V	rs1230602052	7	142651036	7	142361158	311	KEL	ENSG00000197993	ENST00000355265	ENSP00000347409	P23276	KELL_HUMAN	c.932C>T	p.A311V	c.932C>T	p.Ala311Val	c.932C>T	p.Ala311Val	principal1	Y	1	YES	-	GCC	2	0	G	G/G	G/G	G/G	0.088	0.32296	T	0.045	0.4939	D	0.84	0.46486	P	0.54	0.48825	P	0.000622	0.42799
7	142953949	G	C	A	G	.	7	142651036	7	142361158	311	KEL	ENSG00000197993	ENST00000355265	ENSP00000347409	P23276	KELL_HUMAN	c.932C>G	p.A311G	c.932C>G	p.Ala311Gly	c.932C>G	p.Ala311Gly	principal1	Y	1	YES	-	GCC	2	0	G	G/G	G/G	G/G	0.004	0.65419	D	0.054	0.47097	T	0.722	0.42387	P	0.239	0.38566	B	0.000622	0.42799
7	142953949	G	T	A	D	.	7	142651036	7	142361158	311	KEL	ENSG00000197993	ENST00000355265	ENSP00000347409	P23276	KELL_HUMAN	c.932C>A	p.A311D	c.932C>A	p.Ala311Asp	c.932C>A	p.Ala311Asp	principal1	Y	1	YES	-	GCC	2	0	G	G/G	G/G	G/G	0.001	0.7849	D	0.082	0.41573	T	0.041	0.21357	B	0.037	0.23121	B	0.000622	0.42799
7	142953951	C	A	M	I	.	7	142651038	7	142361160	310	KEL	ENSG00000197993	ENST00000355265	ENSP00000347409	P23276	KELL_HUMAN	c.930G>T	p.M310I	c.930G>T	p.Met310Ile	c.930G>T	p.Met310Ile	principal1	Y	1	YES	-	ATG	3	0	C	C/C	C/C	C/C	0.055	0.38407	T	0.231	0.25061	T	0.005	0.12996	B	0.006	0.12133	B	0.049605	0.23145
7	142953951	C	G	M	I	.	7	142651038	7	142361160	310	KEL	ENSG00000197993	ENST00000355265	ENSP00000347409	P23276	KELL_HUMAN	c.930G>C	p.M310I	c.930G>C	p.Met310Ile	c.930G>C	p.Met310Ile	principal1	Y	1	YES	-	ATG	3	0	C	C/C	C/C	C/C	0.055	0.38407	T	0.231	0.25061	T	0.005	0.12996	B	0.006	0.12133	B	0.049605	0.23145
7	142953951	C	T	M	I	rs1562962203	7	142651038	7	142361160	310	KEL	ENSG00000197993	ENST00000355265	ENSP00000347409	P23276	KELL_HUMAN	c.930G>A	p.M310I	c.930G>A	p.Met310Ile	c.930G>A	p.Met310Ile	principal1	Y	1	YES	-	ATG	3	0	C	C/C	C/C	C/C	0.055	0.38407	T	0.231	0.25061	T	0.005	0.12996	B	0.006	0.12133	B	0.049605	0.23145
7	142954185	T	A	K	M	.	7	142651272	7	142361394	308	KEL	ENSG00000197993	ENST00000355265	ENSP00000347409	P23276	KELL_HUMAN	c.923A>T	p.K308M	c.923A>T	p.Lys308Met	c.923A>T	p.Lys308Met	principal1	Y	1	YES	-	AAG	2	0	T	T/T	T/T	T/T	0.001	0.7849	D	0.003	0.76473	D	0.801	0.45051	P	0.382	0.43908	B	0.001042	0.40475
7	142954185	T	C	K	R	rs1562962327	7	142651272	7	142361394	308	KEL	ENSG00000197993	ENST00000355265	ENSP00000347409	P23276	KELL_HUMAN	c.923A>G	p.K308R	c.923A>G	p.Lys308Arg	c.923A>G	p.Lys308Arg	principal1	Y	1	YES	-	AAG	2	0	T	T/T	T/T	T/T	0.008	0.58626	D	0.046	0.4912	D	0.048	0.22112	B	0.039	0.23607	B	0.001042	0.40475
7	142954185	T	G	K	T	.	7	142651272	7	142361394	308	KEL	ENSG00000197993	ENST00000355265	ENSP00000347409	P23276	KELL_HUMAN	c.923A>C	p.K308T	c.923A>C	p.Lys308Thr	c.923A>C	p.Lys308Thr	principal1	Y	1	YES	-	AAG	2	0	T	T/T	T/T	T/T	0.023	0.48186	D	0.01	0.65728	D	0.189	0.29346	B	0.085	0.29395	B	0.001042	0.40475
7	142954190	C	A	Q	H	rs1013401003	7	142651277	7	142361399	306	KEL	ENSG00000197993	ENST00000355265	ENSP00000347409	P23276	KELL_HUMAN	c.918G>T	p.Q306H	c.918G>T	p.Gln306His	c.918G>T	p.Gln306His	principal1	Y	1	YES	-	CAG	3	2	C	C/C	C/C	C/C	0.001	0.7849	D	0.01	0.65728	D	0.966	0.56202	D	0.77	0.56828	P	0.194095	0.16769
7	142954190	C	G	Q	H	.	7	142651277	7	142361399	306	KEL	ENSG00000197993	ENST00000355265	ENSP00000347409	P23276	KELL_HUMAN	c.918G>C	p.Q306H	c.918G>C	p.Gln306His	c.918G>C	p.Gln306His	principal1	Y	1	YES	-	CAG	3	2	C	C/C	C/C	C/C	0.001	0.7849	D	0.01	0.65728	D	0.966	0.56202	D	0.77	0.56828	P	0.194095	0.16769
7	142954192	G	A	Q	X	.	7	142651279	7	142361401	306	KEL	ENSG00000197993	ENST00000355265	ENSP00000347409	P23276	KELL_HUMAN	c.916C>T	p.Q306X	c.916C>T	p.Gln306*	c.916C>T	p.Gln306Ter	principal1	Y	1	YES	-	CAG	1	0	G	G/G	G/G	G/G	.	.	.	.	.	.	.	.	.	.	.	.	0.194095	0.16769
7	142954192	G	C	Q	E	rs777838657	7	142651279	7	142361401	306	KEL	ENSG00000197993	ENST00000355265	ENSP00000347409	P23276	KELL_HUMAN	c.916C>G	p.Q306E	c.916C>G	p.Gln306Glu	c.916C>G	p.Gln306Glu	principal1	Y	1	YES	-	CAG	1	0	G	G/G	G/G	G/G	1	0.00964	T	0.659	0.06533	T	0.002	0.09854	B	0.005	0.11217	B	0.194095	0.16769
7	142954192	G	T	Q	K	.	7	142651279	7	142361401	306	KEL	ENSG00000197993	ENST00000355265	ENSP00000347409	P23276	KELL_HUMAN	c.916C>A	p.Q306K	c.916C>A	p.Gln306Lys	c.916C>A	p.Gln306Lys	principal1	Y	1	YES	-	CAG	1	0	G	G/G	G/G	G/G	0.093	0.31532	T	0.044	0.49663	D	0.136	0.27347	B	0.055	0.25995	B	0.194095	0.16769
7	142954194	T	A	D	V	rs747201780	7	142651281	7	142361403	305	KEL	ENSG00000197993	ENST00000355265	ENSP00000347409	P23276	KELL_HUMAN	c.914A>T	p.D305V	c.914A>T	p.Asp305Val	c.914A>T	p.Asp305Val	principal1	Y	1	YES	-	GAC	2	0	T	T/T	T/T	T/T	0.27	0.16038	T	0.135	0.34124	T	0.473	0.36591	P	0.193	0.36509	B	0.988065	0.07884
7	142954194	T	C	D	G	rs747201780	7	142651281	7	142361403	305	KEL	ENSG00000197993	ENST00000355265	ENSP00000347409	P23276	KELL_HUMAN	c.914A>G	p.D305G	c.914A>G	p.Asp305Gly	c.914A>G	p.Asp305Gly	principal1	Y	1	YES	-	GAC	2	0	T	T/T	T/T	T/T	0.529	0.07048	T	0.668	0.06345	T	0.001	0.07471	B	0.003	0.087	B	0.988065	0.07884
7	142954194	T	G	D	A	.	7	142651281	7	142361403	305	KEL	ENSG00000197993	ENST00000355265	ENSP00000347409	P23276	KELL_HUMAN	c.914A>C	p.D305A	c.914A>C	p.Asp305Ala	c.914A>C	p.Asp305Ala	principal1	Y	1	YES	-	GAC	2	0	T	T/T	T/T	T/T	1	0.00964	T	0.703	0.05663	T	0.002	0.09854	B	0.003	0.087	B	0.988065	0.07884
7	142954195	C	A	D	Y	.	7	142651282	7	142361404	305	KEL	ENSG00000197993	ENST00000355265	ENSP00000347409	P23276	KELL_HUMAN	c.913G>T	p.D305Y	c.913G>T	p.Asp305Tyr	c.913G>T	p.Asp305Tyr	principal1	Y	1	YES	-	GAC	1	0	C	C/C	C/C	C/C	0.052	0.39097	T	0.086	0.40909	T	0.99	0.63424	D	0.859	0.61184	P	0.988065	0.07884
7	142954195	C	G	D	H	.	7	142651282	7	142361404	305	KEL	ENSG00000197993	ENST00000355265	ENSP00000347409	P23276	KELL_HUMAN	c.913G>C	p.D305H	c.913G>C	p.Asp305His	c.913G>C	p.Asp305His	principal1	Y	1	YES	-	GAC	1	0	C	C/C	C/C	C/C	0.144	0.25255	T	0.147	0.32783	T	0.97	0.56973	D	0.805	0.58399	P	0.988065	0.07884
7	142954195	C	T	D	N	rs61729044	7	142651282	7	142361404	305	KEL	ENSG00000197993	ENST00000355265	ENSP00000347409	P23276	KELL_HUMAN	c.913G>A	p.D305N	c.913G>A	p.Asp305Asn	c.913G>A	p.Asp305Asn	principal1	Y	1	YES	-	GAC	1	0	C	C/C	C/C	C/C	0.64	0.05002	T	0.696	0.05805	T	0.806	0.45231	P	0.245	0.38823	B	0.988065	0.07884
7	142954197	A	C	I	S	.	7	142651284	7	142361406	304	KEL	ENSG00000197993	ENST00000355265	ENSP00000347409	P23276	KELL_HUMAN	c.911T>G	p.I304S	c.911T>G	p.Ile304Ser	c.911T>G	p.Ile304Ser	principal1	Y	1	YES	-	ATC	2	0	A	A/A	A/A	A/A	0.002	0.72154	D	0.001	0.83351	D	1	0.90584	D	1	0.97372	D	0.007216	0.31533
7	142954197	A	G	I	T	.	7	142651284	7	142361406	304	KEL	ENSG00000197993	ENST00000355265	ENSP00000347409	P23276	KELL_HUMAN	c.911T>C	p.I304T	c.911T>C	p.Ile304Thr	c.911T>C	p.Ile304Thr	principal1	Y	1	YES	-	ATC	2	0	A	A/A	A/A	A/A	0.007	0.59928	D	0.004	0.7415	D	1	0.90584	D	0.999	0.92359	D	0.007216	0.31533
7	142954197	A	T	I	N	rs1379759033	7	142651284	7	142361406	304	KEL	ENSG00000197993	ENST00000355265	ENSP00000347409	P23276	KELL_HUMAN	c.911T>A	p.I304N	c.911T>A	p.Ile304Asn	c.911T>A	p.Ile304Asn	principal1	Y	1	YES	-	ATC	2	0	A	A/A	A/A	A/A	0.001	0.7849	D	0.001	0.83351	D	1	0.90584	D	1	0.97372	D	0.007216	0.31533
7	142954198	T	A	I	F	.	7	142651285	7	142361407	304	KEL	ENSG00000197993	ENST00000355265	ENSP00000347409	P23276	KELL_HUMAN	c.910A>T	p.I304F	c.910A>T	p.Ile304Phe	c.910A>T	p.Ile304Phe	principal1	Y	1	YES	-	ATC	1	0	T	T/T	T/T	T/T	0.005	0.63226	D	0.007	0.69154	D	1	0.90584	D	1	0.97372	D	0.007216	0.31533
7	142954198	T	C	I	V	rs749247223	7	142651285	7	142361407	304	KEL	ENSG00000197993	ENST00000355265	ENSP00000347409	P23276	KELL_HUMAN	c.910A>G	p.I304V	c.910A>G	p.Ile304Val	c.910A>G	p.Ile304Val	principal1	Y	1	YES	-	ATC	1	0	T	T/T	T/T	T/T	0.058	0.3775	T	0.037	0.51737	D	1	0.90584	D	0.997	0.86255	D	0.007216	0.31533
7	142954198	T	G	I	L	.	7	142651285	7	142361407	304	KEL	ENSG00000197993	ENST00000355265	ENSP00000347409	P23276	KELL_HUMAN	c.910A>C	p.I304L	c.910A>C	p.Ile304Leu	c.910A>C	p.Ile304Leu	principal1	Y	1	YES	-	ATC	1	0	T	T/T	T/T	T/T	0.095	0.31235	T	0.053	0.47336	T	1	0.90584	D	0.998	0.88582	D	0.007216	0.31533
7	142954201	T	A	T	S	.	7	142651288	7	142361410	303	KEL	ENSG00000197993	ENST00000355265	ENSP00000347409	P23276	KELL_HUMAN	c.907A>T	p.T303S	c.907A>T	p.Thr303Ser	c.907A>T	p.Thr303Ser	principal1	Y	1	YES	-	ACT	1	0	T	T/T	T/T	T/T	0.37	0.1155	T	0	0.92824	D	1	0.90584	D	1	0.97372	D	1.1e-05	0.62929
7	142954201	T	C	T	A	rs373642084	7	142651288	7	142361410	303	KEL	ENSG00000197993	ENST00000355265	ENSP00000347409	P23276	KELL_HUMAN	c.907A>G	p.T303A	c.907A>G	p.Thr303Ala	c.907A>G	p.Thr303Ala	principal1	Y	1	YES	-	ACT	1	0	T	T/T	T/T	T/T	0.006	0.61437	D	0	0.92824	D	1	0.90584	D	1	0.97372	D	1.1e-05	0.62929
7	142954201	T	G	T	P	rs373642084	7	142651288	7	142361410	303	KEL	ENSG00000197993	ENST00000355265	ENSP00000347409	P23276	KELL_HUMAN	c.907A>C	p.T303P	c.907A>C	p.Thr303Pro	c.907A>C	p.Thr303Pro	principal1	Y	1	YES	-	ACT	1	0	T	T/T	T/T	T/T	0.003	0.68238	D	0	0.92824	D	1	0.90584	D	1	0.97372	D	1.1e-05	0.62929
7	142954203	A	C	V	G	.	7	142651290	7	142361412	302	KEL	ENSG00000197993	ENST00000355265	ENSP00000347409	P23276	KELL_HUMAN	c.905T>G	p.V302G	c.905T>G	p.Val302Gly	c.905T>G	p.Val302Gly	principal1	Y	1	YES	-	GTC	2	0	A	A/A	A/A	A/A	0	0.91255	D	0.002	0.79402	D	0.473	0.36591	P	0.193	0.36509	B	0.301731	0.14586
7	142954203	A	G	V	A	rs61729034	7	142651290	7	142361412	302	KEL	ENSG00000197993	ENST00000355265	ENSP00000347409	P23276	KELL_HUMAN	c.905T>C	p.V302A	c.905T>C	p.Val302Ala	c.905T>C	p.Val302Ala	principal1	Y	1	YES	-	GTC	2	0	A	A/A	A/A	A/A	0.075	0.34444	T	0.089	0.40426	T	0.002	0.09854	B	0.007	0.12992	B	0.301731	0.14586
7	142954203	A	T	V	D	.	7	142651290	7	142361412	302	KEL	ENSG00000197993	ENST00000355265	ENSP00000347409	P23276	KELL_HUMAN	c.905T>A	p.V302D	c.905T>A	p.Val302Asp	c.905T>A	p.Val302Asp	principal1	Y	1	YES	-	GTC	2	0	A	A/A	A/A	A/A	0.001	0.7849	D	0.005	0.72224	D	0.784	0.44396	P	0.472	0.46817	P	0.301731	0.14586
7	142954207	T	A	M	L	rs539031722	7	142651294	7	142361416	301	KEL	ENSG00000197993	ENST00000355265	ENSP00000347409	P23276	KELL_HUMAN	c.901A>T	p.M301L	c.901A>T	p.Met301Leu	c.901A>T	p.Met301Leu	principal1	Y	1	YES	-	ATG	1	0	T	T/T	T/T	T/T	0.059	0.37536	T	0.679	0.06128	T	0	0.02946	B	0.001	0.04355	B	0.288429	0.03878
7	142954207	T	C	M	V	rs539031722	7	142651294	7	142361416	301	KEL	ENSG00000197993	ENST00000355265	ENSP00000347409	P23276	KELL_HUMAN	c.901A>G	p.M301V	c.901A>G	p.Met301Val	c.901A>G	p.Met301Val	principal1	Y	1	YES	-	ATG	1	0	T	T/T	T/T	T/T	0.171	0.22746	T	0.597	0.08025	T	0	0.02946	B	0.002	0.06944	B	0.288429	0.03878
7	142954207	T	G	M	L	.	7	142651294	7	142361416	301	KEL	ENSG00000197993	ENST00000355265	ENSP00000347409	P23276	KELL_HUMAN	c.901A>C	p.M301L	c.901A>C	p.Met301Leu	c.901A>C	p.Met301Leu	principal1	Y	1	YES	-	ATG	1	0	T	T/T	T/T	T/T	0.059	0.37536	T	0.679	0.06128	T	0	0.02946	B	0.001	0.04355	B	0.288429	0.03878
7	142954215	A	C	L	R	.	7	142651302	7	142361424	298	KEL	ENSG00000197993	ENST00000355265	ENSP00000347409	P23276	KELL_HUMAN	c.893T>G	p.L298R	c.893T>G	p.Leu298Arg	c.893T>G	p.Leu298Arg	principal1	Y	1	YES	-	CTC	2	0	A	A/A	A/A	A/A	0	0.91255	D	0.002	0.79402	D	0.984	0.60733	D	0.899	0.63802	P	0.499373	0.11967
7	142954215	A	G	L	P	rs1377249682	7	142651302	7	142361424	298	KEL	ENSG00000197993	ENST00000355265	ENSP00000347409	P23276	KELL_HUMAN	c.893T>C	p.L298P	c.893T>C	p.Leu298Pro	c.893T>C	p.Leu298Pro	principal1	Y	1	YES	-	CTC	2	0	A	A/A	A/A	A/A	0	0.91255	D	0.003	0.76473	D	0.995	0.67487	D	0.929	0.66367	D	0.499373	0.11967
7	142954215	A	T	L	H	.	7	142651302	7	142361424	298	KEL	ENSG00000197993	ENST00000355265	ENSP00000347409	P23276	KELL_HUMAN	c.893T>A	p.L298H	c.893T>A	p.Leu298His	c.893T>A	p.Leu298His	principal1	Y	1	YES	-	CTC	2	0	A	A/A	A/A	A/A	0	0.91255	D	0.001	0.83351	D	0.999	0.77913	D	0.946	0.68276	D	0.499373	0.11967
7	142954216	G	A	L	F	rs569425487	7	142651303	7	142361425	298	KEL	ENSG00000197993	ENST00000355265	ENSP00000347409	P23276	KELL_HUMAN	c.892C>T	p.L298F	c.892C>T	p.Leu298Phe	c.892C>T	p.Leu298Phe	principal1	Y	1	YES	-	CTC	1	0	G	G/G	G/G	G/G	0.003	0.68238	D	0.014	0.62352	D	0.984	0.60733	D	0.865	0.61524	P	0.499373	0.11967
7	142954216	G	C	L	V	.	7	142651303	7	142361425	298	KEL	ENSG00000197993	ENST00000355265	ENSP00000347409	P23276	KELL_HUMAN	c.892C>G	p.L298V	c.892C>G	p.Leu298Val	c.892C>G	p.Leu298Val	principal1	Y	1	YES	-	CTC	1	0	G	G/G	G/G	G/G	0.09	0.31987	T	0.103	0.38305	T	0.211	0.29987	B	0.11	0.3146	B	0.499373	0.11967
7	142954216	G	T	L	I	.	7	142651303	7	142361425	298	KEL	ENSG00000197993	ENST00000355265	ENSP00000347409	P23276	KELL_HUMAN	c.892C>A	p.L298I	c.892C>A	p.Leu298Ile	c.892C>A	p.Leu298Ile	principal1	Y	1	YES	-	CTC	1	0	G	G/G	G/G	G/G	1	0.00964	T	0.031	0.53788	D	0.437	0.35811	B	0.132	0.33005	B	0.499373	0.11967
7	142954221	C	A	G	V	.	7	142651308	7	142361430	296	KEL	ENSG00000197993	ENST00000355265	ENSP00000347409	P23276	KELL_HUMAN	c.887G>T	p.G296V	c.887G>T	p.Gly296Val	c.887G>T	p.Gly296Val	principal1	Y	1	YES	-	GGC	2	0	C	C/C	C/C	C/C	0.01	0.56456	D	0.029	0.54541	D	0.966	0.56202	D	0.69	0.53781	P	0.697278	0.10124
7	142954221	C	G	G	A	.	7	142651308	7	142361430	296	KEL	ENSG00000197993	ENST00000355265	ENSP00000347409	P23276	KELL_HUMAN	c.887G>C	p.G296A	c.887G>C	p.Gly296Ala	c.887G>C	p.Gly296Ala	principal1	Y	1	YES	-	GGC	2	0	C	C/C	C/C	C/C	0.046	0.40573	D	0.154	0.3204	T	0.625	0.40054	P	0.315	0.41566	B	0.697278	0.10124
7	142954221	C	T	G	D	rs1371966394	7	142651308	7	142361430	296	KEL	ENSG00000197993	ENST00000355265	ENSP00000347409	P23276	KELL_HUMAN	c.887G>A	p.G296D	c.887G>A	p.Gly296Asp	c.887G>A	p.Gly296Asp	principal1	Y	1	YES	-	GGC	2	0	C	C/C	C/C	C/C	0.317	0.13699	T	0.702	0.05685	T	0.005	0.12996	B	0.011	0.15521	B	0.697278	0.10124
7	142954222	C	A	G	C	rs760254899	7	142651309	7	142361431	296	KEL	ENSG00000197993	ENST00000355265	ENSP00000347409	P23276	KELL_HUMAN	c.886G>T	p.G296C	c.886G>T	p.Gly296Cys	c.886G>T	p.Gly296Cys	principal1	Y	1	YES	-	GGC	1	0	C	C/C	C/C	C/C	0.002	0.72154	D	0.027	0.55341	D	0.997	0.70673	D	0.87	0.61806	P	0.697278	0.10124
7	142954222	C	G	G	R	.	7	142651309	7	142361431	296	KEL	ENSG00000197993	ENST00000355265	ENSP00000347409	P23276	KELL_HUMAN	c.886G>C	p.G296R	c.886G>C	p.Gly296Arg	c.886G>C	p.Gly296Arg	principal1	Y	1	YES	-	GGC	1	0	C	C/C	C/C	C/C	0.015	0.52492	D	0.28	0.21678	T	0.267	0.31683	B	0.079	0.28749	B	0.697278	0.10124
7	142954222	C	T	G	S	.	7	142651309	7	142361431	296	KEL	ENSG00000197993	ENST00000355265	ENSP00000347409	P23276	KELL_HUMAN	c.886G>A	p.G296S	c.886G>A	p.Gly296Ser	c.886G>A	p.Gly296Ser	principal1	Y	1	YES	-	GGC	1	0	C	C/C	C/C	C/C	0.035	0.43708	D	0.273	0.22154	T	0.267	0.31683	B	0.089	0.29769	B	0.697278	0.10124
7	142954227	G	A	A	V	rs374787122	7	142651314	7	142361436	294	KEL	ENSG00000197993	ENST00000355265	ENSP00000347409	P23276	KELL_HUMAN	c.881C>T	p.A294V	c.881C>T	p.Ala294Val	c.881C>T	p.Ala294Val	principal1	Y	1	YES	-	GCA	2	0	G	G/G	G/G	G/G	0.032	0.44694	D	0.067	0.44302	T	0.642	0.40458	P	0.265	0.39681	B	0.028737	0.25559
7	142954227	G	C	A	G	.	7	142651314	7	142361436	294	KEL	ENSG00000197993	ENST00000355265	ENSP00000347409	P23276	KELL_HUMAN	c.881C>G	p.A294G	c.881C>G	p.Ala294Gly	c.881C>G	p.Ala294Gly	principal1	Y	1	YES	-	GCA	2	0	G	G/G	G/G	G/G	0.074	0.34621	T	0.078	0.42261	T	0.27	0.31762	B	0.192	0.36449	B	0.028737	0.25559
7	142954227	G	T	A	E	.	7	142651314	7	142361436	294	KEL	ENSG00000197993	ENST00000355265	ENSP00000347409	P23276	KELL_HUMAN	c.881C>A	p.A294E	c.881C>A	p.Ala294Glu	c.881C>A	p.Ala294Glu	principal1	Y	1	YES	-	GCA	2	0	G	G/G	G/G	G/G	0.067	0.35918	T	0.324	0.18903	T	0.122	0.26746	B	0.089	0.29769	B	0.028737	0.25559
7	142954228	C	A	A	S	.	7	142651315	7	142361437	294	KEL	ENSG00000197993	ENST00000355265	ENSP00000347409	P23276	KELL_HUMAN	c.880G>T	p.A294S	c.880G>T	p.Ala294Ser	c.880G>T	p.Ala294Ser	principal1	Y	1	YES	-	GCA	1	0	C	C/C	C/C	C/C	0.241	0.17643	T	0.132	0.34477	T	0.023	0.18885	B	0.018	0.18489	B	0.028737	0.25559
7	142954228	C	G	A	P	.	7	142651315	7	142361437	294	KEL	ENSG00000197993	ENST00000355265	ENSP00000347409	P23276	KELL_HUMAN	c.880G>C	p.A294P	c.880G>C	p.Ala294Pro	c.880G>C	p.Ala294Pro	principal1	Y	1	YES	-	GCA	1	0	C	C/C	C/C	C/C	0.046	0.40573	D	0.064	0.44905	T	0.927	0.51527	P	0.69	0.53781	P	0.028737	0.25559
7	142954228	C	T	A	T	rs776109413	7	142651315	7	142361437	294	KEL	ENSG00000197993	ENST00000355265	ENSP00000347409	P23276	KELL_HUMAN	c.880G>A	p.A294T	c.880G>A	p.Ala294Thr	c.880G>A	p.Ala294Thr	principal1	Y	1	YES	-	GCA	1	0	C	C/C	C/C	C/C	0.25	0.17126	T	0.243	0.24193	T	0.065	0.23521	B	0.033	0.22329	B	0.028737	0.25559
7	142954230	C	A	R	L	.	7	142651317	7	142361439	293	KEL	ENSG00000197993	ENST00000355265	ENSP00000347409	P23276	KELL_HUMAN	c.878G>T	p.R293L	c.878G>T	p.Arg293Leu	c.878G>T	p.Arg293Leu	principal1	Y	1	YES	-	CGG	2	0	C	C/C	C/C	C/C	0.001	0.7849	D	0.025	0.56192	D	0.151	0.28027	B	0.046	0.24676	B	0.83318	0.06954
7	142954230	C	G	R	P	.	7	142651317	7	142361439	293	KEL	ENSG00000197993	ENST00000355265	ENSP00000347409	P23276	KELL_HUMAN	c.878G>C	p.R293P	c.878G>C	p.Arg293Pro	c.878G>C	p.Arg293Pro	principal1	Y	1	YES	-	CGG	2	0	C	C/C	C/C	C/C	0.001	0.7849	D	0.02	0.58613	D	0.97	0.56973	D	0.65	0.52463	P	0.83318	0.06954
7	142954230	C	T	R	Q	rs142497392	7	142651317	7	142361439	293	KEL	ENSG00000197993	ENST00000355265	ENSP00000347409	P23276	KELL_HUMAN	c.878G>A	p.R293Q	c.878G>A	p.Arg293Gln	c.878G>A	p.Arg293Gln	principal1	Y	1	YES	-	CGG	2	0	C	C/C	C/C	C/C	0.333	0.13003	T	0.761	0.04619	T	0.054	0.22658	B	0.004	0.1009	B	0.83318	0.06954
7	142954231	G	A	R	W	rs557358978	7	142651318	7	142361440	293	KEL	ENSG00000197993	ENST00000355265	ENSP00000347409	P23276	KELL_HUMAN	c.877C>T	p.R293W	c.877C>T	p.Arg293Trp	c.877C>T	p.Arg293Trp	principal1	Y	1	YES	-	CGG	1	2	G	G/G	G/G	G/G	0	0.91255	D	0.004	0.7415	D	0.999	0.77913	D	0.761	0.56482	P	0.83318	0.06954
7	142954231	G	C	R	G	rs557358978	7	142651318	7	142361440	293	KEL	ENSG00000197993	ENST00000355265	ENSP00000347409	P23276	KELL_HUMAN	c.877C>G	p.R293G	c.877C>G	p.Arg293Gly	c.877C>G	p.Arg293Gly	principal1	Y	1	YES	-	CGG	1	2	G	G/G	G/G	G/G	0.001	0.7849	D	0.018	0.59732	D	0.82	0.45712	P	0.368	0.43478	B	0.83318	0.06954
7	142954233	C	A	R	L	.	7	142651320	7	142361442	292	KEL	ENSG00000197993	ENST00000355265	ENSP00000347409	P23276	KELL_HUMAN	c.875G>T	p.R292L	c.875G>T	p.Arg292Leu	c.875G>T	p.Arg292Leu	principal1	Y	1	YES	-	CGG	2	0	C	C/C	C/C	C/C	0.001	0.7849	D	0.014	0.62352	D	0.993	0.65571	D	0.897	0.63631	P	0.401012	0.04534
7	142954233	C	G	R	P	.	7	142651320	7	142361442	292	KEL	ENSG00000197993	ENST00000355265	ENSP00000347409	P23276	KELL_HUMAN	c.875G>C	p.R292P	c.875G>C	p.Arg292Pro	c.875G>C	p.Arg292Pro	principal1	Y	1	YES	-	CGG	2	0	C	C/C	C/C	C/C	0.001	0.7849	D	0.013	0.63109	D	0.996	0.68779	D	0.961	0.70482	D	0.401012	0.04534
7	142954233	C	T	R	Q	rs201698610	7	142651320	7	142361442	292	KEL	ENSG00000197993	ENST00000355265	ENSP00000347409	P23276	KELL_HUMAN	c.875G>A	p.R292Q	c.875G>A	p.Arg292Gln	c.875G>A	p.Arg292Gln	principal1	Y	1	YES	-	CGG	2	0	C	C/C	C/C	C/C	0.128	0.26965	T	0.301	0.20293	T	0.728	0.42542	P	0.164	0.34953	B	0.401012	0.04534
7	142954234	G	A	R	W	rs371571715	7	142651321	7	142361443	292	KEL	ENSG00000197993	ENST00000355265	ENSP00000347409	P23276	KELL_HUMAN	c.874C>T	p.R292W	c.874C>T	p.Arg292Trp	c.874C>T	p.Arg292Trp	principal1	Y	1	YES	-	CGG	1	2	G	G/G	G/G	G/G	0	0.91255	D	0.002	0.79402	D	1	0.90584	D	0.986	0.76916	D	0.401012	0.04534
7	142954234	G	C	R	G	.	7	142651321	7	142361443	292	KEL	ENSG00000197993	ENST00000355265	ENSP00000347409	P23276	KELL_HUMAN	c.874C>G	p.R292G	c.874C>G	p.Arg292Gly	c.874C>G	p.Arg292Gly	principal1	Y	1	YES	-	CGG	1	2	G	G/G	G/G	G/G	0.001	0.7849	D	0.012	0.63918	D	0.975	0.58077	D	0.878	0.62312	P	0.401012	0.04534
7	142954240	C	A	E	X	.	7	142651327	7	142361449	290	KEL	ENSG00000197993	ENST00000355265	ENSP00000347409	P23276	KELL_HUMAN	c.868G>T	p.E290X	c.868G>T	p.Glu290*	c.868G>T	p.Glu290Ter	principal1	Y	1	YES	-	GAG	1	0	C	C/C	C/C	C/C	.	.	.	.	.	.	.	.	.	.	.	.	0.233459	0.15868
7	142954240	C	G	E	Q	rs537189264	7	142651327	7	142361449	290	KEL	ENSG00000197993	ENST00000355265	ENSP00000347409	P23276	KELL_HUMAN	c.868G>C	p.E290Q	c.868G>C	p.Glu290Gln	c.868G>C	p.Glu290Gln	principal1	Y	1	YES	-	GAG	1	0	C	C/C	C/C	C/C	0.139	0.25768	T	0.524	0.10317	T	0.023	0.18885	B	0.018	0.18489	B	0.233459	0.15868
7	142954240	C	T	E	K	rs537189264	7	142651327	7	142361449	290	KEL	ENSG00000197993	ENST00000355265	ENSP00000347409	P23276	KELL_HUMAN	c.868G>A	p.E290K	c.868G>A	p.Glu290Lys	c.868G>A	p.Glu290Lys	principal1	Y	1	YES	-	GAG	1	0	C	C/C	C/C	C/C	0.007	0.59928	D	0.159	0.31527	T	0.065	0.23521	B	0.055	0.25995	B	0.233459	0.15868
7	142954242	A	C	L	R	.	7	142651329	7	142361451	289	KEL	ENSG00000197993	ENST00000355265	ENSP00000347409	P23276	KELL_HUMAN	c.866T>G	p.L289R	c.866T>G	p.Leu289Arg	c.866T>G	p.Leu289Arg	principal1	Y	1	YES	-	CTG	2	0	A	A/A	A/A	A/A	0.094	0.31383	T	0.387	0.1565	T	0.876	0.48154	P	0.454	0.46241	P	0.747721	0.09725
7	142954242	A	G	L	P	.	7	142651329	7	142361451	289	KEL	ENSG00000197993	ENST00000355265	ENSP00000347409	P23276	KELL_HUMAN	c.866T>C	p.L289P	c.866T>C	p.Leu289Pro	c.866T>C	p.Leu289Pro	principal1	Y	1	YES	-	CTG	2	0	A	A/A	A/A	A/A	0.207	0.19854	T	0.272	0.22223	T	0.012	0.16265	B	0.011	0.15521	B	0.747721	0.09725
7	142954242	A	T	L	Q	rs751730769	7	142651329	7	142361451	289	KEL	ENSG00000197993	ENST00000355265	ENSP00000347409	P23276	KELL_HUMAN	c.866T>A	p.L289Q	c.866T>A	p.Leu289Gln	c.866T>A	p.Leu289Gln	principal1	Y	1	YES	-	CTG	2	0	A	A/A	A/A	A/A	1	0.00964	T	0.363	0.16815	T	0.051	0.22415	B	0.018	0.18489	B	0.747721	0.09725
7	142954246	G	A	P	S	.	7	142651333	7	142361455	288	KEL	ENSG00000197993	ENST00000355265	ENSP00000347409	P23276	KELL_HUMAN	c.862C>T	p.P288S	c.862C>T	p.Pro288Ser	c.862C>T	p.Pro288Ser	principal1	Y	1	YES	-	CCC	1	0	G	G/G	G/G	G/G	0.001	0.7849	D	0	0.92824	D	0.608	0.3954	P	0.277	0.40197	B	2.9e-05	0.55875
7	142954246	G	C	P	A	.	7	142651333	7	142361455	288	KEL	ENSG00000197993	ENST00000355265	ENSP00000347409	P23276	KELL_HUMAN	c.862C>G	p.P288A	c.862C>G	p.Pro288Ala	c.862C>G	p.Pro288Ala	principal1	Y	1	YES	-	CCC	1	0	G	G/G	G/G	G/G	0.002	0.72154	D	0	0.92824	D	0.896	0.49324	P	0.649	0.52426	P	2.9e-05	0.55875
7	142954246	G	T	P	T	rs963138924	7	142651333	7	142361455	288	KEL	ENSG00000197993	ENST00000355265	ENSP00000347409	P23276	KELL_HUMAN	c.862C>A	p.P288T	c.862C>A	p.Pro288Thr	c.862C>A	p.Pro288Thr	principal1	Y	1	YES	-	CCC	1	0	G	G/G	G/G	G/G	0.001	0.7849	D	0	0.92824	D	0.437	0.35811	B	0.277	0.40197	B	2.9e-05	0.55875
7	142954266	C	A	R	L	.	7	142651353	7	142361475	281	KEL	ENSG00000197993	ENST00000355265	ENSP00000347409	P23276	KELL_HUMAN	c.842G>T	p.R281L	c.842G>T	p.Arg281Leu	c.842G>T	p.Arg281Leu	principal1	Y	1	YES	-	CGG	2	0	C	C/C	C/C	C/C	0.191	0.21066	T	0.103	0.38305	T	0.087	0.24971	B	0.029	0.2154	B	0.715978	0.06285
7	142954266	C	G	R	P	.	7	142651353	7	142361475	281	KEL	ENSG00000197993	ENST00000355265	ENSP00000347409	P23276	KELL_HUMAN	c.842G>C	p.R281P	c.842G>C	p.Arg281Pro	c.842G>C	p.Arg281Pro	principal1	Y	1	YES	-	CGG	2	0	C	C/C	C/C	C/C	0.091	0.31834	T	0.094	0.39645	T	0.832	0.46138	P	0.333	0.42166	B	0.715978	0.06285
7	142954266	C	T	R	Q	rs61729036	7	142651353	7	142361475	281	KEL	ENSG00000197993	ENST00000355265	ENSP00000347409	P23276	KELL_HUMAN	c.842G>A	p.R281Q	c.842G>A	p.Arg281Gln	c.842G>A	p.Arg281Gln	principal1	Y	1	YES	-	CGG	2	0	C	C/C	C/C	C/C	1	0.00964	T	0.782	0.04302	T	0.01	0.15535	B	0.002	0.06944	B	0.715978	0.06285
7	142954267	G	A	R	W	rs8176059	7	142651354	7	142361476	281	KEL	ENSG00000197993	ENST00000355265	ENSP00000347409	P23276	KELL_HUMAN	c.841C>T	p.R281W	c.841C>T	p.Arg281Trp	c.841C>T	p.Arg281Trp	principal1	Y	1	YES	-	CGG	1	2	G	G/G	G/G	G/G	0.011	0.5553	D	0.017	0.60337	D	0.998	0.7322	D	0.663	0.52893	P	0.715978	0.06285
7	142954267	G	C	R	G	.	7	142651354	7	142361476	281	KEL	ENSG00000197993	ENST00000355265	ENSP00000347409	P23276	KELL_HUMAN	c.841C>G	p.R281G	c.841C>G	p.Arg281Gly	c.841C>G	p.Arg281Gly	principal1	Y	1	YES	-	CGG	1	2	G	G/G	G/G	G/G	0.106	0.29688	T	0.143	0.33219	T	0.503	0.37206	P	0.148	0.34065	B	0.715978	0.06285
7	142954274	G	C	I	M	rs778692006	7	142651361	7	142361483	278	KEL	ENSG00000197993	ENST00000355265	ENSP00000347409	P23276	KELL_HUMAN	c.834C>G	p.I278M	c.834C>G	p.Ile278Met	c.834C>G	p.Ile278Met	principal1	Y	1	YES	-	ATC	3	3	G	G/G	G/G	G/G	0.027	0.46513	D	0.044	0.49663	D	0.966	0.56202	D	0.77	0.56828	P	0.035114	0.24685
7	142954276	T	A	I	F	.	7	142651363	7	142361485	278	KEL	ENSG00000197993	ENST00000355265	ENSP00000347409	P23276	KELL_HUMAN	c.832A>T	p.I278F	c.832A>T	p.Ile278Phe	c.832A>T	p.Ile278Phe	principal1	Y	1	YES	-	ATC	1	0	T	T/T	T/T	T/T	1	0.00964	T	0.645	0.06859	T	0.002	0.09854	B	0.005	0.11217	B	0.035114	0.24685
7	142954276	T	C	I	V	rs150259463	7	142651363	7	142361485	278	KEL	ENSG00000197993	ENST00000355265	ENSP00000347409	P23276	KELL_HUMAN	c.832A>G	p.I278V	c.832A>G	p.Ile278Val	c.832A>G	p.Ile278Val	principal1	Y	1	YES	-	ATC	1	0	T	T/T	T/T	T/T	0.024	0.47745	D	0.125	0.3533	T	0.625	0.40054	P	0.192	0.36449	B	0.035114	0.24685
7	142954276	T	G	I	L	rs150259463	7	142651363	7	142361485	278	KEL	ENSG00000197993	ENST00000355265	ENSP00000347409	P23276	KELL_HUMAN	c.832A>C	p.I278L	c.832A>C	p.Ile278Leu	c.832A>C	p.Ile278Leu	principal1	Y	1	YES	-	ATC	1	0	T	T/T	T/T	T/T	0.61	0.05468	T	0.211	0.26631	T	0.062	0.23277	B	0.055	0.25995	B	0.035114	0.24685
7	142954282	T	A	I	F	.	7	142651369	7	142361491	276	KEL	ENSG00000197993	ENST00000355265	ENSP00000347409	P23276	KELL_HUMAN	c.826A>T	p.I276F	c.826A>T	p.Ile276Phe	c.826A>T	p.Ile276Phe	principal1	Y	1	YES	-	ATC	1	0	T	T/T	T/T	T/T	0.036	0.43393	D	0.092	0.39954	T	0.099	0.25639	B	0.038	0.23361	B	0.051988	0.22933
7	142954282	T	C	I	V	rs777567115	7	142651369	7	142361491	276	KEL	ENSG00000197993	ENST00000355265	ENSP00000347409	P23276	KELL_HUMAN	c.826A>G	p.I276V	c.826A>G	p.Ile276Val	c.826A>G	p.Ile276Val	principal1	Y	1	YES	-	ATC	1	0	T	T/T	T/T	T/T	0.094	0.31383	T	0.072	0.43344	T	0.007	0.14184	B	0.01	0.14941	B	0.051988	0.22933
7	142954282	T	G	I	L	.	7	142651369	7	142361491	276	KEL	ENSG00000197993	ENST00000355265	ENSP00000347409	P23276	KELL_HUMAN	c.826A>C	p.I276L	c.826A>C	p.Ile276Leu	c.826A>C	p.Ile276Leu	principal1	Y	1	YES	-	ATC	1	0	T	T/T	T/T	T/T	1	0.00964	T	0.796	0.04117	T	0.001	0.07471	B	0.002	0.06944	B	0.051988	0.22933
7	142954284	G	A	S	L	rs746723170	7	142651371	7	142361493	275	KEL	ENSG00000197993	ENST00000355265	ENSP00000347409	P23276	KELL_HUMAN	c.824C>T	p.S275L	c.824C>T	p.Ser275Leu	c.824C>T	p.Ser275Leu	principal1	Y	1	YES	-	TCA	2	0	G	G/G	G/G	G/G	0.339	0.12754	T	0.005	0.72224	D	0.065	0.23521	B	0.055	0.25995	B	0.001023	0.40562
7	142954284	G	C	S	X	.	7	142651371	7	142361493	275	KEL	ENSG00000197993	ENST00000355265	ENSP00000347409	P23276	KELL_HUMAN	c.824C>G	p.S275X	c.824C>G	p.Ser275*	c.824C>G	p.Ser275Ter	principal1	Y	1	YES	-	TCA	2	0	G	G/G	G/G	G/G	.	.	.	.	.	.	.	.	.	.	.	.	0.001023	0.40562
7	142954284	G	T	S	X	.	7	142651371	7	142361493	275	KEL	ENSG00000197993	ENST00000355265	ENSP00000347409	P23276	KELL_HUMAN	c.824C>A	p.S275X	c.824C>A	p.Ser275*	c.824C>A	p.Ser275Ter	principal1	Y	1	YES	-	TCA	2	0	G	G/G	G/G	G/G	.	.	.	.	.	.	.	.	.	.	.	.	0.001023	0.40562
7	142954293	G	A	S	F	.	7	142651380	7	142361502	272	KEL	ENSG00000197993	ENST00000355265	ENSP00000347409	P23276	KELL_HUMAN	c.815C>T	p.S272F	c.815C>T	p.Ser272Phe	c.815C>T	p.Ser272Phe	principal1	Y	1	YES	-	TCT	2	0	G	G/G	G/G	G/G	0.007	0.59928	D	0.004	0.7415	D	0	0.02946	B	0	0.01387	B	0.031651	0.25138
7	142954293	G	C	S	C	rs776162583	7	142651380	7	142361502	272	KEL	ENSG00000197993	ENST00000355265	ENSP00000347409	P23276	KELL_HUMAN	c.815C>G	p.S272C	c.815C>G	p.Ser272Cys	c.815C>G	p.Ser272Cys	principal1	Y	1	YES	-	TCT	2	0	G	G/G	G/G	G/G	0.017	0.51248	D	0.009	0.66756	D	0.001	0.07471	B	0	0.01387	B	0.031651	0.25138
7	142954293	G	T	S	Y	.	7	142651380	7	142361502	272	KEL	ENSG00000197993	ENST00000355265	ENSP00000347409	P23276	KELL_HUMAN	c.815C>A	p.S272Y	c.815C>A	p.Ser272Tyr	c.815C>A	p.Ser272Tyr	principal1	Y	1	YES	-	TCT	2	0	G	G/G	G/G	G/G	0.007	0.59928	D	0.003	0.76473	D	0.011	0.15914	B	0.004	0.1009	B	0.031651	0.25138
7	142954306	C	A	V	L	rs541247492	7	142651393	7	142361515	268	KEL	ENSG00000197993	ENST00000355265	ENSP00000347409	P23276	KELL_HUMAN	c.802G>T	p.V268L	c.802G>T	p.Val268Leu	c.802G>T	p.Val268Leu	principal1	Y	1	YES	-	GTG	1	0	C	C/C	C/C	C/C	0.073	0.348	T	0.351	0.17425	T	0.021	0.18474	B	0.025	0.20508	B	0.066927	0.21776
7	142954306	C	G	V	L	.	7	142651393	7	142361515	268	KEL	ENSG00000197993	ENST00000355265	ENSP00000347409	P23276	KELL_HUMAN	c.802G>C	p.V268L	c.802G>C	p.Val268Leu	c.802G>C	p.Val268Leu	principal1	Y	1	YES	-	GTG	1	0	C	C/C	C/C	C/C	0.073	0.348	T	0.351	0.17425	T	0.021	0.18474	B	0.025	0.20508	B	0.066927	0.21776
7	142954306	C	T	V	M	.	7	142651393	7	142361515	268	KEL	ENSG00000197993	ENST00000355265	ENSP00000347409	P23276	KELL_HUMAN	c.802G>A	p.V268M	c.802G>A	p.Val268Met	c.802G>A	p.Val268Met	principal1	Y	1	YES	-	GTG	1	0	C	C/C	C/C	C/C	0.009	0.5748	D	0.088	0.40586	T	0.989	0.62824	D	0.832	0.5973	P	0.066927	0.21776
7	142954320	C	A	G	V	.	7	142651407	7	142361529	263	KEL	ENSG00000197993	ENST00000355265	ENSP00000347409	P23276	KELL_HUMAN	c.788G>T	p.G263V	c.788G>T	p.Gly263Val	c.788G>T	p.Gly263Val	principal1	Y	1	YES	-	GGA	2	0	C	C/C	C/C	C/C	0.001	0.7849	D	0.008	0.6789	D	0.76	0.43524	P	0.484	0.47189	P	0.001174	0.39978
7	142954320	C	G	G	A	rs775889759	7	142651407	7	142361529	263	KEL	ENSG00000197993	ENST00000355265	ENSP00000347409	P23276	KELL_HUMAN	c.788G>C	p.G263A	c.788G>C	p.Gly263Ala	c.788G>C	p.Gly263Ala	principal1	Y	1	YES	-	GGA	2	0	C	C/C	C/C	C/C	0.004	0.65419	D	0.052	0.47581	T	0.885	0.48692	P	0.484	0.47189	P	0.001174	0.39978
7	142954320	C	T	G	E	.	7	142651407	7	142361529	263	KEL	ENSG00000197993	ENST00000355265	ENSP00000347409	P23276	KELL_HUMAN	c.788G>A	p.G263E	c.788G>A	p.Gly263Glu	c.788G>A	p.Gly263Glu	principal1	Y	1	YES	-	GGA	2	0	C	C/C	C/C	C/C	0.001	0.7849	D	0.008	0.6789	D	0.982	0.60036	D	0.824	0.59271	P	0.001174	0.39978
7	142954321	C	A	G	X	.	7	142651408	7	142361530	263	KEL	ENSG00000197993	ENST00000355265	ENSP00000347409	P23276	KELL_HUMAN	c.787G>T	p.G263X	c.787G>T	p.Gly263*	c.787G>T	p.Gly263Ter	principal1	Y	1	YES	-	GGA	1	0	C	C/C	C/C	C/C	.	.	.	.	.	.	.	.	.	.	.	.	0.001174	0.39978
7	142954321	C	G	G	R	.	7	142651408	7	142361530	263	KEL	ENSG00000197993	ENST00000355265	ENSP00000347409	P23276	KELL_HUMAN	c.787G>C	p.G263R	c.787G>C	p.Gly263Arg	c.787G>C	p.Gly263Arg	principal1	Y	1	YES	-	GGA	1	0	C	C/C	C/C	C/C	0	0.91255	D	0.005	0.72224	D	0.982	0.60036	D	0.906	0.64351	P	0.001174	0.39978
7	142954321	C	T	G	R	.	7	142651408	7	142361530	263	KEL	ENSG00000197993	ENST00000355265	ENSP00000347409	P23276	KELL_HUMAN	c.787G>A	p.G263R	c.787G>A	p.Gly263Arg	c.787G>A	p.Gly263Arg	principal1	Y	1	YES	-	GGA	1	0	C	C/C	C/C	C/C	0	0.91255	D	0.005	0.72224	D	0.982	0.60036	D	0.906	0.64351	P	0.001174	0.39978
7	142954328	C	A	L	F	.	7	142651415	7	142361537	260	KEL	ENSG00000197993	ENST00000355265	ENSP00000347409	P23276	KELL_HUMAN	c.780G>T	p.L260F	c.780G>T	p.Leu260Phe	c.780G>T	p.Leu260Phe	principal1	Y	1	YES	-	TTG	3	2	C	C/C	C/C	C/C	0.017	0.51248	D	0	0.92824	D	0.948	0.5362	P	0.82	0.59072	P	0.000652	0.42656
7	142954328	C	G	L	F	rs1235779167	7	142651415	7	142361537	260	KEL	ENSG00000197993	ENST00000355265	ENSP00000347409	P23276	KELL_HUMAN	c.780G>C	p.L260F	c.780G>C	p.Leu260Phe	c.780G>C	p.Leu260Phe	principal1	Y	1	YES	-	TTG	3	2	C	C/C	C/C	C/C	0.017	0.51248	D	0	0.92824	D	0.948	0.5362	P	0.82	0.59072	P	0.000652	0.42656
7	142954344	T	A	N	I	.	7	142651431	7	142361553	255	KEL	ENSG00000197993	ENST00000355265	ENSP00000347409	P23276	KELL_HUMAN	c.764A>T	p.N255I	c.764A>T	p.Asn255Ile	c.764A>T	p.Asn255Ile	principal1	Y	1	YES	-	AAT	2	0	T	T/T	T/T	T/T	0.095	0.31235	T	0.155	0.31936	T	0.863	0.47474	P	0.438	0.45631	B	0.080124	0.20943
7	142954344	T	C	N	S	.	7	142651431	7	142361553	255	KEL	ENSG00000197993	ENST00000355265	ENSP00000347409	P23276	KELL_HUMAN	c.764A>G	p.N255S	c.764A>G	p.Asn255Ser	c.764A>G	p.Asn255Ser	principal1	Y	1	YES	-	AAT	2	0	T	T/T	T/T	T/T	0.777	0.03317	T	0.424	0.13953	T	0.023	0.18885	B	0.012	0.16012	B	0.080124	0.20943
7	142954344	T	G	N	T	rs751955550	7	142651431	7	142361553	255	KEL	ENSG00000197993	ENST00000355265	ENSP00000347409	P23276	KELL_HUMAN	c.764A>C	p.N255T	c.764A>C	p.Asn255Thr	c.764A>C	p.Asn255Thr	principal1	Y	1	YES	-	AAT	2	0	T	T/T	T/T	T/T	1	0.00964	T	0.35	0.17478	T	0.27	0.31762	B	0.136	0.3327	B	0.080124	0.20943
7	142954347	A	C	L	R	.	7	142651434	7	142361556	254;184	KEL;KEL	ENSG00000197993;ENSG00000197993	ENST00000355265;ENST00000476829	ENSP00000347409;ENSP00000419889	P23276;E9PHG0	KELL_HUMAN;E9PHG0_HUMAN	c.761T>G;.	p.L254R;.	c.761T>G;c.551T>G	p.Leu254Arg;p.Leu184Arg	c.761T>G;c.551T>G	p.Leu254Arg;p.Leu184Arg	principal1;.	Y;.	1;3	YES;.	-;-	CTG;CTG	2;2	0;0	A	A/A	A/A	A/A	0.0;0.0	0.91255	D;D	0.0;.	0.92824	D;.	0.999;.	0.77913	D;.	0.981;.	0.75168	D;.	0.000368	0.45194
7	142954347	A	G	L	P	rs1426256312	7	142651434	7	142361556	254;184	KEL;KEL	ENSG00000197993;ENSG00000197993	ENST00000355265;ENST00000476829	ENSP00000347409;ENSP00000419889	P23276;E9PHG0	KELL_HUMAN;E9PHG0_HUMAN	c.761T>C;.	p.L254P;.	c.761T>C;c.551T>C	p.Leu254Pro;p.Leu184Pro	c.761T>C;c.551T>C	p.Leu254Pro;p.Leu184Pro	principal1;.	Y;.	1;3	YES;.	-;-	CTG;CTG	2;2	0;0	A	A/A	A/A	A/A	0.001;0.0	0.91255	D;D	0.0;.	0.92824	D;.	0.999;.	0.77913	D;.	0.981;.	0.75168	D;.	0.000368	0.45194
7	142954347	A	T	L	Q	.	7	142651434	7	142361556	254;184	KEL;KEL	ENSG00000197993;ENSG00000197993	ENST00000355265;ENST00000476829	ENSP00000347409;ENSP00000419889	P23276;E9PHG0	KELL_HUMAN;E9PHG0_HUMAN	c.761T>A;.	p.L254Q;.	c.761T>A;c.551T>A	p.Leu254Gln;p.Leu184Gln	c.761T>A;c.551T>A	p.Leu254Gln;p.Leu184Gln	principal1;.	Y;.	1;3	YES;.	-;-	CTG;CTG	2;2	0;0	A	A/A	A/A	A/A	0.001;0.0	0.91255	D;D	0.0;.	0.92824	D;.	0.999;.	0.77913	D;.	0.986;.	0.76916	D;.	0.000368	0.45194
7	142954348	G	C	L	V	rs762192284	7	142651435	7	142361557	254;184	KEL;KEL	ENSG00000197993;ENSG00000197993	ENST00000355265;ENST00000476829	ENSP00000347409;ENSP00000419889	P23276;E9PHG0	KELL_HUMAN;E9PHG0_HUMAN	c.760C>G;.	p.L254V;.	c.760C>G;c.550C>G	p.Leu254Val;p.Leu184Val	c.760C>G;c.550C>G	p.Leu254Val;p.Leu184Val	principal1;.	Y;.	1;3	YES;.	-;-	CTG;CTG	1;1	2;2	G	G/G	G/G	G/G	0.004;0.0	0.91255	D;D	0.0;.	0.92824	D;.	0.817;.	0.45613	P;.	0.499;.	0.47621	P;.	0.000368	0.45194
7	142954348	G	T	L	M	rs762192284	7	142651435	7	142361557	254;184	KEL;KEL	ENSG00000197993;ENSG00000197993	ENST00000355265;ENST00000476829	ENSP00000347409;ENSP00000419889	P23276;E9PHG0	KELL_HUMAN;E9PHG0_HUMAN	c.760C>A;.	p.L254M;.	c.760C>A;c.550C>A	p.Leu254Met;p.Leu184Met	c.760C>A;c.550C>A	p.Leu254Met;p.Leu184Met	principal1;.	Y;.	1;3	YES;.	-;-	CTG;CTG	1;1	2;2	G	G/G	G/G	G/G	1.0;0.0	0.91255	T;D	0.0;.	0.92824	D;.	0.999;.	0.77913	D;.	0.981;.	0.75168	D;.	0.000368	0.45194
7	142954350	T	A	Y	F	.	7	142651437	7	142361559	253;183	KEL;KEL	ENSG00000197993;ENSG00000197993	ENST00000355265;ENST00000476829	ENSP00000347409;ENSP00000419889	P23276;E9PHG0	KELL_HUMAN;E9PHG0_HUMAN	c.758A>T;.	p.Y253F;.	c.758A>T;c.548A>T	p.Tyr253Phe;p.Tyr183Phe	c.758A>T;c.548A>T	p.Tyr253Phe;p.Tyr183Phe	principal1;.	Y;.	1;3	YES;.	-;-	TAC;TAC	2;2	0;0	T	T/T	T/T	T/T	0.121;0.91	0.27783	T;T	0.0;.	0.92824	D;.	0.677;.	0.4133	P;.	0.241;.	0.38645	B;.	6.3e-05	0.52346
7	142954350	T	C	Y	C	.	7	142651437	7	142361559	253;183	KEL;KEL	ENSG00000197993;ENSG00000197993	ENST00000355265;ENST00000476829	ENSP00000347409;ENSP00000419889	P23276;E9PHG0	KELL_HUMAN;E9PHG0_HUMAN	c.758A>G;.	p.Y253C;.	c.758A>G;c.548A>G	p.Tyr253Cys;p.Tyr183Cys	c.758A>G;c.548A>G	p.Tyr253Cys;p.Tyr183Cys	principal1;.	Y;.	1;3	YES;.	-;-	TAC;TAC	2;2	0;0	T	T/T	T/T	T/T	0.0;0.168	0.91255	D;T	0.0;.	0.92824	D;.	0.999;.	0.77913	D;.	0.956;.	0.69739	D;.	6.3e-05	0.52346
7	142954350	T	G	Y	S	.	7	142651437	7	142361559	253;183	KEL;KEL	ENSG00000197993;ENSG00000197993	ENST00000355265;ENST00000476829	ENSP00000347409;ENSP00000419889	P23276;E9PHG0	KELL_HUMAN;E9PHG0_HUMAN	c.758A>C;.	p.Y253S;.	c.758A>C;c.548A>C	p.Tyr253Ser;p.Tyr183Ser	c.758A>C;c.548A>C	p.Tyr253Ser;p.Tyr183Ser	principal1;.	Y;.	1;3	YES;.	-;-	TAC;TAC	2;2	0;0	T	T/T	T/T	T/T	0.0;0.596	0.91255	D;T	0.0;.	0.92824	D;.	0.808;.	0.45299	P;.	0.241;.	0.38645	B;.	6.3e-05	0.52346
7	142954363	C	A	E	X	.	7	142651450	7	142361572	249;179	KEL;KEL	ENSG00000197993;ENSG00000197993	ENST00000355265;ENST00000476829	ENSP00000347409;ENSP00000419889	P23276;E9PHG0	KELL_HUMAN;E9PHG0_HUMAN	c.745G>T;.	p.E249X;.	c.745G>T;c.535G>T	p.Glu249*;p.Glu179*	c.745G>T;c.535G>T	p.Glu249Ter;p.Glu179Ter	principal1;.	Y;.	1;3	YES;.	-;-	GAA;GAA	1;1	0;0	C	C/C	C/C	C/C	.;.	.	.;.	.;.	.	.;.	.;.	.	.;.	.;.	.	.;.	0.022798	0.26566
7	142954363	C	G	E	Q	.	7	142651450	7	142361572	249;179	KEL;KEL	ENSG00000197993;ENSG00000197993	ENST00000355265;ENST00000476829	ENSP00000347409;ENSP00000419889	P23276;E9PHG0	KELL_HUMAN;E9PHG0_HUMAN	c.745G>C;.	p.E249Q;.	c.745G>C;c.535G>C	p.Glu249Gln;p.Glu179Gln	c.745G>C;c.535G>C	p.Glu249Gln;p.Glu179Gln	principal1;.	Y;.	1;3	YES;.	-;-	GAA;GAA	1;1	0;0	C	C/C	C/C	C/C	0.164;0.308	0.2336	T;T	0.19;.	0.28482	T;.	0.483;.	0.36807	P;.	0.174;.	0.3554	B;.	0.022798	0.26566
7	142954363	C	T	E	K	rs61729042	7	142651450	7	142361572	249;179	KEL;KEL	ENSG00000197993;ENSG00000197993	ENST00000355265;ENST00000476829	ENSP00000347409;ENSP00000419889	P23276;E9PHG0	KELL_HUMAN;E9PHG0_HUMAN	c.745G>A;.	p.E249K;.	c.745G>A;c.535G>A	p.Glu249Lys;p.Glu179Lys	c.745G>A;c.535G>A	p.Glu249Lys;p.Glu179Lys	principal1;.	Y;.	1;3	YES;.	-;-	GAA;GAA	1;1	0;0	C	C/C	C/C	C/C	0.071;0.349	0.35165	T;T	0.222;.	0.25748	T;.	0.912;.	0.50421	P;.	0.498;.	0.47596	P;.	0.022798	0.26566
7	142954365	C	A	R	L	.	7	142651452	7	142361574	248;178	KEL;KEL	ENSG00000197993;ENSG00000197993	ENST00000355265;ENST00000476829	ENSP00000347409;ENSP00000419889	P23276;E9PHG0	KELL_HUMAN;E9PHG0_HUMAN	c.743G>T;.	p.R248L;.	c.743G>T;c.533G>T	p.Arg248Leu;p.Arg178Leu	c.743G>T;c.533G>T	p.Arg248Leu;p.Arg178Leu	principal1;.	Y;.	1;3	YES;.	-;-	CGG;CGG	2;2	0;0	C	C/C	C/C	C/C	0.093;0.23	0.31532	T;T	0.0;.	0.92824	D;.	0.996;.	0.68779	D;.	0.94;.	0.6756	D;.	7.6e-05	0.52346
7	142954365	C	G	R	P	.	7	142651452	7	142361574	248;178	KEL;KEL	ENSG00000197993;ENSG00000197993	ENST00000355265;ENST00000476829	ENSP00000347409;ENSP00000419889	P23276;E9PHG0	KELL_HUMAN;E9PHG0_HUMAN	c.743G>C;.	p.R248P;.	c.743G>C;c.533G>C	p.Arg248Pro;p.Arg178Pro	c.743G>C;c.533G>C	p.Arg248Pro;p.Arg178Pro	principal1;.	Y;.	1;3	YES;.	-;-	CGG;CGG	2;2	0;0	C	C/C	C/C	C/C	0.175;0.286	0.224	T;T	0.0;.	0.92824	D;.	1.0;.	0.90584	D;.	0.988;.	0.77976	D;.	7.6e-05	0.52346
7	142954365	C	T	R	Q	rs61729040	7	142651452	7	142361574	248;178	KEL;KEL	ENSG00000197993;ENSG00000197993	ENST00000355265;ENST00000476829	ENSP00000347409;ENSP00000419889	P23276;E9PHG0	KELL_HUMAN;E9PHG0_HUMAN	c.743G>A;.	p.R248Q;.	c.743G>A;c.533G>A	p.Arg248Gln;p.Arg178Gln	c.743G>A;c.533G>A	p.Arg248Gln;p.Arg178Gln	principal1;.	Y;.	1;3	YES;.	-;-	CGG;CGG	2;2	0;0	C	C/C	C/C	C/C	0.219;0.411	0.19023	T;T	0.0;.	0.92824	D;.	1.0;.	0.90584	D;.	0.968;.	0.71741	D;.	7.6e-05	0.52346
7	142954366	G	A	R	W	rs61728832	7	142651453	7	142361575	248;178	KEL;KEL	ENSG00000197993;ENSG00000197993	ENST00000355265;ENST00000476829	ENSP00000347409;ENSP00000419889	P23276;E9PHG0	KELL_HUMAN;E9PHG0_HUMAN	c.742C>T;.	p.R248W;.	c.742C>T;c.532C>T	p.Arg248Trp;p.Arg178Trp	c.742C>T;c.532C>T	p.Arg248Trp;p.Arg178Trp	principal1;.	Y;.	1;3	YES;.	-;-	CGG;CGG	1;1	2;2	G	G/G	G/G	G/G	0.025;0.043	0.4732	D;D	0.0;.	0.92824	D;.	1.0;.	0.90584	D;.	0.984;.	0.76113	D;.	7.6e-05	0.52346
7	142954366	G	C	R	G	.	7	142651453	7	142361575	248;178	KEL;KEL	ENSG00000197993;ENSG00000197993	ENST00000355265;ENST00000476829	ENSP00000347409;ENSP00000419889	P23276;E9PHG0	KELL_HUMAN;E9PHG0_HUMAN	c.742C>G;.	p.R248G;.	c.742C>G;c.532C>G	p.Arg248Gly;p.Arg178Gly	c.742C>G;c.532C>G	p.Arg248Gly;p.Arg178Gly	principal1;.	Y;.	1;3	YES;.	-;-	CGG;CGG	1;1	2;2	G	G/G	G/G	G/G	0.448;0.577	0.09048	T;T	0.0;.	0.92824	D;.	0.999;.	0.77913	D;.	0.973;.	0.72923	D;.	7.6e-05	0.52346
7	142954474	G	C	I	M	rs141744324	7	142651561	7	142361683	242	KEL	ENSG00000197993	ENST00000355265	ENSP00000347409	P23276	KELL_HUMAN	c.726C>G	p.I242M	c.726C>G	p.Ile242Met	c.726C>G	p.Ile242Met	principal1	Y	1	YES	-	ATC	3	3	G	G/G	G/G	G/G	0.21	0.19639	T	0.131	0.34596	T	0.104	0.25941	B	0.031	0.21939	B	0.892442	0.08678
7	142954494	G	A	Q	X	rs767742252	7	142651581	7	142361703	236	KEL	ENSG00000197993	ENST00000355265	ENSP00000347409	P23276	KELL_HUMAN	c.706C>T	p.Q236X	c.706C>T	p.Gln236*	c.706C>T	p.Gln236Ter	principal1	Y	1	YES	-	CAA	1	0	G	G/G	G/G	G/G	.	.	.	.	.	.	.	.	.	.	.	.	0.267882	0.15185
7	142954494	G	C	Q	E	rs767742252	7	142651581	7	142361703	236	KEL	ENSG00000197993	ENST00000355265	ENSP00000347409	P23276	KELL_HUMAN	c.706C>G	p.Q236E	c.706C>G	p.Gln236Glu	c.706C>G	p.Gln236Glu	principal1	Y	1	YES	-	CAA	1	0	G	G/G	G/G	G/G	0.188	0.21304	T	0.23	0.25135	T	0.065	0.23521	B	0.037	0.23121	B	0.267882	0.15185
7	142954494	G	T	Q	K	.	7	142651581	7	142361703	236	KEL	ENSG00000197993	ENST00000355265	ENSP00000347409	P23276	KELL_HUMAN	c.706C>A	p.Q236K	c.706C>A	p.Gln236Lys	c.706C>A	p.Gln236Lys	principal1	Y	1	YES	-	CAA	1	0	G	G/G	G/G	G/G	0.863	0.02652	T	0.265	0.22694	T	0.001	0.07471	B	0.005	0.11217	B	0.267882	0.15185
7	142954507	A	C	D	E	.	7	142651594	7	142361716	231	KEL	ENSG00000197993	ENST00000355265	ENSP00000347409	P23276	KELL_HUMAN	c.693T>G	p.D231E	c.693T>G	p.Asp231Glu	c.693T>G	p.Asp231Glu	principal1	Y	1	YES	-	GAT	3	2	A	A/A	A/A	A/A	0.088	0.32296	T	0.369	0.16522	T	0.005	0.12996	B	0.011	0.15521	B	0.009165	0.30485
7	142954507	A	T	D	E	rs182587934	7	142651594	7	142361716	231	KEL	ENSG00000197993	ENST00000355265	ENSP00000347409	P23276	KELL_HUMAN	c.693T>A	p.D231E	c.693T>A	p.Asp231Glu	c.693T>A	p.Asp231Glu	principal1	Y	1	YES	-	GAT	3	2	A	A/A	A/A	A/A	0.088	0.32296	T	0.369	0.16522	T	0.005	0.12996	B	0.011	0.15521	B	0.009165	0.30485
7	142954526	A	C	I	R	.	7	142651613	7	142361735	225	KEL	ENSG00000197993	ENST00000355265	ENSP00000347409	P23276	KELL_HUMAN	c.674T>G	p.I225R	c.674T>G	p.Ile225Arg	c.674T>G	p.Ile225Arg	principal1	Y	1	YES	-	ATA	2	0	A	A/A	A/A	A/A	0	0.91255	D	0	0.92824	D	1	0.90584	D	0.996	0.84481	D	1e-05	0.62929
7	142954526	A	G	I	T	rs757079059	7	142651613	7	142361735	225	KEL	ENSG00000197993	ENST00000355265	ENSP00000347409	P23276	KELL_HUMAN	c.674T>C	p.I225T	c.674T>C	p.Ile225Thr	c.674T>C	p.Ile225Thr	principal1	Y	1	YES	-	ATA	2	0	A	A/A	A/A	A/A	0.001	0.7849	D	0	0.92824	D	1	0.90584	D	0.995	0.8317	D	1e-05	0.62929
7	142954526	A	T	I	K	.	7	142651613	7	142361735	225	KEL	ENSG00000197993	ENST00000355265	ENSP00000347409	P23276	KELL_HUMAN	c.674T>A	p.I225K	c.674T>A	p.Ile225Lys	c.674T>A	p.Ile225Lys	principal1	Y	1	YES	-	ATA	2	0	A	A/A	A/A	A/A	0	0.91255	D	0	0.92824	D	1	0.90584	D	0.996	0.84481	D	1e-05	0.62929
7	142957837	G	A	P	L	rs773753658	7	142654924	7	142365046	221	KEL	ENSG00000197993	ENST00000355265	ENSP00000347409	P23276	KELL_HUMAN	c.662C>T	p.P221L	c.662C>T	p.Pro221Leu	c.662C>T	p.Pro221Leu	principal1	Y	1	YES	-	CCA	2	0	G	G/G	G/G	G/G	0.013	0.539	D	0.027	0.55341	D	0.998	0.7322	D	0.943	0.67921	D	0.109876	0.19466
7	142957837	G	C	P	R	.	7	142654924	7	142365046	221	KEL	ENSG00000197993	ENST00000355265	ENSP00000347409	P23276	KELL_HUMAN	c.662C>G	p.P221R	c.662C>G	p.Pro221Arg	c.662C>G	p.Pro221Arg	principal1	Y	1	YES	-	CCA	2	0	G	G/G	G/G	G/G	0.037	0.43085	D	0.052	0.47581	T	0.994	0.66517	D	0.917	0.65306	D	0.109876	0.19466
7	142957837	G	T	P	Q	.	7	142654924	7	142365046	221	KEL	ENSG00000197993	ENST00000355265	ENSP00000347409	P23276	KELL_HUMAN	c.662C>A	p.P221Q	c.662C>A	p.Pro221Gln	c.662C>A	p.Pro221Gln	principal1	Y	1	YES	-	CCA	2	0	G	G/G	G/G	G/G	0.045	0.40832	D	0.053	0.47336	T	0.998	0.7322	D	0.961	0.70482	D	0.109876	0.19466
7	142957838	G	A	P	S	rs1333534395	7	142654925	7	142365047	221	KEL	ENSG00000197993	ENST00000355265	ENSP00000347409	P23276	KELL_HUMAN	c.661C>T	p.P221S	c.661C>T	p.Pro221Ser	c.661C>T	p.Pro221Ser	principal1	Y	1	YES	-	CCA	1	0	G	G/G	G/G	G/G	0.126	0.27194	T	0.156	0.31833	T	0.959	0.55135	D	0.777	0.57175	P	0.109876	0.19466
7	142957838	G	C	P	A	.	7	142654925	7	142365047	221	KEL	ENSG00000197993	ENST00000355265	ENSP00000347409	P23276	KELL_HUMAN	c.661C>G	p.P221A	c.661C>G	p.Pro221Ala	c.661C>G	p.Pro221Ala	principal1	Y	1	YES	-	CCA	1	0	G	G/G	G/G	G/G	0.051	0.39334	T	0.113	0.36901	T	0.979	0.59044	D	0.828	0.59497	P	0.109876	0.19466
7	142957838	G	T	P	T	.	7	142654925	7	142365047	221	KEL	ENSG00000197993	ENST00000355265	ENSP00000347409	P23276	KELL_HUMAN	c.661C>A	p.P221T	c.661C>A	p.Pro221Thr	c.661C>A	p.Pro221Thr	principal1	Y	1	YES	-	CCA	1	0	G	G/G	G/G	G/G	0.051	0.39334	T	0.085	0.41074	T	0.979	0.59044	D	0.871	0.61869	P	0.109876	0.19466
7	142957840	G	A	T	I	rs1390839726	7	142654927	7	142365049	220	KEL	ENSG00000197993	ENST00000355265	ENSP00000347409	P23276	KELL_HUMAN	c.659C>T	p.T220I	c.659C>T	p.Thr220Ile	c.659C>T	p.Thr220Ile	principal1	Y	1	YES	-	ACA	2	0	G	G/G	G/G	G/G	0.003	0.68238	D	0.172	0.30241	T	0.669	0.41149	P	0.335	0.42239	B	0.190299	0.16865
7	142957840	G	C	T	R	.	7	142654927	7	142365049	220	KEL	ENSG00000197993	ENST00000355265	ENSP00000347409	P23276	KELL_HUMAN	c.659C>G	p.T220R	c.659C>G	p.Thr220Arg	c.659C>G	p.Thr220Arg	principal1	Y	1	YES	-	ACA	2	0	G	G/G	G/G	G/G	0.014	0.53172	D	0.019	0.59159	D	0.136	0.27347	B	0.055	0.25995	B	0.190299	0.16865
7	142957840	G	T	T	K	.	7	142654927	7	142365049	220	KEL	ENSG00000197993	ENST00000355265	ENSP00000347409	P23276	KELL_HUMAN	c.659C>A	p.T220K	c.659C>A	p.Thr220Lys	c.659C>A	p.Thr220Lys	principal1	Y	1	YES	-	ACA	2	0	G	G/G	G/G	G/G	0.097	0.30943	T	0.024	0.5664	D	0.801	0.45051	P	0.412	0.44859	B	0.190299	0.16865
7	142957849	G	A	S	F	rs771153437	7	142654936	7	142365058	217	KEL	ENSG00000197993	ENST00000355265	ENSP00000347409	P23276	KELL_HUMAN	c.650C>T	p.S217F	c.650C>T	p.Ser217Phe	c.650C>T	p.Ser217Phe	principal1	Y	1	YES	-	TCT	2	0	G	G/G	G/G	G/G	0.048	0.40068	D	0.104	0.3816	T	0	0.02946	B	0.001	0.04355	B	0.521512	0.05205
7	142957849	G	C	S	C	.	7	142654936	7	142365058	217	KEL	ENSG00000197993	ENST00000355265	ENSP00000347409	P23276	KELL_HUMAN	c.650C>G	p.S217C	c.650C>G	p.Ser217Cys	c.650C>G	p.Ser217Cys	principal1	Y	1	YES	-	TCT	2	0	G	G/G	G/G	G/G	0.026	0.4691	D	0.041	0.50514	D	0.851	0.46962	P	0.579	0.50152	P	0.521512	0.05205
7	142957849	G	T	S	Y	.	7	142654936	7	142365058	217	KEL	ENSG00000197993	ENST00000355265	ENSP00000347409	P23276	KELL_HUMAN	c.650C>A	p.S217Y	c.650C>A	p.Ser217Tyr	c.650C>A	p.Ser217Tyr	principal1	Y	1	YES	-	TCT	2	0	G	G/G	G/G	G/G	0.057	0.37966	T	0.068	0.44106	T	0.117	0.26519	B	0.062	0.2693	B	0.521512	0.05205
7	142957852	G	A	A	V	.	7	142654939	7	142365061	216	KEL	ENSG00000197993	ENST00000355265	ENSP00000347409	P23276	KELL_HUMAN	c.647C>T	p.A216V	c.647C>T	p.Ala216Val	c.647C>T	p.Ala216Val	principal1	Y	1	YES	-	GCC	2	0	G	G/G	G/G	G/G	0.03	0.45393	D	0.489	0.11586	T	0.104	0.25941	B	0.037	0.23121	B	0.038821	0.01853
7	142957852	G	C	A	G	.	7	142654939	7	142365061	216	KEL	ENSG00000197993	ENST00000355265	ENSP00000347409	P23276	KELL_HUMAN	c.647C>G	p.A216G	c.647C>G	p.Ala216Gly	c.647C>G	p.Ala216Gly	principal1	Y	1	YES	-	GCC	2	0	G	G/G	G/G	G/G	0.026	0.4691	D	0.193	0.2821	T	0.009	0.15093	B	0.009	0.143	B	0.038821	0.01853
7	142957852	G	T	A	D	rs759613043	7	142654939	7	142365061	216	KEL	ENSG00000197993	ENST00000355265	ENSP00000347409	P23276	KELL_HUMAN	c.647C>A	p.A216D	c.647C>A	p.Ala216Asp	c.647C>A	p.Ala216Asp	principal1	Y	1	YES	-	GCC	2	0	G	G/G	G/G	G/G	0.018	0.50676	D	0.155	0.31936	T	0.189	0.29346	B	0.085	0.29395	B	0.038821	0.01853
7	142957853	C	A	A	S	.	7	142654940	7	142365062	216	KEL	ENSG00000197993	ENST00000355265	ENSP00000347409	P23276	KELL_HUMAN	c.646G>T	p.A216S	c.646G>T	p.Ala216Ser	c.646G>T	p.Ala216Ser	principal1	Y	1	YES	-	GCC	1	0	C	C/C	C/C	C/C	0.225	0.18626	T	0.76	0.04636	T	0.001	0.07471	B	0.002	0.06944	B	0.038821	0.01853
7	142957853	C	G	A	P	.	7	142654940	7	142365062	216	KEL	ENSG00000197993	ENST00000355265	ENSP00000347409	P23276	KELL_HUMAN	c.646G>C	p.A216P	c.646G>C	p.Ala216Pro	c.646G>C	p.Ala216Pro	principal1	Y	1	YES	-	GCC	1	0	C	C/C	C/C	C/C	0.031	0.45039	D	0.191	0.28391	T	0.534	0.37787	P	0.212	0.37394	B	0.038821	0.01853
7	142957853	C	T	A	T	rs1293125915	7	142654940	7	142365062	216	KEL	ENSG00000197993	ENST00000355265	ENSP00000347409	P23276	KELL_HUMAN	c.646G>A	p.A216T	c.646G>A	p.Ala216Thr	c.646G>A	p.Ala216Thr	principal1	Y	1	YES	-	GCC	1	0	C	C/C	C/C	C/C	0.346	0.12469	T	1	0.01155	T	0	0.02946	B	0.002	0.06944	B	0.038821	0.01853
7	142957874	C	A	A	S	.	7	142654961	7	142365083	209	KEL	ENSG00000197993	ENST00000355265	ENSP00000347409	P23276	KELL_HUMAN	c.625G>T	p.A209S	c.625G>T	p.Ala209Ser	c.625G>T	p.Ala209Ser	principal1	Y	1	YES	-	GCC	1	0	C	C/C	C/C	C/C	0.022	0.48642	D	0.031	0.53788	D	0.993	0.65571	D	0.909	0.64565	D	0.00123	0.39743
7	142957874	C	G	A	P	.	7	142654961	7	142365083	209	KEL	ENSG00000197993	ENST00000355265	ENSP00000347409	P23276	KELL_HUMAN	c.625G>C	p.A209P	c.625G>C	p.Ala209Pro	c.625G>C	p.Ala209Pro	principal1	Y	1	YES	-	GCC	1	0	C	C/C	C/C	C/C	0.014	0.53172	D	0.02	0.58613	D	0.998	0.7322	D	0.961	0.70482	D	0.00123	0.39743
7	142957874	C	T	A	T	rs1318970355	7	142654961	7	142365083	209	KEL	ENSG00000197993	ENST00000355265	ENSP00000347409	P23276	KELL_HUMAN	c.625G>A	p.A209T	c.625G>A	p.Ala209Thr	c.625G>A	p.Ala209Thr	principal1	Y	1	YES	-	GCC	1	0	C	C/C	C/C	C/C	0.023	0.48186	D	0.034	0.52727	D	0.979	0.59044	D	0.828	0.59497	P	0.00123	0.39743
7	142957883	A	C	F	V	.	7	142654970	7	142365092	206	KEL	ENSG00000197993	ENST00000355265	ENSP00000347409	P23276	KELL_HUMAN	c.616T>G	p.F206V	c.616T>G	p.Phe206Val	c.616T>G	p.Phe206Val	principal1	Y	1	YES	-	TTC	1	0	A	A/A	A/A	A/A	0.001	0.7849	D	0	0.92824	D	0.981	0.59675	D	0.91	0.64641	D	1.7e-05	0.62929
7	142957883	A	G	F	L	rs1198892942	7	142654970	7	142365092	206	KEL	ENSG00000197993	ENST00000355265	ENSP00000347409	P23276	KELL_HUMAN	c.616T>C	p.F206L	c.616T>C	p.Phe206Leu	c.616T>C	p.Phe206Leu	principal1	Y	1	YES	-	TTC	1	0	A	A/A	A/A	A/A	0.054	0.38633	T	0	0.92824	D	0.957	0.54824	D	0.86	0.61233	P	1.7e-05	0.62929
7	142957883	A	T	F	I	.	7	142654970	7	142365092	206	KEL	ENSG00000197993	ENST00000355265	ENSP00000347409	P23276	KELL_HUMAN	c.616T>A	p.F206I	c.616T>A	p.Phe206Ile	c.616T>A	p.Phe206Ile	principal1	Y	1	YES	-	TTC	1	0	A	A/A	A/A	A/A	0.001	0.7849	D	0	0.92824	D	0.999	0.77913	D	0.98	0.74843	D	1.7e-05	0.62929
7	142957886	G	A	P	S	.	7	142654973	7	142365095	205	KEL	ENSG00000197993	ENST00000355265	ENSP00000347409	P23276	KELL_HUMAN	c.613C>T	p.P205S	c.613C>T	p.Pro205Ser	c.613C>T	p.Pro205Ser	principal1	Y	1	YES	-	CCT	1	0	G	G/G	G/G	G/G	0.002	0.72154	D	0	0.92824	D	0.99	0.63424	D	0.88	0.62516	P	3.4e-05	0.55875
7	142957886	G	C	P	A	rs775530715	7	142654973	7	142365095	205	KEL	ENSG00000197993	ENST00000355265	ENSP00000347409	P23276	KELL_HUMAN	c.613C>G	p.P205A	c.613C>G	p.Pro205Ala	c.613C>G	p.Pro205Ala	principal1	Y	1	YES	-	CCT	1	0	G	G/G	G/G	G/G	0.003	0.68238	D	0	0.92824	D	0.905	0.4992	P	0.642	0.52168	P	3.4e-05	0.55875
7	142957886	G	T	P	T	.	7	142654973	7	142365095	205	KEL	ENSG00000197993	ENST00000355265	ENSP00000347409	P23276	KELL_HUMAN	c.613C>A	p.P205T	c.613C>A	p.Pro205Thr	c.613C>A	p.Pro205Thr	principal1	Y	1	YES	-	CCT	1	0	G	G/G	G/G	G/G	0.001	0.7849	D	0	0.92824	D	0.999	0.77913	D	0.986	0.76916	D	3.4e-05	0.55875
7	142957887	G	C	F	L	rs1194784105	7	142654974	7	142365096	204	KEL	ENSG00000197993	ENST00000355265	ENSP00000347409	P23276	KELL_HUMAN	c.612C>G	p.F204L	c.612C>G	p.Phe204Leu	c.612C>G	p.Phe204Leu	principal1	Y	1	YES	-	TTC	3	2	G	G/G	G/G	G/G	0.063	0.36709	T	0	0.92824	D	0.997	0.70673	D	0.936	0.6715	D	1.8e-05	0.62929
7	142957887	G	T	F	L	.	7	142654974	7	142365096	204	KEL	ENSG00000197993	ENST00000355265	ENSP00000347409	P23276	KELL_HUMAN	c.612C>A	p.F204L	c.612C>A	p.Phe204Leu	c.612C>A	p.Phe204Leu	principal1	Y	1	YES	-	TTC	3	2	G	G/G	G/G	G/G	0.063	0.36709	T	0	0.92824	D	0.997	0.70673	D	0.936	0.6715	D	1.8e-05	0.62929
7	142957892	G	A	H	Y	rs1256206584	7	142654979	7	142365101	203	KEL	ENSG00000197993	ENST00000355265	ENSP00000347409	P23276	KELL_HUMAN	c.607C>T	p.H203Y	c.607C>T	p.His203Tyr	c.607C>T	p.His203Tyr	principal1	Y	1	YES	-	CAT	1	0	G	G/G	G/G	G/G	0.311	0.13971	T	0.564	0.08991	T	0.001	0.07471	B	0.003	0.087	B	0.876982	0.08783
7	142957892	G	C	H	D	.	7	142654979	7	142365101	203	KEL	ENSG00000197993	ENST00000355265	ENSP00000347409	P23276	KELL_HUMAN	c.607C>G	p.H203D	c.607C>G	p.His203Asp	c.607C>G	p.His203Asp	principal1	Y	1	YES	-	CAT	1	0	G	G/G	G/G	G/G	0.127	0.2708	T	0.249	0.23776	T	0.361	0.33905	B	0.113	0.31689	B	0.876982	0.08783
7	142957892	G	T	H	N	.	7	142654979	7	142365101	203	KEL	ENSG00000197993	ENST00000355265	ENSP00000347409	P23276	KELL_HUMAN	c.607C>A	p.H203N	c.607C>A	p.His203Asn	c.607C>A	p.His203Asn	principal1	Y	1	YES	-	CAT	1	0	G	G/G	G/G	G/G	0.213	0.1943	T	0.358	0.17064	T	0.022	0.18677	B	0.016	0.17743	B	0.876982	0.08783
7	142957903	C	A	S	I	.	7	142654990	7	142365112	199	KEL	ENSG00000197993	ENST00000355265	ENSP00000347409	P23276	KELL_HUMAN	c.596G>T	p.S199I	c.596G>T	p.Ser199Ile	c.596G>T	p.Ser199Ile	principal1	Y	1	YES	-	AGT	2	0	C	C/C	C/C	C/C	0.005	0.63226	D	0.008	0.6789	D	0.911	0.50336	P	0.672	0.5318	P	0.00116	0.40056
7	142957903	C	G	S	T	rs761802593	7	142654990	7	142365112	199	KEL	ENSG00000197993	ENST00000355265	ENSP00000347409	P23276	KELL_HUMAN	c.596G>C	p.S199T	c.596G>C	p.Ser199Thr	c.596G>C	p.Ser199Thr	principal1	Y	1	YES	-	AGT	2	0	C	C/C	C/C	C/C	0.025	0.4732	D	0.045	0.4939	D	0.997	0.70673	D	0.945	0.68163	D	0.00116	0.40056
7	142957903	C	T	S	N	rs761802593	7	142654990	7	142365112	199	KEL	ENSG00000197993	ENST00000355265	ENSP00000347409	P23276	KELL_HUMAN	c.596G>A	p.S199N	c.596G>A	p.Ser199Asn	c.596G>A	p.Ser199Asn	principal1	Y	1	YES	-	AGT	2	0	C	C/C	C/C	C/C	0.127	0.2708	T	0.047	0.48855	D	0.999	0.77913	D	0.966	0.71341	D	0.00116	0.40056
7	142957909	A	C	L	R	.	7	142654996	7	142365118	197	KEL	ENSG00000197993	ENST00000355265	ENSP00000347409	P23276	KELL_HUMAN	c.590T>G	p.L197R	c.590T>G	p.Leu197Arg	c.590T>G	p.Leu197Arg	principal1	Y	1	YES	-	CTG	2	0	A	A/A	A/A	A/A	0.001	0.7849	D	0	0.92824	D	1	0.90584	D	0.998	0.88582	D	0.000609	0.42945
7	142957909	A	G	L	P	rs750232878	7	142654996	7	142365118	197	KEL	ENSG00000197993	ENST00000355265	ENSP00000347409	P23276	KELL_HUMAN	c.590T>C	p.L197P	c.590T>C	p.Leu197Pro	c.590T>C	p.Leu197Pro	principal1	Y	1	YES	-	CTG	2	0	A	A/A	A/A	A/A	0.001	0.7849	D	0	0.92824	D	1	0.90584	D	0.999	0.92359	D	0.000609	0.42945
[truncated: 361 more rows]
[truncated: 592 more columns]
